# Supplementary material for: Mapping the distributions of blood-sucking mites and mite-borne agents in China: a modeling study
Source: Infect Dis Poverty. 2022 Apr 9;11:41. doi: 10.1186/s40249-022-00966-0 (PMC8994071; doi:10.1186/s40249-022-00966-0)
Supplement: Supplementary file 1 — Additional file 1. The dataset for mites. [file 40249_2022_966_MOESM1_ESM.xlsx]

## Sheet: Sheet1
Supplemantary data 2. The records of mite species at the county level in China.
Species_code	Genus	Species	Province	City	County	Province_code	City_code	County_code	GPS_xx	GPS_yy	Location_level(1=provincial level, 2=city level, 3=county level)	Duplicate name	Data source(1= Chinese literature data, 2= English literature data, 3= data from China Economic Entomology and Atlas of Epidemiology of Natural Focus Diseases in China)	Publish_time	Reference_name
1	Ascoschoengastia	A. indica	Jiangxi Province	Fuzhou	Li Chuan County	36	3610	361022	116.914	27.2625	3		1	1994	The distribution and geographical division of Chao Duan in Jiangxi
1	Ascoschoengastia	A. indica	Jiangxi Province	Fuzhou	Nancheng	36	3610	361021	116.672	27.5302	3		1	1994	The distribution and geographical division of Chao Duan in Jiangxi
1	Ascoschoengastia	A. indica	Jiangxi Province	Fuzhou	Nanfeng County	36	3610	361023	116.493	27.1272	3		1	1994	The distribution and geographical division of Chao Duan in Jiangxi
1	Ascoschoengastia	A. indica	Jiangxi Province	Fuzhou	Yihuang County	36	3610	361026	116.242	27.3985	3		1	1994	The distribution and geographical division of Chao Duan in Jiangxi
1	Ascoschoengastia	A. indica	Jiangxi Province	Yiyang	Liansheng	36	3611	361126	117.404	28.4468	3		1	1994	The distribution and geographical division of Chao Duan in Jiangxi
1	Ascoschoengastia	A. indica	Fujian Province	Ningde	Manila	35	3509	350902	119.436	26.7701	3		1	2003	Geographical Epidemiology of Tsutsugamushi in Ningde City
1	Ascoschoengastia	A. indica	Fujian Province	Fuzhou	Pingtan County	35	3501	350128	119.768	35.542	3		3	1980	China Economic Entomology, Book 17
1	Ascoschoengastia	A. indica	Fujian Province	Zhangzhou	Nanjing County	35	3506	350627	117.284	34.6675	3		3	1980	China Economic Entomology, Book 17
1	Ascoschoengastia	A. indica	Fujian Province	Zhangzhou	Huaan	35	3506	350629	117.541	34.9304	3		3	1980	China Economic Entomology, Book 17
1	Ascoschoengastia	A. indica	Fujian Province	Zhangzhou	Longhai	35	3506	350681	117.791	34.393	3		3	1980	China Economic Entomology, Book 17
1	Ascoschoengastia	A. indica	Hunan Province	Yiyang	Ruanjiang	43	4309	430981	112.556	38.9768	3		3	1980	China Economic Entomology, Book 17
1	Ascoschoengastia	A. indica	Sichuan Province	Panzhihua	Miyi County	51	5104	510421	101.986	36.9366	3		3	1980	China Economic Entomology, Book 17
1	Ascoschoengastia	A. indica	Yunnan Province	Qujing	Xuanwei	53	5303	530381	104.145	36.38	3		3	1980	China Economic Entomology, Book 17
1	Ascoschoengastia	A. indica	Yunnan Province	Lijiang	Yongsheng County	53	5307	530722	100.694	36.4833	3		3	1980	China Economic Entomology, Book 17
1	Ascoschoengastia	A. indica	Yunnan Province	Puer	Simao	53	5308	530802	100.844	33.7339	3		3	1980	China Economic Entomology, Book 17
1	Ascoschoengastia	A. indica	Yunnan Province	Puer	Jiang Hani Yi Nationality Autonomous County	53	5308	530826	101.791	33.6174	3		3	1980	China Economic Entomology, Book 17
1	Ascoschoengastia	A. indica	Yunnan Province	Puer	Meng Lian Dai Lahu Wa Autonomous Counties	53	5308	530827	99.4666	33.3887	3		3	1980	China Economic Entomology, Book 17
1	Ascoschoengastia	A. indica	Yunnan Province	Lincang	Yongde	53	5309	530923	99.4118	34.0776	3		3	1980	China Economic Entomology, Book 17
1	Ascoschoengastia	A. indica	Yunnan Province	Lincang	Zhenkang	53	5309	530924	98.9866	33.8913	3		3	1980	China Economic Entomology, Book 17
1	Ascoschoengastia	A. indica	Yunnan Province	Lincang	Double Jiang Lahu Wa The Blang Nationality The Dai National Minority Autonomous County	53	5309	530925	99.8659	33.4647	3		3	1980	China Economic Entomology, Book 17
1	Ascoschoengastia	A. indica	Yunnan Province	Lincang	Gengma Dai Wa Autonomous County	53	5309	530926	99.4184	33.6341	3		3	1980	China Economic Entomology, Book 17
1	Ascoschoengastia	A. indica	Yunnan Province	Lincang	Cangyuan Wa Autonomous County	53	5309	530927	99.2624	33.3687	3		3	1980	China Economic Entomology, Book 17
1	Ascoschoengastia	A. indica	Yunnan Province	Honghe Hani And Yi Autonomous Prefecture	Jianshui	53	5325	532524	102.876	33.6766	3		3	1980	China Economic Entomology, Book 17
1	Ascoschoengastia	A. indica	Yunnan Province	Honghe Hani And Yi Autonomous Prefecture	Hekou Yao Autonomous County	53	5325	532532	103.816	33.7814	3		3	1980	China Economic Entomology, Book 17
1	Ascoschoengastia	A. indica	Yunnan Province	Xishuangbanna Dai National Minority Autonomous Prefecture	Jinghong	53	5328	532801	100.91	33.1038	3		3	1980	China Economic Entomology, Book 17
1	Ascoschoengastia	A. indica	Yunnan Province	Xishuangbanna Dai National Minority Autonomous Prefecture	Menghai County	53	5328	532822	100.322	31.9662	3		3	1980	China Economic Entomology, Book 17
1	Ascoschoengastia	A. indica	Yunnan Province	Xishuangbanna Dai National Minority Autonomous Prefecture	Mengla County	53	5328	532823	101.446	31.7437	3		3	1980	China Economic Entomology, Book 17
1	Ascoschoengastia	A. indica	Yunnan Province	Dali Bai Minority Autonomous Prefecture	Dali	53	5329	532901	100.205	35.6858	3		3	1980	China Economic Entomology, Book 17
1	Ascoschoengastia	A. indica	Yunnan Province	Dali Bai Minority Autonomous Prefecture	Najian Yi Nationality Autonomous County	53	5329	532926	100.42	34.8971	3		3	1980	China Economic Entomology, Book 17
1	Ascoschoengastia	A. indica	Yunnan Province	Dali Bai Minority Autonomous Prefecture	Yongping County	53	5329	532928	99.5913	35.3665	3		3	1980	China Economic Entomology, Book 17
1	Ascoschoengastia	A. indica	Yunnan Province	Dehong Dai And Jingpo Autonomous Prefecture	Lum	53	5331	533103	98.4138	34.3179	3		3	1980	China Economic Entomology, Book 17
1	Ascoschoengastia	A. indica	Yunnan Province	Dehong Dai And Jingpo Autonomous Prefecture	Lianghe County	53	5331	533122	98.3145	34.7398	3		3	1980	China Economic Entomology, Book 17
1	Ascoschoengastia	A. indica	Yunnan Province	Dehong Dai And Jingpo Autonomous Prefecture	Yingjiang County	53	5331	533123	97.9128	34.8493	3		3	1980	China Economic Entomology, Book 17
1	Ascoschoengastia	A. indica	Yunnan Province	Dehong Dai And Jingpo Autonomous Prefecture	Longchuan	53	5331	533124	97.9606	34.3733	3		3	1980	China Economic Entomology, Book 17
1	Ascoschoengastia	A. indica	Yunnan Province	Dali Bai Minority Autonomous Prefecture	Binchuan	53	5329	532924	100.613	25.8628	3		1	2011	Distribution of Ascoschoengastia indica in 19 counties of Yunnan province
1	Ascoschoengastia	A. indica	Yunnan Province	Yuxi	Yuanjiang Hani Yi Dai National Minority Autonomous County	53	5304	530428	102.006	23.5834	3		1	2014	Ecological Research of Chigger Mites on Three Species of House rodents (Rattus tanezumi,etc.) in Yunnan Province
1	Ascoschoengastia	A. indica	Yunnan Province	Zhaotong	Suijiang County	53	5306	530626	104.004	28.5394	3		1	2014	Ecological Research of Chigger Mites on Three Species of House rodents (Rattus tanezumi,etc.) in Yunnan Province
2	Ascoschoengastia	A. latyshevi	Inner Mongolia Autonomous Region	Baotou	Dahl Mao Medals Union Flag	15	1502	150223	110.285	41.94	3		3	1980	China Economic Entomology, Book 17
2	Ascoschoengastia	A. latyshevi	Yunnan Province	Lincang	Gengma Dai Wa Autonomous County	53	5309	530926	99.4184	33.6341	3		3	1980	China Economic Entomology, Book 17
2	Ascoschoengastia	A. latyshevi	Yunnan Province	Honghe Hani And Yi Autonomous Prefecture	Hekou Yao Autonomous County	53	5325	532532	103.816	33.7814	3		3	1980	China Economic Entomology, Book 17
2	Ascoschoengastia	A. latyshevi	Yunnan Province	Xishuangbanna Dai National Minority Autonomous Prefecture	Jinghong	53	5328	532801	100.91	33.1038	3		3	1980	China Economic Entomology, Book 17
2	Ascoschoengastia	A. latyshevi	Yunnan Province	Xishuangbanna Dai National Minority Autonomous Prefecture	Menghai County	53	5328	532822	100.322	31.9662	3		3	1980	China Economic Entomology, Book 17
2	Ascoschoengastia	A. latyshevi	Yunnan Province	Xishuangbanna Dai National Minority Autonomous Prefecture	Mengla County	53	5328	532823	101.446	31.7437	3		3	1980	China Economic Entomology, Book 17
3	Ascoschoengastia	A. leechi	Yunnan Province	Baoshan	Longling County	53	5305	530523	98.8334	34.4946	3		3	1980	China Economic Entomology, Book 17
3	Ascoschoengastia	A. leechi	Yunnan Province	Puer	Simao	53	5308	530802	100.844	33.7339	3		3	1980	China Economic Entomology, Book 17
3	Ascoschoengastia	A. leechi	Yunnan Province	Chuxiong Yi Autonomous Prefecture,	Chuxiong	53	5323	532301	101.315	34.8651	3		3	1980	China Economic Entomology, Book 17
3	Ascoschoengastia	A. leechi	Yunnan Province	Xishuangbanna Dai National Minority Autonomous Prefecture	Jinghong	53	5328	532801	100.91	33.1038	3		3	1980	China Economic Entomology, Book 17
3	Ascoschoengastia	A. leechi	Yunnan Province	Xishuangbanna Dai National Minority Autonomous Prefecture	Menghai County	53	5328	532822	100.322	31.9662	3		3	1980	China Economic Entomology, Book 17
3	Ascoschoengastia	A. leechi	Yunnan Province	Dali Bai Minority Autonomous Prefecture	Dali	53	5329	532901	100.205	35.6858	3		3	1980	China Economic Entomology, Book 17
3	Ascoschoengastia	A. leechi	Yunnan Province	Dali Bai Minority Autonomous Prefecture	Midu	53	5329	532925	100.575	35.1831	3		3	1980	China Economic Entomology, Book 17
3	Ascoschoengastia	A. leechi	Yunnan Province	Dali Bai Minority Autonomous Prefecture	Yongping County	53	5329	532928	99.5913	35.3665	3		3	1980	China Economic Entomology, Book 17
3	Ascoschoengastia	A. leechi	Tibet Autonomous Region	Xigaze Region	Nyalam County	54	5423	542336	86.0582	38.5961	3		3	1980	China Economic Entomology, Book 17
3	Ascoschoengastia	A. leechi	Tibet Autonomous Region	Nyingchi	Zayu County	54	5426	542626	97.0525	38.6787	3		3	1980	China Economic Entomology, Book 17
4	Ascoschoengastia	A. petauristae	Yunnan Province	Xishuangbanna Dai National Minority Autonomous Prefecture	Jinghong	53	5328	532801	100.91	22.1038	3		1	2013	Investigation of Chigger Mites on Small Mammals in a Flatland Area of Menghan, Xishuangbanna, Yunnan Province
5	Ascoschoengastia	A. sifanga	Sichuan Province	Liangshan Yi Autonomous Prefecture	Huili	51	5134	513425	102.253	26.5929	3		1	2015	Diversity of Ectoparasites on Eothenomys miletus in Mountainous Areas of Southwest Sichuan
5	Ascoschoengastia	A. sifanga	Sichuan Province	Liangshan Yi Autonomous Prefecture	Yanyuan	51	5134	513423	101.467	27.599	3		1	2015	Diversity of Ectoparasites on Eothenomys miletus in Mountainous Areas of Southwest Sichuan
5	Ascoschoengastia	A. sifanga	Sichuan Province	Liangshan Yi Autonomous Prefecture	Mili Tibetan Autonomous County	51	5134	513422	100.941	28.3527	3		1	2015	Diversity of Ectoparasites on Eothenomys miletus in Mountainous Areas of Southwest Sichuan
6	Ascoschoengastia	A. yunnanensis	Yunnan Province	Dali Bai Minority Autonomous Prefecture	Yunlong County	53	5329	532929	99.299	25.8861	3		1	1993	A Study on Chigger Mites in Xigu Flat and Distriet besides Lanean River
6	Ascoschoengastia	A. yunnanensis	Yunnan Province	Dali Bai Minority Autonomous Prefecture	Yunlong County	53	5329	532929	99.299	25.8861	3		1	1979	A Study on Chigger Mites in Xigu Flat and Distriet besides Lanean River
6	Ascoschoengastia	A. yunnanensis	Yunnan Province	Xishuangbanna Dai National Minority Autonomous Prefecture	Jinghong	53	5328	532801	100.91	22.1038	3		1	2013	Investigation of Chigger Mites on Small Mammals in a Flatland Area of Menghan, Xishuangbanna, Yunnan Province
7	Androlaelaps Berlese	A.trifurcatus	Shaanxi Province	Baoji	Fufeng	61	6103	610324	107.91	34.409	3		1	2011	Small － sinica of Laelapidinae Berlese in Northwest China
7	Androlaelaps Berlese	A.trifurcatus	Shaanxi Province	Xianyang	Wu Gong County	61	6104	610431	108.175	34.3116	3		1	2011	Small － sinica of Laelapidinae Berlese in Northwest China
7	Androlaelaps Berlese	A.trifurcatus	Shaanxi Province	Xianyang	Xingping	61	6104	610481	108.46	34.3079	3		1	2011	Small － sinica of Laelapidinae Berlese in Northwest China
7	Androlaelaps Berlese	A.trifurcatus	Shaanxi Province	Weinan	Hua County	61	6105	610521	109.801	34.4094	3		1	2011	Small － sinica of Laelapidinae Berlese in Northwest China
7	Androlaelaps Berlese	A.trifurcatus	Shaanxi Province	Weinan	Huayin	61	6105	610582	110.042	34.5417	3		1	2011	Small － sinica of Laelapidinae Berlese in Northwest China
7	Androlaelaps Berlese	A.trifurcatus	Shaanxi Province	Baoji	Meixian	61	6103	610326	107.819	34.1409	3		1	2011	Small － sinica of Laelapidinae Berlese in Northwest China
7	Androlaelaps Berlese	A.trifurcatus	Shaanxi Province	Xi 'An	Zhouzhi County	61	6101	610124	108.104	33.9514	3		1	2011	Small － sinica of Laelapidinae Berlese in Northwest China
8	Acomatacarus	Acomatacarus.siseca	Tibet Autonomous Region	Xigaze Region	Nyalam County	54	5423	542336	86.0582	38.5961	3		3	1980	China Economic Entomology, Book 17
9	Alliphis	Alliphis sinicus	Ningxia Hui Autonomous Region	Zhongwei	Ninghxia	64	6405	640522	105.798	36.5229	3		1	2009	Composition and distribution and harm of Gamasid mites in NingxiaHui Autonomous Region
9	Alliphis	Alliphis sinicus	Henan Province	Luoyang	Song County	41	4103	410325	112.039	34.0099	3		1	2010	INVESTIGATION OF FREE LIVING GAMASIDMITE IN HENAN, CHINA( IV) ( ACARI:MESOSTIGMATA)
10	Allodermanysus	Allodermanysus sanguineus	Xinjiang Uygur Autonomous Region	Bortala Mongol Autonomous Prefecture	Ala Shan Kou	65	6527	652702	82.7838	45.0391	3		1	2007	Investigation on the fauna of parasitic mites on rodents in Alashankou port area
10	Allodermanysus	Allodermanysus sanguineus	Ningxia Hui Autonomous Region	Yinchuan	Lingwu	64	6401	640181	106.528	37.9423	3		1	2009	Composition and distribution and harm of Gamasid mites in NingxiaHui Autonomous Region
10	Allodermanysus	Allodermanysus sanguineus	Qinghai Province	Haidong	Xunhua Salar Autonomous County	63	6302	630225	102.473	35.7123	3		1	2001	Collection and new records of Gamasid mites in Qinghai
10	Allodermanysus	Allodermanysus sanguineus	Qinghai Province	Hainan Tibetan Autonomous Prefecture	Shagou	63	6325	632525	100.89	35.7024	3		1	1985	Investigations on Rodent and lts Eeto Parasite in Guinan County, Qinghai Province
10	Allodermanysus	Allodermanysus sanguineus	Xinjiang Uygur Autonomous Region	Kashgar Region	Yarkant	65	6531	653125	77.0126	38.3245	3		1	1999	The Fauna of Ticks and Mites in the Yeerqiang River Valley in Xinjiang, China
10	Allodermanysus	Allodermanysus sanguineus	Xinjiang Uygur Autonomous Region	Kashgar Region	Kashgar	65	6531	653101	76.066	39.531	3		1	1999	The Fauna of Ticks and Mites in the Yeerqiang River Valley in Xinjiang, China
10	Allodermanysus	Allodermanysus sanguineus	Inner Mongolia Autonomous Region	Hohhot	Tumed Left Flag	15	1501	150121	111.226	40.6858	3		3	2019	Atlas of Epidemiology of Natural Epidemic Diseases in China
11	Amblygamasus	Amblygamasus liupanshanensis	Ningxia Hui Autonomous Region	Natural Guyuan	Jingyuan	64	6404	640424	106.351	35.5354	3		1	2011	Parasitidae insects in northwest China
12	Amblygamasus	Amblygamasus.atushiensissp	Ningxia Hui Autonomous Region	Shizuishan	Pingluo County	64	6402	640221	106.516	38.8931	3		1	2013	Investigations on mesostigmatic mites from Pingluo, Ningxia (Acari) (2)
12	Amblygamasus	Amblygamasus.atushiensissp	Xinjiang Uygur Autonomous Region	Kizilsu Kirghiz Autonomous Prefecture	Artux City	65	6530	653001	76.8573	40.1248	3		1	2011	Parasitidae insects in northwest China
12	Amblygamasus	Amblygamasus.atushiensissp	Shandong Province	Tai’An	Daiyue	37	3709	370911	117.194	36.1503	3		1	2014	Investigation of free living gamasid mites in China (V) ( Acari: Mesostigmata)
12	Amblygamasus	Amblygamasus.atushiensissp	Chongqing	Chongqing	Qijiang District	50	5001	500110	106.716	28.8965	3		1	2014	Investigation of free living gamasid mites in China (V) ( Acari: Mesostigmata)
12	Amblygamasus	Amblygamasus.atushiensissp	Chongqing	Chongqing	Dianjiang County	50	5002	500231	107.43	30.256	3		1	2014	Investigation of free living gamasid mites in China (V) ( Acari: Mesostigmata)
12	Amblygamasus	Amblygamasus.atushiensissp	Sichuan Province	Leshan	Muchuan County	51	5111	511129	103.82	28.9928	3		1	2014	Investigation of free living gamasid mites in China (V) ( Acari: Mesostigmata)
12	Amblygamasus	Amblygamasus.atushiensissp	Xinjiang Uygur Autonomous Region	Autonomous Region Crown At The County Level Administrative Units	Shihezi	65	6590	659001	86.026	44.2993	3		1	2014	Investigation of free living gamasid mites in China (V) ( Acari: Mesostigmata)
13	Amblyseius	Amblyseius brientalis	Ningxia Hui Autonomous Region	Natural Guyuan	Jingyuan	64	6404	640424	106.351	35.5354	3		1	2014	Investigations on mesostigmatic mites from Jingyuan, Ningxia , China ( A e ar i ) ( 1 )
14	Amblyseius	Amblyseius herbicolus	Henan Province	Luoyang	Song County	41	4103	410325	112.039	34.0099	3		1	2010	INVESTIGATION OF FREE LIVING GAMASIDMITE IN HENAN, CHINA( IV) ( ACARI:MESOSTIGMATA)
14	Amblyseius	Amblyseius herbicolus	Henan Province	Sanmenxia	Lushi	41	4112	411224	110.985	33.9806	3		1	2010	INVESTIGATION OF FREE LIVING GAMASIDMITE IN HENAN, CHINA( IV) ( ACARI:MESOSTIGMATA)
14	Amblyseius	Amblyseius herbicolus	Henan Province	Nanyang	Tongbai	41	4113	411330	113.429	32.5021	3		1	2010	INVESTIGATION OF FREE LIVING GAMASIDMITE IN HENAN, CHINA( IV) ( ACARI:MESOSTIGMATA)
14	Amblyseius	Amblyseius herbicolus	Henan Province	Xinyang	Shihe	41	4115	411502	113.94	32.0681	3		1	2010	INVESTIGATION OF FREE LIVING GAMASIDMITE IN HENAN, CHINA( IV) ( ACARI:MESOSTIGMATA)
14	Amblyseius	Amblyseius herbicolus	Fujian Province	Sanming	Yongan	35	3504	350481	117.315	25.9175	3		1	2007	INVESTIGATION OF FREELIVIN GGAMASIDMITE IN CHINA ( ACARI:GAMASINA)
14	Amblyseius	Amblyseius herbicolus	Tibet Autonomous Region	Nyingchi	Nyingchi County	54	5426	542621	94.3703	29.7781	3		1	2015	Investigation of free living gamasid mites in China (VI) ( Acari: Mesostigmata)
15	Amblyseius	Amblysesus tsugawai	Fujian Province	Zhangzhou	Changtai County	35	3506	350625	117.8	24.7537	3		1	2007	INVESTIGATION OF FREELIVIN GGAMASIDMITE IN CHINA ( ACARI:GAMASINA)
15	Amblyseius	Amblysesus tsugawai	Shandong Province	Tai’An	Daiyue	37	3709	370911	117.194	36.1503	3		1	2014	Investigation of free living gamasid mites in China (V) ( Acari: Mesostigmata)
16	Ameroseius	Ameroseius curvatus	Ningxia Hui Autonomous Region	Zhongwei	Zhongning	64	6405	640521	105.672	37.3282	3		1	2009	Composition and distribution and harm of Gamasid mites in NingxiaHui Autonomous Region
16	Ameroseius	Ameroseius curvatus	Ningxia Hui Autonomous Region	Wuzhong	Yanchi	64	6403	640323	107.045	37.6284	3		1	1995	SYUDY ON MITES OF SOIL IN N INGXIA
16	Ameroseius	Ameroseius curvatus	Shaanxi Province	Xi 'An	Lantian County	61	6101	610122	109.413	34.1038	3		1	2011	List of four kinds of Acaridae in Northwest China
16	Ameroseius	Ameroseius curvatus	Shaanxi Province	Xi 'An	Zhouzhi County	61	6101	610124	108.104	33.9514	3		1	2011	List of four kinds of Acaridae in Northwest China
16	Ameroseius	Ameroseius curvatus	Shaanxi Province	Xi 'An	Hu County	61	6101	610125	108.58	34.0112	3		1	2011	List of four kinds of Acaridae in Northwest China
16	Ameroseius	Ameroseius curvatus	Shaanxi Province	Baoji	Meixian	61	6103	610326	107.819	34.1409	3		1	2011	List of four kinds of Acaridae in Northwest China
16	Ameroseius	Ameroseius curvatus	Shaanxi Province	Baoji	Taibai County	61	6103	610331	107.419	33.9372	3		1	2011	List of four kinds of Acaridae in Northwest China
16	Ameroseius	Ameroseius curvatus	Shaanxi Province	Weinan	Hua County	61	6105	610521	109.801	34.4094	3		1	2011	List of four kinds of Acaridae in Northwest China
16	Ameroseius	Ameroseius curvatus	Shaanxi Province	Weinan	Tongguan County	61	6105	610522	110.283	34.5091	3		1	2011	List of four kinds of Acaridae in Northwest China
16	Ameroseius	Ameroseius curvatus	Shaanxi Province	Grassland,	Lueyang County	61	6107	610727	106.136	33.3831	3		1	2011	List of four kinds of Acaridae in Northwest China
16	Ameroseius	Ameroseius curvatus	Shaanxi Province	Ankang Municipality	Ningshan County	61	6109	610923	108.443	33.5372	3		1	2011	List of four kinds of Acaridae in Northwest China
16	Ameroseius	Ameroseius curvatus	Shaanxi Province	Shangluo	Shangnan	61	6110	611023	110.769	33.4173	3		1	2011	List of four kinds of Acaridae in Northwest China
16	Ameroseius	Ameroseius curvatus	Shaanxi Province	Shangluo	Shanyang	61	6110	611024	109.976	33.4236	3		1	2011	List of four kinds of Acaridae in Northwest China
16	Ameroseius	Ameroseius curvatus	Shaanxi Province	Shangluo	Zhenan County	61	6110	611025	109.065	33.3839	3		1	2011	List of four kinds of Acaridae in Northwest China
16	Ameroseius	Ameroseius curvatus	Ningxia Hui Autonomous Region	Zhongwei	Zhongning	64	6405	640521	105.672	37.3282	3		1	2011	List of four kinds of Acaridae in Northwest China
16	Ameroseius	Ameroseius curvatus	Fujian Province	Fuzhou	Pingtan County	35	3501	350128	119.768	25.542	3		1	2012	Investigation of free living gamasid mites in China (III) ( Acari: Mesostigmata)
16	Ameroseius	Ameroseius curvatus	Fujian Province	Zhangzhou	Changtai County	35	3506	350625	117.8	24.7537	3		1	2012	Investigation of free living gamasid mites in China (III) ( Acari: Mesostigmata)
16	Ameroseius	Ameroseius curvatus	Fujian Province	Nanping	Shun Cheong County	35	3507	350721	117.873	26.9138	3		1	2012	Investigation of free living gamasid mites in China (III) ( Acari: Mesostigmata)
16	Ameroseius	Ameroseius curvatus	Inner Mongolia Autonomous Region	Hulun Buir	Manzhouli Town	15	1507	150781	117.391	49.5738	3		1	2014	Investigation of free living gamasid mites in China (V) ( Acari: Mesostigmata)
17	Ameroseius	Ameroseius guyimingi	Ningxia Hui Autonomous Region	Wuzhong	Tongxin	64	6403	640324	106.249	36.9918	3		1	2011	List of four kinds of Acaridae in Northwest China
17	Ameroseius	Ameroseius guyimingi	Hebei Province	Zhangjiakou	Chicheng County	13	1307	130732	115.884	40.9565	3		1	2013	Investigation of free living gamasid mites in China (IV) ( Acari: Mesostigmata)
17	Ameroseius	Ameroseius guyimingi	Qinghai Province	Haidong	Mutual Aid Minority Autonomous County	63	6302	630223	102.163	36.8425	3		1	2013	Investigation of free living gamasid mites in China (IV) ( Acari: Mesostigmata)
18	Ameroseius	Ameroseius magnisetosa	Ningxia Hui Autonomous Region	Wuzhong	Yanchi	64	6403	640323	107.045	37.6284	3		1	2010	Investigations on Mesostigmatic Mites from Yanchi, Ningxia, China (1) Description of Deutonymph Hypoaspi（s Cosmolaelaps） paracuneifer
18	Ameroseius	Ameroseius magnisetosa	Ningxia Hui Autonomous Region	Wuzhong	Yanchi	64	6403	640323	107.045	37.6284	3		1	2011	List of four kinds of Acaridae in Northwest China
18	Ameroseius	Ameroseius magnisetosa	Ningxia Hui Autonomous Region	Wuzhong	Tongxin	64	6403	640324	106.249	36.9918	3		1	2011	List of four kinds of Acaridae in Northwest China
18	Ameroseius	Ameroseius magnisetosa	Ningxia Hui Autonomous Region	Wuzhong	Tongxin	64	6403	640324	106.249	36.9918	3		1	2011	List of four kinds of Acaridae in Northwest China
19	Ameroseius	Ameroseius multus	Ningxia Hui Autonomous Region	Yinchuan	Lingwu	64	6401	640181	106.528	37.9423	3		1	2009	Composition and distribution and harm of Gamasid mites in NingxiaHui Autonomous Region
19	Ameroseius	Ameroseius multus	Ningxia Hui Autonomous Region	Zhongwei	Zhongning	64	6405	640521	105.672	37.3282	3		1	2009	Composition and distribution and harm of Gamasid mites in NingxiaHui Autonomous Region
19	Ameroseius	Ameroseius multus	Ningxia Hui Autonomous Region	Wuzhong	Yanchi	64	6403	640323	107.045	37.6284	3		1	1995	SYUDY ON MITES OF SOIL IN N INGXIA
19	Ameroseius	Ameroseius multus	Ningxia Hui Autonomous Region	Zhongwei	Zhongning	64	6405	640521	105.672	37.3282	3		1	2011	List of four kinds of Acaridae in Northwest China
20	Ameroseius	Ameroseius pavidus	Xinjiang Uygur Autonomous Region	Changji Hui Autonomous Prefecture,	Qitai County	65	6523	652325	90.0943	44.5141	3		1	2011	List of four kinds of Acaridae in Northwest China
21	Androlaelaps Berlese	Androlaelaps euryplatamus	Qinghai Province	Hainan Tibetan Autonomous Prefecture	Shagou	63	6325	632525	100.89	35.7024	3		1	2011	Small － sinica of Laelapidinae Berlese in Northwest China
21	Androlaelaps Berlese	Androlaelaps euryplatamus	Shanxi Province	Jinzhong	Jiexiu	14	1407	140781	111.99	37.0272	3		2	2015	Mites and ticks (Acari) in Shanxi Province, China: an annotated checklist
22	Androlaelaps Berlese	Androlaelaps hsui	Guangxi Zhuang Autonomous Region,	Beihai	Hepu County	45	4505	450521	109.341	31.741	3		3	2019	Atlas of Epidemiology of Natural Epidemic Diseases in China
22	Androlaelaps Berlese	Androlaelaps hsui	Guangxi Zhuang Autonomous Region,	Beihai	Hepu County	45	4505	450521	109.341	31.741	3		3	2019	Atlas of Epidemiology of Natural Epidemic Diseases in China
22	Androlaelaps Berlese	Androlaelaps hsui	Sichuan Province	Chengdu	Pi County	51	5101	510124	103.882	30.8354	3		3	2019	Atlas of Epidemiology of Natural Epidemic Diseases in China
22	Androlaelaps Berlese	Androlaelaps hsui	Sichuan Province	Panzhihua	Miyi County	51	5104	510421	101.986	36.9366	3		3	2019	Atlas of Epidemiology of Natural Epidemic Diseases in China
22	Androlaelaps Berlese	Androlaelaps hsui	Sichuan Province	Dazhou	Dazhu	51	5117	511724	107.277	30.6957	3		1	2017	Investigation on rodents，bats and parasite in Dazhu County of Sichuan Province
23	Androlaelaps Berlese	Androlaelaps karawaiewi	Inner Mongolia Autonomous Region	Hulun Buir	Evenk Autonomous Banner	15	1507	150724	120.059	48.4915	3		3	1980	China Economic Entomology, Book 17
23	Androlaelaps Berlese	Androlaelaps karawaiewi	Jilin Province	Songyuan	Qian Gorlos Mongol Autonomous County	22	2207	220721	124.473	44.8717	3		1	2014	Investigation of free living gamasid mites in China (V) ( Acari: Mesostigmata)
23	Androlaelaps Berlese	Androlaelaps karawaiewi	Shandong Province	Tai’An	Daiyue	37	3709	370911	117.194	36.1503	3		1	2014	Investigation of free living gamasid mites in China (V) ( Acari: Mesostigmata)
24	Androlaelaps Berlese	Androlaelaps novemspinosus	Qinghai Province	Xining	Huangzhong	63	6301	630122	101.527	36.5925	3		1	2011	Small － sinica of Laelapidinae Berlese in Northwest China
25	Androlaelaps Berlese	Androlaelaps singularis	Sichuan Province	Liangshan Yi Autonomous Prefecture	Huili	51	5134	513425	102.253	26.5929	3		1	2015	Diversity of Ectoparasites on Eothenomys miletus in Mountainous Areas of Southwest Sichuan
25	Androlaelaps Berlese	Androlaelaps singularis	Sichuan Province	Liangshan Yi Autonomous Prefecture	Yanyuan	51	5134	513423	101.467	27.599	3		1	2015	Diversity of Ectoparasites on Eothenomys miletus in Mountainous Areas of Southwest Sichuan
25	Androlaelaps Berlese	Androlaelaps singularis	Sichuan Province	Liangshan Yi Autonomous Prefecture	Mili Tibetan Autonomous County	51	5134	513422	100.941	28.3527	3		1	2015	Diversity of Ectoparasites on Eothenomys miletus in Mountainous Areas of Southwest Sichuan
25	Androlaelaps Berlese	Androlaelaps singularis	Fujian Province	Longyan	Liancheng County	35	3508	350825	116.806	25.5995	3		1	2012	Supplementary records of Dermanyssoid mites (Acari：Parasitiformes) in Fujian province
25	Androlaelaps Berlese	Androlaelaps singularis	Fujian Province	Putian	Xianyou	35	3503	350322	118.694	25.4744	3		1	2012	Supplementary records of Dermanyssoid mites (Acari：Parasitiformes) in Fujian province
25	Androlaelaps Berlese	Androlaelaps singularis	Fujian Province	Nanping	Shao-Wu	35	3507	350781	117.464	27.2368	3		1	2012	Supplementary records of Dermanyssoid mites (Acari：Parasitiformes) in Fujian province
25	Androlaelaps Berlese	Androlaelaps singularis	Fujian Province	Nanping	Jianyang	35	3507	350784	118.061	27.41	3		1	2012	Supplementary records of Dermanyssoid mites (Acari：Parasitiformes) in Fujian province
25	Androlaelaps Berlese	Androlaelaps singularis	Guizhou Province	Qiandongnan Miao and Dong Autonomous Prefecture	Kaili	52	5226	522601	107.935	26.6306	3		1	1994	Preliminary Investigation of Rodents and Parasitic Fleas and Mites in Qiandongnan Area of Guizhou Province
25	Androlaelaps Berlese	Androlaelaps singularis	Guizhou Province	Qiandongnan Miao and Dong Autonomous Prefecture	Danzhai	52	5226	522636	107.919	26.2258	3		1	1994	Preliminary Investigation of Rodents and Parasitic Fleas and Mites in Qiandongnan Area of Guizhou Province
25	Androlaelaps Berlese	Androlaelaps singularis	Guizhou Province	Qiandongnan Miao and Dong Autonomous Prefecture	Huangping County	52	5226	522622	107.858	26.9495	3		1	1994	Preliminary Investigation of Rodents and Parasitic Fleas and Mites in Qiandongnan Area of Guizhou Province
25	Androlaelaps Berlese	Androlaelaps singularis	Guizhou Province	Qiandongnan Miao and Dong Autonomous Prefecture	Cengong	52	5226	522626	108.697	27.3621	3		1	1994	Preliminary Investigation of Rodents and Parasitic Fleas and Mites in Qiandongnan Area of Guizhou Province
25	Androlaelaps Berlese	Androlaelaps singularis	Guizhou Province	Qiandongnan Miao and Dong Autonomous Prefecture	Leishan County	52	5226	522634	108.14	26.3478	3		1	1994	Preliminary Investigation of Rodents and Parasitic Fleas and Mites in Qiandongnan Area of Guizhou Province
25	Androlaelaps Berlese	Androlaelaps singularis	Guizhou Province	Qiandongnan Miao and Dong Autonomous Prefecture	Majiang County	52	5226	522635	107.62	26.465	3		1	1994	Preliminary Investigation of Rodents and Parasitic Fleas and Mites in Qiandongnan Area of Guizhou Province
25	Androlaelaps Berlese	Androlaelaps singularis	Guizhou Province	Qiandongnan Miao and Dong Autonomous Prefecture	Rongjiang County	52	5226	522632	108.402	26.0342	3		1	1994	Preliminary Investigation of Rodents and Parasitic Fleas and Mites in Qiandongnan Area of Guizhou Province
25	Androlaelaps Berlese	Androlaelaps singularis	Fujian Province	Fuzhou	Taijiang	35	3501	350103	119.286	26.0601	3		1	1994	Preliminary Investigation of Rodents and Parasitic Fleas and Mites in Qiandongnan Area of Guizhou Province
25	Androlaelaps Berlese	Androlaelaps singularis	Hubei Province	Jingzhou	Jiangling County	42	4210	421024	112.464	30.1077	3		1	2004	A Preliminary List of Gamasid Mites in Hubei Province
25	Androlaelaps Berlese	Androlaelaps singularis	Shandong Province	Weifang	Zhucheng	37	3707	370782	119.414	36.0147	3		1	2002	Distribution of rodents and vector animals in the plague natural foci of Jianping County
25	Androlaelaps Berlese	Androlaelaps singularis	Shandong Province	Weifang	Qingzhou	37	3707	370781	118.475	36.6825	3		1	2002	Distribution of rodents and vector animals in the plague natural foci of Jianping County
25	Androlaelaps Berlese	Androlaelaps singularis	Shandong Province	Rizhao	Wulian	37	3711	371121	119.254	35.7419	3		1	2002	Distribution of rodents and vector animals in the plague natural foci of Jianping County
25	Androlaelaps Berlese	Androlaelaps singularis	Ningxia Hui Autonomous Region	Yinchuan	Lingwu	64	6401	640181	106.528	37.9423	3		1	2009	Composition and distribution and harm of Gamasid mites in NingxiaHui Autonomous Region
25	Androlaelaps Berlese	Androlaelaps singularis	Ningxia Hui Autonomous Region	Zhongwei	Zhongning	64	6405	640521	105.672	37.3282	3		1	2009	Composition and distribution and harm of Gamasid mites in NingxiaHui Autonomous Region
25	Androlaelaps Berlese	Androlaelaps singularis	Ningxia Hui Autonomous Region	Zhongwei	Ninghxia	64	6405	640522	105.798	36.5229	3		1	2009	Composition and distribution and harm of Gamasid mites in NingxiaHui Autonomous Region
25	Androlaelaps Berlese	Androlaelaps singularis	Ningxia Hui Autonomous Region	Wuzhong	Yanchi	64	6403	640323	107.045	37.6284	3		1	2010	Investigations on Mesostigmatic Mites from Yanchi, Ningxia, China (1) Description of Deutonymph Hypoaspi（s Cosmolaelaps） paracuneifer
25	Androlaelaps Berlese	Androlaelaps singularis	Hunan Province	Xiangxi Tujia And Miao Autonomous Prefecture	Luxi County	43	4331	433122	109.992	28.1686	3		1	1995	STUDY ON CATEGORY AND WCOLOGY OF GAMASIDES IN XIANGXI SELF GOVERNMENT
25	Androlaelaps Berlese	Androlaelaps singularis	Hunan Province	Xiangxi Tujia And Miao Autonomous Prefecture	Jishou	43	4331	433101	109.757	28.318	3		1	1995	STUDY ON CATEGORY AND WCOLOGY OF GAMASIDES IN XIANGXI SELF GOVERNMENT
25	Androlaelaps Berlese	Androlaelaps singularis	Hubei Province	Yichang	Reduced Land	42	4205	420506	111.252	30.9883	3		1	2002	A Surey on Gamasid Mites and Trombiculid Mites with Delimitation of Zoogeographieal Regions in Yichang, Hubei Province
25	Androlaelaps Berlese	Androlaelaps singularis	Yunnan Province	Lincang	Gengma Dai Wa Autonomous County	53	5309	530926	99.4184	23.6341	3		1	1994	A Research on the Species Constitution and Interspecific Association of Gamasid Mite in Gengma,Yunnan
25	Androlaelaps Berlese	Androlaelaps singularis	Yunnan Province	Dali Bai Minority Autonomous Prefecture	Binchuan	53	5329	532924	100.613	25.8628	3		1	2009	Taxonomic Studies on Gamasid Mites of Rats in Yunnan(Acari:Mesostigmata:Gamasina)
25	Androlaelaps Berlese	Androlaelaps singularis	Yunnan Province	Wenshan Zhuang And Miao Autonomous Prefecture	Qiubei	53	5326	532626	104.094	24.123	3		1	2009	Taxonomic Studies on Gamasid Mites of Rats in Yunnan(Acari:Mesostigmata:Gamasina)
25	Androlaelaps Berlese	Androlaelaps singularis	Yunnan Province	Honghe Hani And Yi Autonomous Prefecture	Hekou Yao Autonomous County	53	5325	532532	103.816	22.7814	3		1	2009	Taxonomic Studies on Gamasid Mites of Rats in Yunnan(Acari:Mesostigmata:Gamasina)
25	Androlaelaps Berlese	Androlaelaps singularis	Yunnan Province	Wenshan Zhuang And Miao Autonomous Prefecture	Maguan County	53	5326	532625	104.248	22.9531	3		1	2009	Taxonomic Studies on Gamasid Mites of Rats in Yunnan(Acari:Mesostigmata:Gamasina)
25	Androlaelaps Berlese	Androlaelaps singularis	Yunnan Province	Xishuangbanna Dai National Minority Autonomous Prefecture	Menghai County	53	5328	532822	100.322	21.9662	3		1	2009	Taxonomic Studies on Gamasid Mites of Rats in Yunnan(Acari:Mesostigmata:Gamasina)
25	Androlaelaps Berlese	Androlaelaps singularis	Yunnan Province	Puer	Simao	53	5308	530802	100.844	22.7329	3		1	2009	Taxonomic Studies on Gamasid Mites of Rats in Yunnan(Acari:Mesostigmata:Gamasina)
25	Androlaelaps Berlese	Androlaelaps singularis	Yunnan Province	Zhaotong	Qiaojia County	53	5306	530622	103.11	26.9979	3		1	2009	Taxonomic Studies on Gamasid Mites of Rats in Yunnan(Acari:Mesostigmata:Gamasina)
25	Androlaelaps Berlese	Androlaelaps singularis	Yunnan Province	Diqing Tibetan Autonomous Prefecture	Shangri-La County	53	5334	533421	99.8229	27.8979	3		1	2009	Taxonomic Studies on Gamasid Mites of Rats in Yunnan(Acari:Mesostigmata:Gamasina)
25	Androlaelaps Berlese	Androlaelaps singularis	Yunnan Province	Honghe Hani And Yi Autonomous Prefecture	Mengzi	53	5325	532503	103.48	23.3284	3		1	2009	Taxonomic Studies on Gamasid Mites of Rats in Yunnan(Acari:Mesostigmata:Gamasina)
25	Androlaelaps Berlese	Androlaelaps singularis	Yunnan Province	Nujiang Lisu Autonomous Prefecture	Gongshan Drung Clan Autonomous Counties	53	5333	533324	98.4979	27.8935	3		1	2009	Taxonomic Studies on Gamasid Mites of Rats in Yunnan(Acari:Mesostigmata:Gamasina)
25	Androlaelaps Berlese	Androlaelaps singularis	Yunnan Province	Yuxi	Yuanjiang Hani Yi Dai National Minority Autonomous County	53	5304	530428	102.006	23.5834	3		1	2009	Taxonomic Studies on Gamasid Mites of Rats in Yunnan(Acari:Mesostigmata:Gamasina)
25	Androlaelaps Berlese	Androlaelaps singularis	Yunnan Province	Zhaotong	Suijiang County	53	5306	530626	104.004	28.5394	3		1	2009	Taxonomic Studies on Gamasid Mites of Rats in Yunnan(Acari:Mesostigmata:Gamasina)
25	Androlaelaps Berlese	Androlaelaps singularis	Yunnan Province	Dali Bai Minority Autonomous Prefecture	Jianchuan County	53	5329	532931	99.742	26.4316	3		1	2009	Taxonomic Studies on Gamasid Mites of Rats in Yunnan(Acari:Mesostigmata:Gamasina)
25	Androlaelaps Berlese	Androlaelaps singularis	Zhejiang Province	Lishui	Qingyuan County	33	3311	331126	119.139	37.6386	3		3	1980	China Economic Entomology, Book 17
25	Androlaelaps Berlese	Androlaelaps singularis	Yunnan Province	Dali Bai Minority Autonomous Prefecture	Dali	53	5329	532901	100.205	25.6858	3		2	2013	Ectoparasitic insects and mites on Yunnan red-backed voles (Eothenomys miletus) from a localized area in southwest China
26	Anhemialges	Anhemialges aegithalos	Sichuan Province	Aba Tibetan And Qiang Autonomous Prefecture	Wenchuan County	51	5132	513221	103.284	31.1666	3		2	2018	Four new feather mite species of the genus Anhemialges Gaud, 1958 (Astigmata: Analgidae) from China
27	Anhemialges	Anhemialges lioparus	Sichuan Province	Aba Tibetan And Qiang Autonomous Prefecture	Wenchuan County	51	5132	513221	103.284	31.1666	3		2	2018	Four new feather mite species of the genus Anhemialges Gaud, 1958 (Astigmata: Analgidae) from China
28	Anhemialges	Anhemialges seicercus	Sichuan Province	Aba Tibetan And Qiang Autonomous Prefecture	Wenchuan County	51	5132	513221	103.284	31.1666	3		2	2018	Four new feather mite species of the genus Anhemialges Gaud, 1958 (Astigmata: Analgidae) from China
29	Anhemialges	Anhemialges zosterops	Sichuan Province	Chengdu	Pujiang	51	5101	510131	103.478	30.2364	3		2	2018	Four new feather mite species of the genus Anhemialges Gaud, 1958 (Astigmata: Analgidae) from China
30	Asca	Asca sinica	Ningxia Hui Autonomous Region	Zhongwei	Ninghxia	64	6405	640522	105.798	36.5229	3		1	2009	Composition and distribution and harm of Gamasid mites in NingxiaHui Autonomous Region
31	Ascoschoengastia	Ascoschoengastia leechi	Yunnan Province	Dali Bai Minority Autonomous Prefecture	Yunlong County	53	5329	532929	99.299	25.8861	3		1	1983	Studies on Chigger Mites in Yunnan and Description of a New Subgenus
32	Austrophthiracarus	Austrophthiracarus bacilliformis	Heilongjiang Province	Jiamusi	Fujin	23	2308	230882	132.542	47.1765	3		2	2020	Contribution to the knowledge of the ptyctimous mite genus Austrophthiracarus (Acari, Oribatida, Steganacaridae) with descriptions of two new species from China
33	Austrophthiracarus	Austrophthiracarus paralongisetosus	Sichuan Province	Ganzi Tibetan Autonomous Prefecture	Luding	51	5133	513322	102.106	29.7417	3		2	2020	Contribution to the knowledge of the ptyctimous mite genus Austrophthiracarus (Acari, Oribatida, Steganacaridae) with descriptions of two new species from China
34	Blankaartia	Blankaartia acuscutellaris	Yunnan Province	Lincang	Double Jiang Lahu Wa The Blang Nationality The Dai National Minority Autonomous County	53	5309	530925	99.8659	33.4647	3		3	1980	China Economic Entomology, Book 17
34	Blankaartia	Blankaartia acuscutellaris	Yunnan Province	Lincang	Gengma Dai Wa Autonomous County	53	5309	530926	99.4184	33.6341	3		3	1980	China Economic Entomology, Book 17
35	Chiroptella	C. pipistrella	Jiangsu Province	Wuxi	Yixing	32	3202	320282	119.785	31.3637	3		3	1980	China Economic Entomology, Book 17
36	Chatia	C. wissemani	Sichuan Province	Liangshan Yi Autonomous Prefecture	Huili	51	5134	513425	102.253	26.5929	3		1	2015	Diversity of Ectoparasites on Eothenomys miletus in Mountainous Areas of Southwest Sichuan
36	Chatia	C. wissemani	Sichuan Province	Liangshan Yi Autonomous Prefecture	Yanyuan	51	5134	513423	101.467	27.599	3		1	2015	Diversity of Ectoparasites on Eothenomys miletus in Mountainous Areas of Southwest Sichuan
36	Chatia	C. wissemani	Sichuan Province	Liangshan Yi Autonomous Prefecture	Mili Tibetan Autonomous County	51	5134	513422	100.941	28.3527	3		1	2015	Diversity of Ectoparasites on Eothenomys miletus in Mountainous Areas of Southwest Sichuan
37	Chiroptella	C.anhui	Anhui Province	Chizhou	Guichi	34	3417	341702	117.498	30.5241	3		1	1982	Study on the Chigger Fauna in Southern Anhui and Bengbu City
38	Chatia	Cha .hertigi	Liaoning Province	Chaoyang	Beipiao	21	2113	211381	120.803	41.8759	3		1	1994	THE ECOLOGICAL AND GEOGRAPHICAL DISTRIBUTION OF THE TROMBICULIOMITES IN LIAONING PROVINCE
38	Chatia	Cha .hertigi	Liaoning Province	Fushun	Qingyuan Manchu Autonomous County	21	2104	210423	124.923	42.1192	3		1	2003	Chigger Mites from Three Provinces of Northeast China
38	Chatia	Cha .hertigi	Liaoning Province	Benxi	Manchu Autonomous County Of Devoted	21	2105	210522	125.295	41.2638	3		1	2003	Chigger Mites from Three Provinces of Northeast China
39	Chatia	Chatia huanglungensis	Sichuan Province	Liangshan Yi Autonomous Prefecture	Huili	51	5134	513425	102.253	26.5929	3		1	2015	Diversity of Ectoparasites on Eothenomys miletus in Mountainous Areas of Southwest Sichuan
39	Chatia	Chatia huanglungensis	Sichuan Province	Liangshan Yi Autonomous Prefecture	Yanyuan	51	5134	513423	101.467	27.599	3		1	2015	Diversity of Ectoparasites on Eothenomys miletus in Mountainous Areas of Southwest Sichuan
39	Chatia	Chatia huanglungensis	Sichuan Province	Liangshan Yi Autonomous Prefecture	Mili Tibetan Autonomous County	51	5134	513422	100.941	28.3527	3		1	2015	Diversity of Ectoparasites on Eothenomys miletus in Mountainous Areas of Southwest Sichuan
40	Chatia(Shunsennia)	Chatia(Shunsennia) huanglungensis	Inner Mongolia Autonomous Region	Hohhot	Tumed Left Flag	15	1501	150121	111.226	40.6858	3		3	1980	China Economic Entomology, Book 17
41	Cheiroseius	Cheiroseius fenghuangensis	Liaoning Province	Dandong	Fengcheng	21	2106	210682	124.073	40.5913	3		1	2010	A NEW SPECIES OF C HEIROSEIUS AND A NEWLY RECORDED SPECIESOFPODOCINUM FROM CHINA( ACARI, MESOSTIGMATA, ACEOSEJIDAE, PODOCINIDAE)
41	Cheiroseius	Cheiroseius fenghuangensis	Sichuan Province	Luzhou	Gulin County	51	5105	510525	105.929	27.982	3		1	2013	Investigation of free living gamasid mites in China (IV) ( Acari: Mesostigmata)
42	Cheladonta	Cheladonta ikaoensis	Shandong Province	Weifang	Zhucheng	37	3707	370782	119.414	36.0147	3		1	2002	Distribution of rodents and vector animals in the plague natural foci of Jianping County
42	Cheladonta	Cheladonta ikaoensis	Shandong Province	Weifang	Qingzhou	37	3707	370781	118.475	36.6825	3		1	2002	Distribution of rodents and vector animals in the plague natural foci of Jianping County
42	Cheladonta	Cheladonta ikaoensis	Shandong Province	Rizhao	Wulian	37	3711	371121	119.254	35.7419	3		1	2002	Distribution of rodents and vector animals in the plague natural foci of Jianping County
42	Cheladonta	Cheladonta ikaoensis	Liaoning Province	Fushun	Xinbin Manchu Autonomous County	21	2104	210422	124.844	41.6292	3		1	1994	THE ECOLOGICAL AND GEOGRAPHICAL DISTRIBUTION OF THE TROMBICULIOMITES IN LIAONING PROVINCE
42	Cheladonta	Cheladonta ikaoensis	Liaoning Province	Panjin	Merchant	21	2111	211121	122.119	40.9614	3		1	1994	THE ECOLOGICAL AND GEOGRAPHICAL DISTRIBUTION OF THE TROMBICULIOMITES IN LIAONING PROVINCE
42	Cheladonta	Cheladonta ikaoensis	Fujian Province	Ningde	Manila	35	3509	350902	119.436	26.7701	3		1	2003	Geographical Epidemiology of Tsutsugamushi in Ningde City
42	Cheladonta	Cheladonta ikaoensis	Shandong Province	Rizhao	Wulian	37	3711	371121	119.254	35.7419	3		1	2004	The Faunal Study of Chigger Mites in Shandong Province
42	Cheladonta	Cheladonta ikaoensis	Jiangsu Province	Wuxi	Yixing	32	3202	320282	119.785	31.3637	3		1	1978	SURVEY OF CHIGGER MITES ON RATS IN SOUTHERN KIANGSU PROVINCE WITH DESCRIPTIONS OF TWO NEW SPECIES (ACARIFORMES:TROMBICULIDAE)
42	Cheladonta	Cheladonta ikaoensis	Jiangsu Province	Changzhou	Wujin	32	3204	320412	119.945	31.6719	3		1	1978	SURVEY OF CHIGGER MITES ON RATS IN SOUTHERN KIANGSU PROVINCE WITH DESCRIPTIONS OF TWO NEW SPECIES (ACARIFORMES:TROMBICULIDAE)
42	Cheladonta	Cheladonta ikaoensis	Jiangsu Province	Changzhou	Jintan	32	3204	320482	119.511	31.7381	3		1	1978	SURVEY OF CHIGGER MITES ON RATS IN SOUTHERN KIANGSU PROVINCE WITH DESCRIPTIONS OF TWO NEW SPECIES (ACARIFORMES:TROMBICULIDAE)
42	Cheladonta	Cheladonta ikaoensis	Jiangsu Province	Suzhou	Changshu	32	3205	320581	120.815	31.6634	3		1	1978	SURVEY OF CHIGGER MITES ON RATS IN SOUTHERN KIANGSU PROVINCE WITH DESCRIPTIONS OF TWO NEW SPECIES (ACARIFORMES:TROMBICULIDAE)
42	Cheladonta	Cheladonta ikaoensis	Jiangsu Province	Zhenjiang	Danyang	32	3211	321181	119.644	31.9673	3		1	1978	SURVEY OF CHIGGER MITES ON RATS IN SOUTHERN KIANGSU PROVINCE WITH DESCRIPTIONS OF TWO NEW SPECIES (ACARIFORMES:TROMBICULIDAE)
42	Cheladonta	Cheladonta ikaoensis	Anhui Province	Chuzhou	Fengyang	34	3411	341126	117.605	32.8006	3		1	1982	Study on the Chigger Fauna in Southern Anhui and Bengbu City
42	Cheladonta	Cheladonta ikaoensis	Anhui Province	Xuan	Ningguo	34	3418	341881	118.991	30.5081	3		1	1982	Study on the Chigger Fauna in Southern Anhui and Bengbu City
42	Cheladonta	Cheladonta ikaoensis	Liaoning Province	Fushun	Qingyuan Manchu Autonomous County	21	2104	210423	124.923	42.1192	3		1	2003	Chigger Mites from Three Provinces of Northeast China
42	Cheladonta	Cheladonta ikaoensis	Liaoning Province	Benxi	Manchu Autonomous County Of Devoted	21	2105	210522	125.295	41.2638	3		1	2003	Chigger Mites from Three Provinces of Northeast China
42	Cheladonta	Cheladonta ikaoensis	Liaoning Province	Fushun	Xinbin Manchu Autonomous County	21	2104	210422	124.844	41.6393	3		3	1980	China Economic Entomology, Book 17
42	Cheladonta	Cheladonta ikaoensis	Fujian Province	Fuzhou	Pingtan County	35	3501	350128	119.768	35.542	3		3	1980	China Economic Entomology, Book 17
42	Cheladonta	Cheladonta ikaoensis	Fujian Province	Fuzhou	Fuqing	35	3501	350181	119.363	35.6431	3		3	1980	China Economic Entomology, Book 17
42	Cheladonta	Cheladonta ikaoensis	Fujian Province	Nanping	Pucheng County	35	3507	350722	118.516	37.9485	3		3	1980	China Economic Entomology, Book 17
42	Cheladonta	Cheladonta ikaoensis	Fujian Province	Nanping	Guangze	35	3507	350723	117.35	37.6539	3		3	1980	China Economic Entomology, Book 17
42	Cheladonta	Cheladonta ikaoensis	Fujian Province	Nanping	Shao-Wu	35	3507	350781	117.464	37.3368	3		3	1980	China Economic Entomology, Book 17
43	Coleolaelaps	Coleolaelaps agrestis	Jilin Province	Changchun	Jiutai	22	2201	220181	125.986	44.3089	3		3	1980	China Economic Entomology, Book 17
43	Coleolaelaps	Coleolaelaps agrestis	Jilin Province	Jilin	Yongji County	22	2202	220221	126.223	43.606	3		3	1980	China Economic Entomology, Book 17
43	Coleolaelaps	Coleolaelaps agrestis	Xinjiang Uygur Autonomous Region	Ili Kazak Autonomous Prefecture	Yining	65	6540	654002	81.279	44.0067	3		1	2011	Small-sinica of Hypoaspidinae Vitzthum and Haemogamasinae Oudemansi n northwest China
44	Coleolaelaps	Coleolaelaps tillaeCostaet	Ningxia Hui Autonomous Region	Natural Guyuan	Jingyuan	64	6404	640424	106.351	35.5354	3		1	2009	Composition and distribution and harm of Gamasid mites in NingxiaHui Autonomous Region
44	Coleolaelaps	Coleolaelaps tillaeCostaet	Ningxia Hui Autonomous Region	Natural Guyuan	Longde	64	6404	640423	106.062	35.6097	3		1	2013	Investigations on mesostigmatic mites from Ningxia and neighboring Provinces (Acari) (2)
44	Coleolaelaps	Coleolaelaps tillaeCostaet	Ningxia Hui Autonomous Region	Natural Guyuan	Jingyuan	64	6404	640424	106.351	35.5354	3		1	2011	Small-sinica of Hypoaspidinae Vitzthum and Haemogamasinae Oudemansi n northwest China
45	Cosmolaelaps	Cosmolae lapsretirugisp	Qinghai Province	Xining	Huangzhong	63	6301	630122	101.527	36.5925	3		1	2011	Small － sinica of Laelapidinae Berlese in Northwest China
46	Cosmolaelaps	Cosmolaelaps acutiscutus	Jilin Province	Baicheng	Da 'An	22	2208	220882	123.727	45.4425	3		1	1998	Collection records of soil gamasids in Baicheng area
47	Cosmolaelaps	Cosmolaelaps miles	Inner Mongolia Autonomous Region	Wulanchabu	Siziwang	15	1509	150929	111.602	43.3804	3		3	1980	China Economic Entomology, Book 17
48	Cosmolaelaps	Cosmolaelaps ningxiaensis	Sichuan Province	Liangshan Yi Autonomous Prefecture	Huili	51	5134	513425	102.253	26.5929	3		1	2015	Diversity of Ectoparasites on Eothenomys miletus in Mountainous Areas of Southwest Sichuan
48	Cosmolaelaps	Cosmolaelaps ningxiaensis	Sichuan Province	Liangshan Yi Autonomous Prefecture	Yanyuan	51	5134	513423	101.467	27.599	3		1	2015	Diversity of Ectoparasites on Eothenomys miletus in Mountainous Areas of Southwest Sichuan
48	Cosmolaelaps	Cosmolaelaps ningxiaensis	Sichuan Province	Liangshan Yi Autonomous Prefecture	Mili Tibetan Autonomous County	51	5134	513422	100.941	28.3527	3		1	2015	Diversity of Ectoparasites on Eothenomys miletus in Mountainous Areas of Southwest Sichuan
48	Cosmolaelaps	Cosmolaelaps ningxiaensis	Ningxia Hui Autonomous Region	Wuzhong	Yanchi	64	6403	640323	107.045	37.6284	3		1	2010	Investigations on Mesostigmatic Mites from Yanchi, Ningxia, China (1) Description of Deutonymph Hypoaspi（s Cosmolaelaps） paracuneifer
48	Cosmolaelaps	Cosmolaelaps ningxiaensis	Ningxia Hui Autonomous Region	Natural Guyuan	Jingyuan	64	6404	640424	106.351	35.5354	3		1	2012	Investigations on mesostigmatic mites from Ningxia, China (Acari) (3)
49	Cosmolaelaps	Cosmolaelaps paracuneifer	Jilin Province	Baicheng	Da 'An	22	2208	220882	123.727	45.4425	3		1	1998	Collection records of soil gamasids in Baicheng area
50	Cosmolaelaps	Cosmolaelaps.miles	Xinjiang Uygur Autonomous Region	Bortala Mongol Autonomous Prefecture	Ala Shan Kou	65	6527	652702	82.7838	45.0391	3		1	2007	Investigation on the fauna of parasitic mites on rodents in Alashankou port area
50	Cosmolaelaps	Cosmolaelaps.miles	Yunnan Province	Dali Bai Minority Autonomous Prefecture	Weishan Yi Hui Autonomous County	53	5329	532927	100.167	25.2352	3		1	1994	A List of Gamasid Mites Parasitized on the Body Surface of Small Animals in Weishan County
50	Cosmolaelaps	Cosmolaelaps.miles	Shaanxi Province	Xianyang	Wu Gong County	61	6104	610431	108.175	34.3116	3		1	2011	Small － sinica of Laelapidinae Berlese in Northwest China
50	Cosmolaelaps	Cosmolaelaps.miles	Shaanxi Province	Yan 'An	Ansai	61	6106	610624	109.164	36.9278	3		1	2011	Small － sinica of Laelapidinae Berlese in Northwest China
50	Cosmolaelaps	Cosmolaelaps.miles	Shaanxi Province	Yan 'An	Wuqi	61	6106	610626	108.122	36.9846	3		1	2011	Small － sinica of Laelapidinae Berlese in Northwest China
50	Cosmolaelaps	Cosmolaelaps.miles	Xinjiang Uygur Autonomous Region	Bortala Mongol Autonomous Prefecture	Bole	65	6527	652701	81.8169	44.8176	3		1	2011	Small － sinica of Laelapidinae Berlese in Northwest China
50	Cosmolaelaps	Cosmolaelaps.miles	Xinjiang Uygur Autonomous Region	Altay Region	Altay	65	6543	654301	87.9141	47.8802	3		1	2011	Small － sinica of Laelapidinae Berlese in Northwest China
50	Cosmolaelaps	Cosmolaelaps.miles	Xinjiang Uygur Autonomous Region	Ili Kazak Autonomous Prefecture	Qapqal Xibe Autonomous County	65	6540	654022	81.093	43.625	3		1	2011	Small － sinica of Laelapidinae Berlese in Northwest China
50	Cosmolaelaps	Cosmolaelaps.miles	Shaanxi Province	Ankang Municipality	Hanyin	61	6109	610921	108.481	32.8998	3		1	2011	Small － sinica of Laelapidinae Berlese in Northwest China
50	Cosmolaelaps	Cosmolaelaps.miles	Shaanxi Province	Xi 'An	Lantian County	61	6101	610122	109.413	34.1038	3		1	2011	Small － sinica of Laelapidinae Berlese in Northwest China
50	Cosmolaelaps	Cosmolaelaps.miles	Shaanxi Province	Yulin	Hengshan County	61	6108	610823	109.455	37.843	3		1	2011	Small － sinica of Laelapidinae Berlese in Northwest China
50	Cosmolaelaps	Cosmolaelaps.miles	Shaanxi Province	Yulin	Jingbian	61	6108	610824	108.806	37.4857	3		1	2011	Small － sinica of Laelapidinae Berlese in Northwest China
50	Cosmolaelaps	Cosmolaelaps.miles	Anhui Province	Chuzhou	Dingyuan	34	3411	341125	117.659	32.4758	3		1	2011	Small － sinica of Laelapidinae Berlese in Northwest China
50	Cosmolaelaps	Cosmolaelaps.miles	Shaanxi Province	Yulin	Jia County	61	6108	610828	110.358	38.084	3		1	2011	Small － sinica of Laelapidinae Berlese in Northwest China
50	Cosmolaelaps	Cosmolaelaps.miles	Shaanxi Province	Baoji	Linyou	61	6103	610329	107.714	34.7772	3		1	2011	Small － sinica of Laelapidinae Berlese in Northwest China
50	Cosmolaelaps	Cosmolaelaps.miles	Shaanxi Province	Yan 'An	Zichang County	61	6106	610623	109.616	37.2299	3		1	2011	Small － sinica of Laelapidinae Berlese in Northwest China
50	Cosmolaelaps	Cosmolaelaps.miles	Shaanxi Province	Yulin	Qingjian County	61	6108	610830	110.28	37.1853	3		1	2011	Small － sinica of Laelapidinae Berlese in Northwest China
50	Cosmolaelaps	Cosmolaelaps.miles	Shaanxi Province	Yan 'An	Yanchuan	61	6106	610622	110.083	36.8742	3		1	2011	Small － sinica of Laelapidinae Berlese in Northwest China
50	Cosmolaelaps	Cosmolaelaps.miles	Shaanxi Province	Yan 'An	Ganquan	61	6106	610627	109.184	36.3518	3		1	2011	Small － sinica of Laelapidinae Berlese in Northwest China
50	Cosmolaelaps	Cosmolaelaps.miles	Shaanxi Province	Yan 'An	Luochuan	61	6106	610629	109.556	35.7425	3		1	2011	Small － sinica of Laelapidinae Berlese in Northwest China
50	Cosmolaelaps	Cosmolaelaps.miles	Shaanxi Province	Yan 'An	Huanglong County	61	6106	610631	109.941	35.7027	3		1	2011	Small － sinica of Laelapidinae Berlese in Northwest China
50	Cosmolaelaps	Cosmolaelaps.miles	Shaanxi Province	Yan 'An	Huangling	61	6106	610632	108.94	35.628	3		1	2011	Small － sinica of Laelapidinae Berlese in Northwest China
50	Cosmolaelaps	Cosmolaelaps.miles	Shaanxi Province	Baoji	Fufeng	61	6103	610324	107.91	34.409	3		1	2011	Small － sinica of Laelapidinae Berlese in Northwest China
50	Cosmolaelaps	Cosmolaelaps.miles	Shaanxi Province	Xianyang	Xingping	61	6104	610481	108.46	34.3079	3		1	2011	Small － sinica of Laelapidinae Berlese in Northwest China
50	Cosmolaelaps	Cosmolaelaps.miles	Shaanxi Province	Weinan	Hua County	61	6105	610521	109.801	34.4094	3		1	2011	Small － sinica of Laelapidinae Berlese in Northwest China
50	Cosmolaelaps	Cosmolaelaps.miles	Shaanxi Province	Weinan	Huayin	61	6105	610582	110.042	34.5417	3		1	2011	Small － sinica of Laelapidinae Berlese in Northwest China
50	Cosmolaelaps	Cosmolaelaps.miles	Shaanxi Province	Xi 'An	Hu County	61	6101	610125	108.58	34.0112	3		1	2011	Small － sinica of Laelapidinae Berlese in Northwest China
50	Cosmolaelaps	Cosmolaelaps.miles	Shaanxi Province	Grassland,	Lueyang County	61	6107	610727	106.136	33.3831	3		1	2011	Small － sinica of Laelapidinae Berlese in Northwest China
50	Cosmolaelaps	Cosmolaelaps.miles	Xinjiang Uygur Autonomous Region	Urumqi	Midong	65	6501	650109	87.745	44.4438	3		1	2011	Small － sinica of Laelapidinae Berlese in Northwest China
50	Cosmolaelaps	Cosmolaelaps.miles	Xinjiang Uygur Autonomous Region	Changji Hui Autonomous Prefecture,	Qitai County	65	6523	652325	90.0943	44.5141	3		1	2011	Small － sinica of Laelapidinae Berlese in Northwest China
50	Cosmolaelaps	Cosmolaelaps.miles	Xinjiang Uygur Autonomous Region	Tuscaloosa Area	Tuoli	65	6542	654224	83.882	45.651	3		1	2011	Small － sinica of Laelapidinae Berlese in Northwest China
50	Cosmolaelaps	Cosmolaelaps.miles	Shaanxi Province	Baoji	Meixian	61	6103	610326	107.819	34.1409	3		1	2011	Small － sinica of Laelapidinae Berlese in Northwest China
50	Cosmolaelaps	Cosmolaelaps.miles	Shaanxi Province	Yulin	Mizhi	61	6108	610827	110.178	37.8258	3		1	2011	Small － sinica of Laelapidinae Berlese in Northwest China
50	Cosmolaelaps	Cosmolaelaps.miles	Shaanxi Province	Ankang Municipality	Ningshan County	61	6109	610923	108.443	33.5372	3		1	2011	Small － sinica of Laelapidinae Berlese in Northwest China
50	Cosmolaelaps	Cosmolaelaps.miles	Shaanxi Province	Baoji	Qianyang County	61	6103	610328	107.17	34.7592	3		1	2011	Small － sinica of Laelapidinae Berlese in Northwest China
50	Cosmolaelaps	Cosmolaelaps.miles	Shaanxi Province	Shangluo	Shangnan	61	6110	611023	110.769	33.4173	3		1	2011	Small － sinica of Laelapidinae Berlese in Northwest China
50	Cosmolaelaps	Cosmolaelaps.miles	Shaanxi Province	Yulin	Shenmu County	61	6108	610821	110.314	38.8369	3		1	2011	Small － sinica of Laelapidinae Berlese in Northwest China
50	Cosmolaelaps	Cosmolaelaps.miles	Shaanxi Province	Ankang Municipality	Shiquan	61	6109	610922	108.244	33.066	3		1	2011	Small － sinica of Laelapidinae Berlese in Northwest China
50	Cosmolaelaps	Cosmolaelaps.miles	Shaanxi Province	Yulin	Suide	61	6108	610826	110.387	37.5183	3		1	2011	Small － sinica of Laelapidinae Berlese in Northwest China
50	Cosmolaelaps	Cosmolaelaps.miles	Shaanxi Province	Weinan	Tongguan County	61	6105	610522	110.283	34.5091	3		1	2011	Small － sinica of Laelapidinae Berlese in Northwest China
50	Cosmolaelaps	Cosmolaelaps.miles	Shaanxi Province	Grassland,	Xixiang County	61	6107	610724	107.746	32.8913	3		1	2011	Small － sinica of Laelapidinae Berlese in Northwest China
50	Cosmolaelaps	Cosmolaelaps.miles	Xinjiang Uygur Autonomous Region	Ili Kazak Autonomous Prefecture	Xinyuan County	65	6540	654025	83.5488	43.3683	3		1	2011	Small － sinica of Laelapidinae Berlese in Northwest China
50	Cosmolaelaps	Cosmolaelaps.miles	Shaanxi Province	Yan 'An	Yichuan County	61	6106	610630	110.182	36.0701	3		1	2011	Small － sinica of Laelapidinae Berlese in Northwest China
50	Cosmolaelaps	Cosmolaelaps.miles	Shaanxi Province	Xianyang	Yongshou	61	6104	610426	108.134	34.7816	3		1	2011	Small － sinica of Laelapidinae Berlese in Northwest China
50	Cosmolaelaps	Cosmolaelaps.miles	Shaanxi Province	Yan 'An	Zhidan	61	6106	610625	108.657	36.7533	3		1	2011	Small － sinica of Laelapidinae Berlese in Northwest China
50	Cosmolaelaps	Cosmolaelaps.miles	Shaanxi Province	Grassland,	Ningqiang County	61	6107	610726	106.142	32.9091	3		1	2011	Small － sinica of Laelapidinae Berlese in Northwest China
50	Cosmolaelaps	Cosmolaelaps.miles	Shaanxi Province	Shangluo	Shanyang	61	6110	611024	109.976	33.4236	3		1	2011	Small － sinica of Laelapidinae Berlese in Northwest China
50	Cosmolaelaps	Cosmolaelaps.miles	Shaanxi Province	Baoji	Taibai County	61	6103	610331	107.419	33.9372	3		1	2011	Small － sinica of Laelapidinae Berlese in Northwest China
50	Cosmolaelaps	Cosmolaelaps.miles	Shaanxi Province	Yan 'An	Yanchang	61	6106	610621	110.13	36.5445	3		1	2011	Small － sinica of Laelapidinae Berlese in Northwest China
50	Cosmolaelaps	Cosmolaelaps.miles	Shaanxi Province	Shangluo	Zhenan County	61	6110	611025	109.065	33.3839	3		1	2011	Small － sinica of Laelapidinae Berlese in Northwest China
50	Cosmolaelaps	Cosmolaelaps.miles	Shaanxi Province	Grassland,	Zhenba	61	6107	610728	107.87	32.5141	3		1	2011	Small － sinica of Laelapidinae Berlese in Northwest China
50	Cosmolaelaps	Cosmolaelaps.miles	Shaanxi Province	Xi 'An	Zhouzhi County	61	6101	610124	108.104	33.9514	3		1	2011	Small － sinica of Laelapidinae Berlese in Northwest China
50	Cosmolaelaps	Cosmolaelaps.miles	Shaanxi Province	Yulin	Zizhou	61	6108	610831	109.872	37.5318	3		1	2011	Small － sinica of Laelapidinae Berlese in Northwest China
50	Cosmolaelaps	Cosmolaelaps.miles	Hunan Province	Xiangxi Tujia And Miao Autonomous Prefecture	Luxi County	43	4331	433122	109.992	28.1686	3		1	1995	STUDY ON CATEGORY AND WCOLOGY OF GAMASIDES IN XIANGXI SELF GOVERNMENT
50	Cosmolaelaps	Cosmolaelaps.miles	Hunan Province	Xiangxi Tujia And Miao Autonomous Prefecture	Jishou	43	4331	433101	109.757	28.318	3		1	1995	STUDY ON CATEGORY AND WCOLOGY OF GAMASIDES IN XIANGXI SELF GOVERNMENT
50	Cosmolaelaps	Cosmolaelaps.miles	Xinjiang Uygur Autonomous Region	Kashgar Region	Yarkant	65	6531	653125	77.0126	38.3245	3		1	1999	The Fauna of Ticks and Mites in the Yeerqiang River Valley in Xinjiang, China
50	Cosmolaelaps	Cosmolaelaps.miles	Yunnan Province	Lincang	Gengma Dai Wa Autonomous County	53	5309	530926	99.4184	23.6341	3		1	1994	A Research on the Species Constitution and Interspecific Association of Gamasid Mite in Gengma,Yunnan
50	Cosmolaelaps	Cosmolaelaps.miles	Jiangsu Province	Zhenjiang	Dantu	32	3211	321112	119.418	32.0825	3		1	2007	INVESTIGATION OF FREELIVIN GGAMASIDMITE IN CHINA ( ACARI:GAMASINA)
51	Cosmolaelaps	Cosmolaelaps.wangae	Ningxia Hui Autonomous Region	Zhongwei	Ninghxia	64	6405	640522	105.798	36.5229	3		1	2011	Small － sinica of Laelapidinae Berlese in Northwest China
52	Doloisia	D .hopuensis	Guangdong Province,	Zhaoqing	Dinghu	44	4412	441203	112.614	23.2119	3		1	1999	Report on the collection of rats in parts of Zhaoqing
52	Doloisia	D .hopuensis	Guangxi Zhuang Autonomous Region,	Beihai	Hepu County	45	4505	450521	109.341	31.741	3		3	1980	China Economic Entomology, Book 17
52	Doloisia	D .hopuensis	Guangxi Zhuang Autonomous Region,	Beihai	Hepu County	45	4505	450521	109.341	31.741	3		3	1980	China Economic Entomology, Book 17
52	Doloisia	D .hopuensis	Guangxi Zhuang Autonomous Region,	Congzuo	Longzhou County	45	4514	451423	106.847	33.4374	3		3	1980	China Economic Entomology, Book 17
53	Dipolaelaps	D. ubsunaris	Ningxia Hui Autonomous Region	Wuzhong	Tongxin	64	6403	640324	106.249	36.9918	3		1	2009	Composition and distribution and harm of Gamasid mites in NingxiaHui Autonomous Region
53	Dipolaelaps	D. ubsunaris	Ningxia Hui Autonomous Region	Zhongwei	Zhongning	64	6405	640521	105.672	37.3282	3		1	2009	Composition and distribution and harm of Gamasid mites in NingxiaHui Autonomous Region
53	Dipolaelaps	D. ubsunaris	Ningxia Hui Autonomous Region	Zhongwei	Ninghxia	64	6405	640522	105.798	36.5229	3		1	2009	Composition and distribution and harm of Gamasid mites in NingxiaHui Autonomous Region
53	Dipolaelaps	D. ubsunaris	Ningxia Hui Autonomous Region	Wuzhong	Tongxin	64	6403	640324	106.249	36.9918	3		1	2011	Small － sinica of Laelapidinae Berlese in Northwest China
53	Dipolaelaps	D. ubsunaris	Ningxia Hui Autonomous Region	Zhongwei	Ninghxia	64	6405	640522	105.798	36.5229	3		1	2011	Small － sinica of Laelapidinae Berlese in Northwest China
53	Dipolaelaps	D. ubsunaris	Xinjiang Uygur Autonomous Region	Changji Hui Autonomous Prefecture,	Qitai County	65	6523	652325	90.0943	44.5141	3		1	2011	Small － sinica of Laelapidinae Berlese in Northwest China
53	Dipolaelaps	D. ubsunaris	Ningxia Hui Autonomous Region	Zhongwei	Zhongning	64	6405	640521	105.672	37.3282	3		1	2011	Small － sinica of Laelapidinae Berlese in Northwest China
53	Dipolaelaps	D. ubsunaris	Xinjiang Uygur Autonomous Region	Changji Hui Autonomous Prefecture,	Changji	65	6523	652301	87.058	44.1473	3		1	2009	Investigation on Rodents and their Ectoparasites at Xinjiang Wulasitai Port
54	Doloisia	D.brachypus	Guangdong Province,	Shaoguan	Xinfeng	44	4402	440233	114.127	34.0691	3		3	1980	China Economic Entomology, Book 17
54	Doloisia	D.brachypus	Guangdong Province,	Shaoguan	Lechang	44	4402	440281	113.257	35.3635	3		3	1980	China Economic Entomology, Book 17
54	Doloisia	D.brachypus	Guangdong Province,	Jiangmen	Xinhui	44	4407	440705	113.012	33.3961	3		3	1980	China Economic Entomology, Book 17
54	Doloisia	D.brachypus	Hainan Province,	Directly Under Province Administrative Units	Ledong Li Autonomous County,	46	4690	469027	109.05	18.6483	3		3	1980	China Economic Entomology, Book 17
54	Doloisia	D.brachypus	Guangdong Province,	Jiangmen	Xinhui	44	4407	440705	113.012	33.3961	3		3	1980	China Economic Entomology, Book 17
54	Doloisia	D.brachypus	Guangxi Zhuang Autonomous Region,	Beihai	Hepu County	45	4505	450521	109.341	31.741	3		3	1980	China Economic Entomology, Book 17
54	Doloisia	D.brachypus	Guangxi Zhuang Autonomous Region,	Congzuo	Ningming County	45	4514	451422	107.284	31.9993	3		3	1980	China Economic Entomology, Book 17
54	Doloisia	D.brachypus	Guangxi Zhuang Autonomous Region,	Congzuo	Longzhou County	45	4514	451423	106.847	33.4374	3		3	1980	China Economic Entomology, Book 17
54	Doloisia	D.brachypus	Hainan Province,	Directly Under Province Administrative Units	Ledong Li Autonomous County,	46	4690	469027	109.05	18.6483	3		3	1980	China Economic Entomology, Book 17
54	Doloisia	D.brachypus	Yunnan Province	Xishuangbanna Dai National Minority Autonomous Prefecture	Mengla County	53	5328	532823	101.446	31.7437	3		3	1980	China Economic Entomology, Book 17
55	Doloisia	D.chinensis	Guangdong Province,	Jiangmen	Xinhui	44	4407	440705	113.012	33.3961	3		3	1980	China Economic Entomology, Book 17
56	Doloisia	D.guangdong	Guangdong Province,	Shaoguan	Xinfeng	44	4402	440233	114.127	34.0691	3		3	1980	China Economic Entomology, Book 17
56	Doloisia	D.guangdong	Guangdong Province,	Jiangmen	Xinhui	44	4407	440705	113.012	33.3961	3		3	1980	China Economic Entomology, Book 17
56	Doloisia	D.guangdong	Guangdong Province,	Zhaoqing	Dinghu	44	4412	441203	112.614	23.2119	3		1	1999	Report on the collection of rats in parts of Zhaoqing
56	Doloisia	D.guangdong	Guangdong Province,	Zhaoqing	Duanzhou Area	44	4412	441202	112.472	23.1105	3		1	1999	Report on the collection of rats in parts of Zhaoqing
57	Doloisia	D.quangdongensis	Zhejiang Province	Lishui	Qingyuan County	33	3311	331126	119.139	37.6386	3		3	1980	China Economic Entomology, Book 17
57	Doloisia	D.quangdongensis	Anhui Province	Chizhou	Qingyang	34	3417	341723	117.903	30.6066	3		3	1980	China Economic Entomology, Book 17
57	Doloisia	D.quangdongensis	Fujian Province	Fuzhou	Pingtan County	35	3501	350128	119.768	35.542	3		3	1980	China Economic Entomology, Book 17
57	Doloisia	D.quangdongensis	Fujian Province	Fuzhou	Changle	35	3501	350182	119.547	35.9137	3		3	1980	China Economic Entomology, Book 17
57	Doloisia	D.quangdongensis	Fujian Province	Ningde	Pingnan County	35	3509	350923	118.98	36.9338	3		3	1980	China Economic Entomology, Book 17
57	Doloisia	D.quangdongensis	Guangdong Province,	Jiangmen	Xinhui	44	4407	440705	113.012	33.3961	3		3	1980	China Economic Entomology, Book 17
58	Dermanyssidae	Dermanyssus gallina	Shandong Province	Dezhou	Decheng District	37	3714	371402	116.382	37.4421	3		1	2005	Investigation on population distribution and seasonal fluctuation of gamasid mites in Dezhou City
58	Dermanyssidae	Dermanyssus gallina	Shandong Province	Weifang	Qingzhou	37	3707	370781	118.475	36.6825	3		1	2002	Distribution of rodents and vector animals in the plague natural foci of Jianping County
58	Dermanyssidae	Dermanyssus gallina	Shandong Province	Rizhao	Wulian	37	3711	371121	119.254	35.7419	3		1	2002	Distribution of rodents and vector animals in the plague natural foci of Jianping County
58	Dermanyssidae	Dermanyssus gallina	Liaoning Province	Tieling	Changtu	21	2112	211224	123.942	42.9997	3		1	1991	THE ECOGEOGRAPHICAL DISTRIBUTION OF GAMASIDES IN LIAONIN GPROVINCE
58	Dermanyssidae	Dermanyssus gallina	Liaoning Province	Chaoyang	Jianping County	21	2113	211322	119.621	41.8258	3		1	1991	THE ECOGEOGRAPHICAL DISTRIBUTION OF GAMASIDES IN LIAONIN GPROVINCE
58	Dermanyssidae	Dermanyssus gallina	Liaoning Province	Chaoyang	Beipiao	21	2113	211381	120.803	41.8759	3		1	1991	THE ECOGEOGRAPHICAL DISTRIBUTION OF GAMASIDES IN LIAONIN GPROVINCE
58	Dermanyssidae	Dermanyssus gallina	Ningxia Hui Autonomous Region	Wuzhong	Tongxin	64	6403	640324	106.249	36.9918	3		1	2009	Composition and distribution and harm of Gamasid mites in NingxiaHui Autonomous Region
58	Dermanyssidae	Dermanyssus gallina	Ningxia Hui Autonomous Region	Zhongwei	Ninghxia	64	6405	640522	105.798	36.5229	3		1	2009	Composition and distribution and harm of Gamasid mites in NingxiaHui Autonomous Region
58	Dermanyssidae	Dermanyssus gallina	Ningxia Hui Autonomous Region	Wuzhong	Yanchi	64	6403	640323	107.045	37.6284	3		1	2010	Investigations on Mesostigmatic Mites from Yanchi, Ningxia, China (1) Description of Deutonymph Hypoaspi（s Cosmolaelaps） paracuneifer
58	Dermanyssidae	Dermanyssus gallina	Xinjiang Uygur Autonomous Region	Tuscaloosa Area	Tuoli	65	6542	654224	83.882	45.651	3		1	1990	An Investigation on the Acarina Fauna in the Emin River Vally and Ite Neighboring Mountainous Areas of Tacheng Prefecture,Xinjiang
58	Dermanyssidae	Dermanyssus gallina	Hebei Province	Zhangjiakou	Koho County	13	1307	130723	114.598	41.7838	3		3	2019	Atlas of Epidemiology of Natural Epidemic Diseases in China
58	Dermanyssidae	Dermanyssus gallina	Hebei Province	Zhangjiakou	Shangyi	13	1307	130725	114.145	41.1179	3		3	2019	Atlas of Epidemiology of Natural Epidemic Diseases in China
58	Dermanyssidae	Dermanyssus gallina	Inner Mongolia Autonomous Region	Xilingol League Area	Abga Qi	15	1525	152522	114.895	44.3544	3		3	2019	Atlas of Epidemiology of Natural Epidemic Diseases in China
58	Dermanyssidae	Dermanyssus gallina	Liaoning Province	Dandong	Donggang	21	2106	210681	123.857	39.9873	3		3	2019	Atlas of Epidemiology of Natural Epidemic Diseases in China
58	Dermanyssidae	Dermanyssus gallina	Liaoning Province	Yingkou	Gaizhou	21	2108	210881	122.487	40.3342	3		3	2019	Atlas of Epidemiology of Natural Epidemic Diseases in China
58	Dermanyssidae	Dermanyssus gallina	Liaoning Province	Huludao	Xingcheng	21	2114	211481	120.476	40.6014	3		3	2019	Atlas of Epidemiology of Natural Epidemic Diseases in China
58	Dermanyssidae	Dermanyssus gallina	Jiangsu Province	Yancheng	Binhai	32	3209	320922	120.025	34.096	3		3	2019	Atlas of Epidemiology of Natural Epidemic Diseases in China
58	Dermanyssidae	Dermanyssus gallina	Jiangsu Province	Suqian	Sihong	32	3213	321324	118.292	33.4198	3		3	2019	Atlas of Epidemiology of Natural Epidemic Diseases in China
58	Dermanyssidae	Dermanyssus gallina	Zhejiang Province	Lishui	Longquan	33	3311	331181	119.075	38.057	3		3	2019	Atlas of Epidemiology of Natural Epidemic Diseases in China
58	Dermanyssidae	Dermanyssus gallina	Shandong Province	Qingdao	Jimo	37	3702	370282	120.507	36.4881	3		3	2019	Atlas of Epidemiology of Natural Epidemic Diseases in China
58	Dermanyssidae	Dermanyssus gallina	Shandong Province	Qingdao	Pingdu	37	3702	370283	119.953	36.7937	3		3	2019	Atlas of Epidemiology of Natural Epidemic Diseases in China
58	Dermanyssidae	Dermanyssus gallina	Shandong Province	Yantai	Lai Yang	37	3706	370682	120.75	36.9177	3		3	2019	Atlas of Epidemiology of Natural Epidemic Diseases in China
58	Dermanyssidae	Dermanyssus gallina	Shandong Province	Yantai	Penglai	37	3706	370684	120.842	37.6653	3		3	2019	Atlas of Epidemiology of Natural Epidemic Diseases in China
58	Dermanyssidae	Dermanyssus gallina	Shandong Province	Weifang	Zhucheng	37	3707	370782	119.414	36.0147	3		3	2019	Atlas of Epidemiology of Natural Epidemic Diseases in China
58	Dermanyssidae	Dermanyssus gallina	Sichuan Province	Panzhihua	Miyi County	51	5104	510421	101.986	36.9366	3		3	2019	Atlas of Epidemiology of Natural Epidemic Diseases in China
58	Dermanyssidae	Dermanyssus gallina	Yunnan Province	Dehong Dai And Jingpo Autonomous Prefecture	Yingjiang County	53	5331	533123	97.9128	34.8493	3		3	2019	Atlas of Epidemiology of Natural Epidemic Diseases in China
58	Dermanyssidae	Dermanyssus gallina	Xinjiang Uygur Autonomous Region	Autonomous Region Crown At The County Level Administrative Units	Shihezi	65	6590	659001	86.026	44.2993	3		1	2016	Mor phology identification and comparison of cox1 gene of Dermanyssus gallinae in Shihezi, Xinjiang
58	Dermanyssidae	Dermanyssus gallina	Shanxi Province	Jinzhong	Yuci	14	1407	140702	112.833	37.6447	3		2	2015	Mites and ticks (Acari) in Shanxi Province, China: an annotated checklist
59	Dipolaelaps	Dipolaelaps jiangkouensis	Sichuan Province	Ganzi Tibetan Autonomous Prefecture	Kangding	51	5133	513321	101.742	29.9467	3		1	2001	EFFECT OF MALACHITE GREEN AND TEMPERATURE TO DAPHNIA LONGISPINA
59	Dipolaelaps	Dipolaelaps jiangkouensis	Sichuan Province	Liangshan Yi Autonomous Prefecture	Mili Tibetan Autonomous County	51	5134	513422	100.941	28.3527	3		1	2001	EFFECT OF MALACHITE GREEN AND TEMPERATURE TO DAPHNIA LONGISPINA
59	Dipolaelaps	Dipolaelaps jiangkouensis	Yunnan Province	Nujiang Lisu Autonomous Prefecture	Gongshan Drung Clan Autonomous Counties	53	5333	533324	98.4979	27.8935	3		1	2009	Taxonomic Studies on Gamasid Mites of Rats in Yunnan(Acari:Mesostigmata:Gamasina)
59	Dipolaelaps	Dipolaelaps jiangkouensis	Yunnan Province	Honghe Hani And Yi Autonomous Prefecture	Mengzi	53	5325	532503	103.48	23.3284	3		1	2009	Taxonomic Studies on Gamasid Mites of Rats in Yunnan(Acari:Mesostigmata:Gamasina)
59	Dipolaelaps	Dipolaelaps jiangkouensis	Yunnan Province	Wenshan Zhuang And Miao Autonomous Prefecture	Maguan County	53	5326	532625	104.248	22.9531	3		1	2009	Taxonomic Studies on Gamasid Mites of Rats in Yunnan(Acari:Mesostigmata:Gamasina)
59	Dipolaelaps	Dipolaelaps jiangkouensis	Yunnan Province	Honghe Hani And Yi Autonomous Prefecture	Hekou Yao Autonomous County	53	5325	532532	103.816	22.7814	3		1	2009	Taxonomic Studies on Gamasid Mites of Rats in Yunnan(Acari:Mesostigmata:Gamasina)
60	Dipolaelaps	Dipolaelaps longisetosus	Shaanxi Province	Ankang Municipality	Ningshan County	61	6109	610923	108.443	33.5372	3		1	2011	Small － sinica of Laelapidinae Berlese in Northwest China
61	Dipolaelaps	Dipolaelaps tongxinensis	Ningxia Hui Autonomous Region	Wuzhong	Tongxin	64	6403	640324	106.249	36.9918	3		1	2009	Composition and distribution and harm of Gamasid mites in NingxiaHui Autonomous Region
61	Dipolaelaps	Dipolaelaps tongxinensis	Ningxia Hui Autonomous Region	Wuzhong	Tongxin	64	6403	640324	106.249	36.9918	3		1	2011	Small － sinica of Laelapidinae Berlese in Northwest China
62	Doloisia	Doloisia chinensis	Guangdong Province,	Jiangmen	Xinhui	44	4407	440705	113.012	33.3961	3		3	1980	China Economic Entomology, Book 17
63	Doloisia	Doloisia furcipelta	Yunnan Province	Dali Bai Minority Autonomous Prefecture	Yunlong County	53	5329	532929	99.299	25.8861	3		1	1979	A Study on Chigger Mites in Xigu Flat and Distriet besides Lanean River
64	Euschoengastia	E .alpina	Shandong Province	Weifang	Zhucheng	37	3707	370782	119.414	36.0147	3		1	2002	Distribution of rodents and vector animals in the plague natural foci of Jianping County
64	Euschoengastia	E .alpina	Shandong Province	Weifang	Qingzhou	37	3707	370781	118.475	36.6825	3		1	2002	Distribution of rodents and vector animals in the plague natural foci of Jianping County
64	Euschoengastia	E .alpina	Shandong Province	Rizhao	Wulian	37	3711	371121	119.254	35.7419	3		1	2002	Distribution of rodents and vector animals in the plague natural foci of Jianping County
64	Euschoengastia	E .alpina	Liaoning Province	Fushun	Xinbin Manchu Autonomous County	21	2104	210422	124.844	41.6292	3		1	1994	THE ECOLOGICAL AND GEOGRAPHICAL DISTRIBUTION OF THE TROMBICULIOMITES IN LIAONING PROVINCE
64	Euschoengastia	E .alpina	Liaoning Province	Chaoyang	Beipiao	21	2113	211381	120.803	41.8759	3		1	1994	THE ECOLOGICAL AND GEOGRAPHICAL DISTRIBUTION OF THE TROMBICULIOMITES IN LIAONING PROVINCE
64	Euschoengastia	E .alpina	Anhui Province	Chizhou	Shitai	34	3417	341722	117.539	30.2085	3		1	1982	Study on the Chigger Fauna in Southern Anhui and Bengbu City
64	Euschoengastia	E .alpina	Anhui Province	Chizhou	Qingyang	34	3417	341723	117.903	30.6066	3		1	1982	Study on the Chigger Fauna in Southern Anhui and Bengbu City
64	Euschoengastia	E .alpina	Anhui Province	Xuan	Ningguo	34	3418	341881	118.991	30.5081	3		1	1982	Study on the Chigger Fauna in Southern Anhui and Bengbu City
64	Euschoengastia	E .alpina	Liaoning Province	Fushun	Qingyuan Manchu Autonomous County	21	2104	210423	124.923	42.1192	3		1	2003	Chigger Mites from Three Provinces of Northeast China
64	Euschoengastia	E .alpina	Liaoning Province	Benxi	Manchu Autonomous County Of Devoted	21	2105	210522	125.295	41.2638	3		1	2003	Chigger Mites from Three Provinces of Northeast China
64	Euschoengastia	E .alpina	Liaoning Province	Dandong	Kuandian Manchu Autonomous County	21	2106	210624	124.935	40.7709	3		1	2003	Chigger Mites from Three Provinces of Northeast China
64	Euschoengastia	E .alpina	Jiangsu Province	Changzhou	Wujin	32	3204	320412	119.945	31.6719	3		3	1980	China Economic Entomology, Book 17
64	Euschoengastia	E .alpina	Jiangsu Province	Suzhou	Kunshan	32	3205	320583	120.954	31.335	3		3	1980	China Economic Entomology, Book 17
64	Euschoengastia	E .alpina	Jiangsu Province	Zhenjiang	Danyang	32	3211	321181	119.644	31.9673	3		3	1980	China Economic Entomology, Book 17
65	Epidamaeus	E. cincinnatus	Hebei Province	Chengde	Longhua	13	1308	130825	117.564	41.5216	3		2	2011	A new species of the genus Epidamaeus (Acari, Oribatida, Damaeidae) from China
66	Epidamaeus	E. elegantis	Fujian Province	Nanping	Wuyishan	35	3507	350782	118.001	27.7557	3		2	2011	A new species of the genus Epidamaeus (Acari, Oribatida, Damaeidae) from China
67	Eulaelaps	E. heptacanthus	Ningxia Hui Autonomous Region	Wuzhong	Yanchi	64	6403	640323	107.045	37.6284	3		1	2009	Composition and distribution and harm of Gamasid mites in NingxiaHui Autonomous Region
67	Eulaelaps	E. heptacanthus	Ningxia Hui Autonomous Region	Wuzhong	Tongxin	64	6403	640324	106.249	36.9918	3		1	2009	Composition and distribution and harm of Gamasid mites in NingxiaHui Autonomous Region
67	Eulaelaps	E. heptacanthus	Ningxia Hui Autonomous Region	Natural Guyuan	Xiji County	64	6404	640422	105.71	35.9437	3		1	2009	Composition and distribution and harm of Gamasid mites in NingxiaHui Autonomous Region
67	Eulaelaps	E. heptacanthus	Ningxia Hui Autonomous Region	Zhongwei	Zhongning	64	6405	640521	105.672	37.3282	3		1	2009	Composition and distribution and harm of Gamasid mites in NingxiaHui Autonomous Region
67	Eulaelaps	E. heptacanthus	Ningxia Hui Autonomous Region	Zhongwei	Ninghxia	64	6405	640522	105.798	36.5229	3		1	2009	Composition and distribution and harm of Gamasid mites in NingxiaHui Autonomous Region
67	Eulaelaps	E. heptacanthus	Ningxia Hui Autonomous Region	Wuzhong	Yanchi	64	6403	640323	107.045	37.6284	3		1	2010	Investigations on Mesostigmatic Mites from Yanchi, Ningxia, China (1) Description of Deutonymph Hypoaspi（s Cosmolaelaps） paracuneifer
68	Epidamaeus	E. longispinosus	Fujian Province	Nanping	Wuyishan	35	3507	350782	118.001	27.7557	3		2	2011	A new species of the genus Epidamaeus (Acari, Oribatida, Damaeidae) from China
69	Eulaelaps	E. novus	Inner Mongolia Autonomous Region	Bayinnaoer	Urad Back Banner	15	1508	150825	106.407	41.5386	3		3	1980	China Economic Entomology, Book 17
69	Eulaelaps	E. novus	Yunnan Province	Dali Bai Minority Autonomous Prefecture	Weishan Yi Hui Autonomous County	53	5329	532927	100.167	25.2352	3		1	1994	A List of Gamasid Mites Parasitized on the Body Surface of Small Animals in Weishan County
69	Eulaelaps	E. novus	Xinjiang Uygur Autonomous Region	Changji Hui Autonomous Prefecture,	Mori Kazakh Autonomous County	65	6523	652328	90.7981	44.0906	3		1	1993	Fauna and Medical Importance of Acarine in Eastern Xinjiang
69	Eulaelaps	E. novus	Xinjiang Uygur Autonomous Region	Changji Hui Autonomous Prefecture,	Qitai County	65	6523	652325	90.0943	44.5141	3		1	1993	Fauna and Medical Importance of Acarine in Eastern Xinjiang
70	Euschoengastia	E． tanggulensis	Qinghai Province	Hercynian Mongolian Tibetan Autonomous Prefecture	Geermu	63	6328	632801	92.5882	35.5289	3		1	2013	Investigation on species of chigger mites in Qinghai Province
71	Eulaelaps	E. tsinghaiensis	Qinghai Province	Hainan Tibetan Autonomous Prefecture	Gonghe	63	6325	632521	100.03	36.4641	3		1	2011	Small-sinica of Hypoaspidinae Vitzthum and Haemogamasinae Oudemansi n northwest China
71	Eulaelaps	E. tsinghaiensis	Qinghai Province	Hainan Tibetan Autonomous Prefecture	Shagou	63	6325	632525	100.89	35.7024	3		1	2011	Small-sinica of Hypoaspidinae Vitzthum and Haemogamasinae Oudemansi n northwest China
72	Epidamaeus	E. yunnanensis	Yunnan Province	Dali Bai Minority Autonomous Prefecture	Dali	53	5329	532901	100.205	25.6858	3		2	2011	A new species of the genus Epidamaeus (Acari, Oribatida, Damaeidae) from China
73	Euschoengastia	E.koreaensis	Inner Mongolia Autonomous Region	Hohhot	Tumed Left Flag	15	1501	150121	111.226	40.6858	3		3	1980	China Economic Entomology, Book 17
73	Euschoengastia	E.koreaensis	Jilin Province	Yanbian Korean Autonomous Prefecture,	Dunhua	22	2224	222403	128.235	43.5465	3		3	1980	China Economic Entomology, Book 17
74	Euschoengastia	E.olsufjevi	Hainan Province,	Directly Under Province Administrative Units	Dongfang	46	4690	469007	108.834	18.9913	3		3	2019	Atlas of Epidemiology of Natural Epidemic Diseases in China
74	Euschoengastia	E.olsufjevi	Hainan Province,	Directly Under Province Administrative Units	Baisha Li Autonomous County	46	4690	469025	109.343	19.3065	3		3	2019	Atlas of Epidemiology of Natural Epidemic Diseases in China
74	Euschoengastia	E.olsufjevi	Hainan Province,	Directly Under Province Administrative Units	Ledong Li Autonomous County,	46	4690	469027	109.05	18.6483	3		3	2019	Atlas of Epidemiology of Natural Epidemic Diseases in China
75	Eulaelaps	E.tinghaiensis	Qinghai Province	Hainan Tibetan Autonomous Prefecture	Shagou	63	6325	632525	100.89	35.7024	3		1	1985	Investigations on Rodent and lts Eeto Parasite in Guinan County, Qinghai Province
76	Echinolaelaps	Echinolaelaps	Jilin Province	Baishan	Fusong	22	2206	220621	127.629	43.3792	3		3	1980	China Economic Entomology, Book 17
76	Echinolaelaps	Echinolaelaps	Jilin Province	Yanbian Korean Autonomous Prefecture,	Yanji	22	2224	222401	129.336	43.1449	3		3	1980	China Economic Entomology, Book 17
76	Echinolaelaps	Echinolaelaps	Jilin Province	Yanbian Korean Autonomous Prefecture,	Helong	22	2224	222406	128.901	43.4741	3		3	1980	China Economic Entomology, Book 17
77	Echinolaelaps	Echinolaelaps quensisi	Tibet Autonomous Region	Nyingchi	BowoXian	54	5426	542625	95.5531	30.1185	3		3	1980	China Economic Entomology, Book 17
78	Echinolaelaps	Echinolaelaps traubi domrou	Sichuan Province	Bazhong	Nanjiang	51	5119	511922	106.817	33.34	3		3	2019	Atlas of Epidemiology of Natural Epidemic Diseases in China
78	Echinolaelaps	Echinolaelaps traubi domrou	Sichuan Province	Aba Tibetan And Qiang Autonomous Prefecture	Barkam County	51	5132	513229	102.014	33.0148	3		3	2019	Atlas of Epidemiology of Natural Epidemic Diseases in China
78	Echinolaelaps	Echinolaelaps traubi domrou	Sichuan Province	Ganzi Tibetan Autonomous Prefecture	Batang	51	5133	513335	99.3024	39.9036	3		3	2019	Atlas of Epidemiology of Natural Epidemic Diseases in China
78	Echinolaelaps	Echinolaelaps traubi domrou	Sichuan Province	Dazhou	Dazhu	51	5117	511724	107.277	30.6957	3		1	2017	Investigation on rodents，bats and parasite in Dazhu County of Sichuan Province
79	Epidamaeus	Epidamaeus alticola	Qinghai Province	Haidong	Mutual Aid Minority Autonomous County	63	6302	630223	102.163	36.8425	3		2	2011	A new species of the genus Epidamaeus (Acari, Oribatida, Damaeidae) from China
80	Eugamasus	Eugamasus minus	Shaanxi Province	Baoji	Taibai County	61	6103	610331	107.419	33.9372	3		1	2011	Parasitidae insects in northwest China
81	Eulaelaps	Eulaelaps cricetuli	Hebei Province	Zhangjiakou	Koho County	13	1307	130723	114.598	41.7838	3		3	1980	China Economic Entomology, Book 17
81	Eulaelaps	Eulaelaps cricetuli	Hebei Province	Zhangjiakou	Guyuan	13	1307	130724	115.638	41.5777	3		3	1980	China Economic Entomology, Book 17
81	Eulaelaps	Eulaelaps cricetuli	Hebei Province	Chengde	Fengning Manchu Autonomous County	13	1308	130826	116.621	41.4185	3		3	1980	China Economic Entomology, Book 17
81	Eulaelaps	Eulaelaps cricetuli	Hebei Province	Chengde	Weichang Manchu and Mongolian Autonomous County	13	1308	130828	117.528	43.1143	3		3	1980	China Economic Entomology, Book 17
81	Eulaelaps	Eulaelaps cricetuli	Inner Mongolia Autonomous Region	Chifeng	Hexigten Banner	15	1504	150425	117.391	43.3308	3		3	1980	China Economic Entomology, Book 17
81	Eulaelaps	Eulaelaps cricetuli	Inner Mongolia Autonomous Region	Ordos	Wushen	15	1506	150626	108.872	38.6509	3		3	1980	China Economic Entomology, Book 17
81	Eulaelaps	Eulaelaps cricetuli	Inner Mongolia Autonomous Region	Bayinnaoer	Wulate Middle Banner	15	1508	150824	108.457	41.8161	3		3	1980	China Economic Entomology, Book 17
81	Eulaelaps	Eulaelaps cricetuli	Inner Mongolia Autonomous Region	Bayinnaoer	Urad Back Banner	15	1508	150825	106.407	41.5386	3		3	1980	China Economic Entomology, Book 17
81	Eulaelaps	Eulaelaps cricetuli	Inner Mongolia Autonomous Region	Wulanchabu	Siziwang	15	1509	150929	111.602	43.3804	3		3	1980	China Economic Entomology, Book 17
81	Eulaelaps	Eulaelaps cricetuli	Inner Mongolia Autonomous Region	Xilingol League Area	Erlianhot	15	1525	152501	112.058	43.4086	3		3	1980	China Economic Entomology, Book 17
81	Eulaelaps	Eulaelaps cricetuli	Inner Mongolia Autonomous Region	Xilingol League Area	Abga Qi	15	1525	152522	114.895	44.3544	3		3	1980	China Economic Entomology, Book 17
81	Eulaelaps	Eulaelaps cricetuli	Inner Mongolia Autonomous Region	Xilingol League Area	East Ujimqin Banner	15	1525	152525	117.765	45.8306	3		3	1980	China Economic Entomology, Book 17
81	Eulaelaps	Eulaelaps cricetuli	Inner Mongolia Autonomous Region	Xilingol League Area	Xianghuang Banner	15	1525	152528	114.122	43.3649	3		3	1980	China Economic Entomology, Book 17
81	Eulaelaps	Eulaelaps cricetuli	Inner Mongolia Autonomous Region	Xilingol League Area	Zhengxiangbai Banner	15	1525	152529	115.018	43.5509	3		3	1980	China Economic Entomology, Book 17
81	Eulaelaps	Eulaelaps cricetuli	Inner Mongolia Autonomous Region	Xilingol League Area	Zhenglan Banner	15	1525	152530	115.951	43.6679	3		3	1980	China Economic Entomology, Book 17
81	Eulaelaps	Eulaelaps cricetuli	Liaoning Province	Jinzhou	Heishan County	21	2107	210726	122.261	41.7958	3		3	1980	China Economic Entomology, Book 17
81	Eulaelaps	Eulaelaps cricetuli	Liaoning Province	Jinzhou	Linghai	21	2107	210781	121.307	41.1573	3		3	1980	China Economic Entomology, Book 17
81	Eulaelaps	Eulaelaps cricetuli	Jilin Province	Changchun	County Agriculture	22	2201	220122	125.095	44.4633	3		3	1980	China Economic Entomology, Book 17
81	Eulaelaps	Eulaelaps cricetuli	Heilongjiang Province	Jiamusi	Tangyuan	23	2308	230828	130.082	47.001	3		3	1980	China Economic Entomology, Book 17
81	Eulaelaps	Eulaelaps cricetuli	Heilongjiang Province	Heihe	Beian	23	2311	231181	127.113	48.1314	3		3	1980	China Economic Entomology, Book 17
81	Eulaelaps	Eulaelaps cricetuli	Shandong Province	Dongying	Kenli	37	3705	370521	118.739	37.6456	3		3	1980	China Economic Entomology, Book 17
82	Eulaelaps	Eulaelaps dongfangis	Beijing	Beijing	Mentougou	11	1101	110109	115.777	39.9952	3		1	2003	Study on Time Niche Among the Ectoparasites of the Rodent in Dongling Mountain in Beijing
82	Eulaelaps	Eulaelaps dongfangis	Shandong Province	Weifang	Zhucheng	37	3707	370782	119.414	36.0147	3		1	2002	Distribution of rodents and vector animals in the plague natural foci of Jianping County
82	Eulaelaps	Eulaelaps dongfangis	Shandong Province	Rizhao	Wulian	37	3711	371121	119.254	35.7419	3		1	2002	Distribution of rodents and vector animals in the plague natural foci of Jianping County
82	Eulaelaps	Eulaelaps dongfangis	Liaoning Province	Shenyang	Xinmin	21	2101	210181	122.866	42.0223	3		1	1991	THE ECOGEOGRAPHICAL DISTRIBUTION OF GAMASIDES IN LIAONIN GPROVINCE
82	Eulaelaps	Eulaelaps dongfangis	Liaoning Province	Fushun	Xinbin Manchu Autonomous County	21	2104	210422	124.844	41.6292	3		1	1991	THE ECOGEOGRAPHICAL DISTRIBUTION OF GAMASIDES IN LIAONIN GPROVINCE
82	Eulaelaps	Eulaelaps dongfangis	Liaoning Province	Fushun	Qingyuan Manchu Autonomous County	21	2104	210423	124.923	42.1192	3		1	1991	THE ECOGEOGRAPHICAL DISTRIBUTION OF GAMASIDES IN LIAONIN GPROVINCE
82	Eulaelaps	Eulaelaps dongfangis	Liaoning Province	Benxi	Manchu Autonomous County Of Devoted	21	2105	210522	125.295	41.2041	3		1	1991	THE ECOGEOGRAPHICAL DISTRIBUTION OF GAMASIDES IN LIAONIN GPROVINCE
82	Eulaelaps	Eulaelaps dongfangis	Hunan Province	Xiangxi Tujia And Miao Autonomous Prefecture	Longshan County	43	4331	433130	109.503	29.2245	3		1	1995	STUDY ON CATEGORY AND WCOLOGY OF GAMASIDES IN XIANGXI SELF GOVERNMENT
82	Eulaelaps	Eulaelaps dongfangis	Hunan Province	Xiangxi Tujia And Miao Autonomous Prefecture	Luxi County	43	4331	433122	109.992	28.1686	3		1	1995	STUDY ON CATEGORY AND WCOLOGY OF GAMASIDES IN XIANGXI SELF GOVERNMENT
82	Eulaelaps	Eulaelaps dongfangis	Hunan Province	Xiangxi Tujia And Miao Autonomous Prefecture	Jishou	43	4331	433101	109.757	28.318	3		1	1995	STUDY ON CATEGORY AND WCOLOGY OF GAMASIDES IN XIANGXI SELF GOVERNMENT
82	Eulaelaps	Eulaelaps dongfangis	Hunan Province	Changsha	Xingsha	43	4301	430121	113.209	28.3215	3		1	2007	Investigation on Vector Organisms at Changsha International Airport
82	Eulaelaps	Eulaelaps dongfangis	Liaoning Province	Jinzhou	Heishan County	21	2107	210726	122.261	41.7958	3		3	2019	Atlas of Epidemiology of Natural Epidemic Diseases in China
82	Eulaelaps	Eulaelaps dongfangis	Liaoning Province	Huludao	Xingcheng	21	2114	211481	120.476	40.6014	3		3	2019	Atlas of Epidemiology of Natural Epidemic Diseases in China
82	Eulaelaps	Eulaelaps dongfangis	Anhui Province	Luan	Huoqiu County	34	3415	341522	116.16	33.3031	3		3	2019	Atlas of Epidemiology of Natural Epidemic Diseases in China
82	Eulaelaps	Eulaelaps dongfangis	Shandong Province	Dongying	Kenli	37	3705	370521	118.739	37.6456	3		3	2019	Atlas of Epidemiology of Natural Epidemic Diseases in China
82	Eulaelaps	Eulaelaps dongfangis	Shandong Province	Weifang	Qingzhou	37	3707	370781	118.475	36.6835	3		3	2019	Atlas of Epidemiology of Natural Epidemic Diseases in China
82	Eulaelaps	Eulaelaps dongfangis	Shandong Province	Binzhou	Wudi	37	3716	371623	117.787	37.9399	3		3	2019	Atlas of Epidemiology of Natural Epidemic Diseases in China
82	Eulaelaps	Eulaelaps dongfangis	Shandong Province	Binzhou	Zhanhua	37	3716	371624	118.093	37.7646	3		3	2019	Atlas of Epidemiology of Natural Epidemic Diseases in China
82	Eulaelaps	Eulaelaps dongfangis	Yunnan Province	Xishuangbanna Dai National Minority Autonomous Prefecture	Jinghong	53	5328	532801	100.91	33.1038	3		3	2019	Atlas of Epidemiology of Natural Epidemic Diseases in China
82	Eulaelaps	Eulaelaps dongfangis	Yunnan Province	Xishuangbanna Dai National Minority Autonomous Prefecture	Mengla County	53	5328	532823	101.446	31.7437	3		3	2019	Atlas of Epidemiology of Natural Epidemic Diseases in China
83	Eulaelaps	Eulaelaps dremomydis	Sichuan Province	Ganzi Tibetan Autonomous Prefecture	Kangding	51	5133	513321	101.742	29.9467	3		1	2001	EFFECT OF MALACHITE GREEN AND TEMPERATURE TO DAPHNIA LONGISPINA
83	Eulaelaps	Eulaelaps dremomydis	Sichuan Province	Ganzi Tibetan Autonomous Prefecture	Luding	51	5133	513322	102.106	29.7417	3		1	2001	EFFECT OF MALACHITE GREEN AND TEMPERATURE TO DAPHNIA LONGISPINA
83	Eulaelaps	Eulaelaps dremomydis	Yunnan Province	Dali Bai Minority Autonomous Prefecture	Binchuan	53	5329	532924	100.613	25.8628	3		1	2009	Taxonomic Studies on Gamasid Mites of Rats in Yunnan(Acari:Mesostigmata:Gamasina)
83	Eulaelaps	Eulaelaps dremomydis	Yunnan Province	Nujiang Lisu Autonomous Prefecture	Lanping Bai and Pumi Autonomous County	53	5333	533325	99.2538	26.6244	3		1	2009	Taxonomic Studies on Gamasid Mites of Rats in Yunnan(Acari:Mesostigmata:Gamasina)
83	Eulaelaps	Eulaelaps dremomydis	Yunnan Province	Dali Bai Minority Autonomous Prefecture	Jianchuan County	53	5329	532931	99.742	26.4316	3		1	2009	Taxonomic Studies on Gamasid Mites of Rats in Yunnan(Acari:Mesostigmata:Gamasina)
83	Eulaelaps	Eulaelaps dremomydis	Yunnan Province	Nujiang Lisu Autonomous Prefecture	Gongshan Drung Clan Autonomous Counties	53	5333	533324	98.4979	27.8935	3		1	2009	Taxonomic Studies on Gamasid Mites of Rats in Yunnan(Acari:Mesostigmata:Gamasina)
83	Eulaelaps	Eulaelaps dremomydis	Yunnan Province	Diqing Tibetan Autonomous Prefecture	Weixi Lisu Autonomous County	53	5334	533423	99.1428	27.4427	3		1	2009	Taxonomic Studies on Gamasid Mites of Rats in Yunnan(Acari:Mesostigmata:Gamasina)
83	Eulaelaps	Eulaelaps dremomydis	Yunnan Province	Qujing	Fuyuan County	53	5303	530325	104.363	25.4542	3		1	2009	Taxonomic Studies on Gamasid Mites of Rats in Yunnan(Acari:Mesostigmata:Gamasina)
84	Eulaelaps	Eulaelaps huzhuensis	Xinjiang Uygur Autonomous Region	Bortala Mongol Autonomous Prefecture	Ala Shan Kou	65	6527	652702	82.7838	45.0391	3		1	2007	Investigation on the fauna of parasitic mites on rodents in Alashankou port area
84	Eulaelaps	Eulaelaps huzhuensis	Sichuan Province	Liangshan Yi Autonomous Prefecture	Huili	51	5134	513425	102.253	26.5929	3		1	2015	Diversity of Ectoparasites on Eothenomys miletus in Mountainous Areas of Southwest Sichuan
84	Eulaelaps	Eulaelaps huzhuensis	Sichuan Province	Liangshan Yi Autonomous Prefecture	Yanyuan	51	5134	513423	101.467	27.599	3		1	2015	Diversity of Ectoparasites on Eothenomys miletus in Mountainous Areas of Southwest Sichuan
84	Eulaelaps	Eulaelaps huzhuensis	Sichuan Province	Liangshan Yi Autonomous Prefecture	Mili Tibetan Autonomous County	51	5134	513422	100.941	28.3527	3		1	2015	Diversity of Ectoparasites on Eothenomys miletus in Mountainous Areas of Southwest Sichuan
84	Eulaelaps	Eulaelaps huzhuensis	Xinjiang Uygur Autonomous Region	Kashgar Region	Yarkant	65	6531	653125	77.0126	38.3245	3		1	1999	The Fauna of Ticks and Mites in the Yeerqiang River Valley in Xinjiang, China
84	Eulaelaps	Eulaelaps huzhuensis	Yunnan Province	Nujiang Lisu Autonomous Prefecture	Gongshan Drung Clan Autonomous Counties	53	5333	533324	98.4979	27.8935	3		1	2009	Taxonomic Studies on Gamasid Mites of Rats in Yunnan(Acari:Mesostigmata:Gamasina)
84	Eulaelaps	Eulaelaps huzhuensis	Yunnan Province	Diqing Tibetan Autonomous Prefecture	Weixi Lisu Autonomous County	53	5334	533423	99.1428	27.4427	3		1	2009	Taxonomic Studies on Gamasid Mites of Rats in Yunnan(Acari:Mesostigmata:Gamasina)
84	Eulaelaps	Eulaelaps huzhuensis	Yunnan Province	Qujing	Fuyuan County	53	5303	530325	104.363	25.4542	3		1	2009	Taxonomic Studies on Gamasid Mites of Rats in Yunnan(Acari:Mesostigmata:Gamasina)
85	Eulaelaps	Eulaelaps kolpakovae	Inner Mongolia Autonomous Region	Chifeng	Hexigten Banner	15	1504	150425	117.391	43.3308	3		3	1980	China Economic Entomology, Book 17
85	Eulaelaps	Eulaelaps kolpakovae	Inner Mongolia Autonomous Region	Hulun Buir	Evenk Autonomous Banner	15	1507	150724	120.059	48.4915	3		3	1980	China Economic Entomology, Book 17
85	Eulaelaps	Eulaelaps kolpakovae	Inner Mongolia Autonomous Region	Hulun Buir	New Barag Right Banner	15	1507	150727	116.786	48.6198	3		3	1980	China Economic Entomology, Book 17
85	Eulaelaps	Eulaelaps kolpakovae	Inner Mongolia Autonomous Region	Xilingol League Area	Abga Qi	15	1525	152522	114.895	44.3544	3		3	1980	China Economic Entomology, Book 17
85	Eulaelaps	Eulaelaps kolpakovae	Inner Mongolia Autonomous Region	Xilingol League Area	Sonid Left Banner	15	1525	152523	113.156	44.0118	3		3	1980	China Economic Entomology, Book 17
85	Eulaelaps	Eulaelaps kolpakovae	Inner Mongolia Autonomous Region	Xilingol League Area	East Ujimqin Banner	15	1525	152525	117.765	45.8306	3		3	1980	China Economic Entomology, Book 17
85	Eulaelaps	Eulaelaps kolpakovae	Inner Mongolia Autonomous Region	Xilingol League Area	West Ujimqin	15	1525	152526	117.824	44.7333	3		3	1980	China Economic Entomology, Book 17
85	Eulaelaps	Eulaelaps kolpakovae	Liaoning Province	Yingkou	Gaizhou	21	2108	210881	122.487	40.3342	3		3	1980	China Economic Entomology, Book 17
85	Eulaelaps	Eulaelaps kolpakovae	Liaoning Province	Chaoyang	Jianping County	21	2113	211322	119.621	41.8358	3		3	1980	China Economic Entomology, Book 17
85	Eulaelaps	Eulaelaps kolpakovae	Yunnan Province	Qujing	Xuanwei	53	5303	530381	104.145	36.38	3		3	1980	China Economic Entomology, Book 17
86	Eulaelaps	Eulaelaps pratentis	Xinjiang Uygur Autonomous Region	Bortala Mongol Autonomous Prefecture	Ala Shan Kou	65	6527	652702	82.7838	45.0391	3		1	2007	Investigation on the fauna of parasitic mites on rodents in Alashankou port area
86	Eulaelaps	Eulaelaps pratentis	Sichuan Province	Aba Tibetan And Qiang Autonomous Prefecture	Ruoergai County	51	5132	513232	102.881	33.6702	3		3	1980	China Economic Entomology, Book 17
87	Eulaelaps	Eulaelaps shanghaiensis	Liaoning Province	Dandong	Fengcheng	21	2106	210682	124.073	40.5913	3		1	2009	List of known medical insects in Fengcheng
87	Eulaelaps	Eulaelaps shanghaiensis	Guizhou Province	Qiandongnan Miao and Dong Autonomous Prefecture	Kaili	52	5226	522601	107.935	26.6306	3		1	1994	Preliminary Investigation of Rodents and Parasitic Fleas and Mites in Qiandongnan Area of Guizhou Province
87	Eulaelaps	Eulaelaps shanghaiensis	Guizhou Province	Qiandongnan Miao and Dong Autonomous Prefecture	Danzhai	52	5226	522636	107.919	26.2258	3		1	1994	Preliminary Investigation of Rodents and Parasitic Fleas and Mites in Qiandongnan Area of Guizhou Province
87	Eulaelaps	Eulaelaps shanghaiensis	Guizhou Province	Qiandongnan Miao and Dong Autonomous Prefecture	Huangping County	52	5226	522622	107.858	26.9495	3		1	1994	Preliminary Investigation of Rodents and Parasitic Fleas and Mites in Qiandongnan Area of Guizhou Province
87	Eulaelaps	Eulaelaps shanghaiensis	Guizhou Province	Qiandongnan Miao and Dong Autonomous Prefecture	Cengong	52	5226	522626	108.697	27.3621	3		1	1994	Preliminary Investigation of Rodents and Parasitic Fleas and Mites in Qiandongnan Area of Guizhou Province
87	Eulaelaps	Eulaelaps shanghaiensis	Guizhou Province	Qiandongnan Miao and Dong Autonomous Prefecture	Leishan County	52	5226	522634	108.14	26.3478	3		1	1994	Preliminary Investigation of Rodents and Parasitic Fleas and Mites in Qiandongnan Area of Guizhou Province
87	Eulaelaps	Eulaelaps shanghaiensis	Guizhou Province	Qiandongnan Miao and Dong Autonomous Prefecture	Majiang County	52	5226	522635	107.62	26.465	3		1	1994	Preliminary Investigation of Rodents and Parasitic Fleas and Mites in Qiandongnan Area of Guizhou Province
87	Eulaelaps	Eulaelaps shanghaiensis	Guizhou Province	Qiandongnan Miao and Dong Autonomous Prefecture	Rongjiang County	52	5226	522632	108.402	26.0342	3		1	1994	Preliminary Investigation of Rodents and Parasitic Fleas and Mites in Qiandongnan Area of Guizhou Province
87	Eulaelaps	Eulaelaps shanghaiensis	Fujian Province	Fuzhou	Taijiang	35	3501	350103	119.286	26.0601	3		1	1994	Preliminary Investigation of Rodents and Parasitic Fleas and Mites in Qiandongnan Area of Guizhou Province
87	Eulaelaps	Eulaelaps shanghaiensis	Hubei Province	Enshi Tujia And Miao Autonomous Prefecture	Jianshi	42	4228	422822	109.933	30.5866	3		1	2004	A Preliminary List of Gamasid Mites in Hubei Province
87	Eulaelaps	Eulaelaps shanghaiensis	Ningxia Hui Autonomous Region	Natural Guyuan	Jingyuan	64	6404	640424	106.351	35.5354	3		1	2014	Investigations on mesostigmatic mites from Jingyuan, Ningxia , China ( A e ar i ) ( 1 )
87	Eulaelaps	Eulaelaps shanghaiensis	Shanghai	Shanghai	Pudong New Area	31	3101	310115	121.672	31.1261	3		1	2008	List of rodents and ectoparasites at Shanghai Pudong International Airport
87	Eulaelaps	Eulaelaps shanghaiensis	Sichuan Province	Dazhou	Dazhu	51	5117	511724	107.277	30.6957	3		1	2017	Investigation on rodents，bats and parasite in Dazhu County of Sichuan Province
87	Eulaelaps	Eulaelaps shanghaiensis	Yunnan Province	Dali Bai Minority Autonomous Prefecture	Weishan Yi Hui Autonomous County	53	5329	532927	100.167	25.2352	3		1	1994	A List of Gamasid Mites Parasitized on the Body Surface of Small Animals in Weishan County
87	Eulaelaps	Eulaelaps shanghaiensis	Shaanxi Province	Xi 'An	Zhouzhi County	61	6101	610124	108.104	33.9514	3		1	2011	Small-sinica of Hypoaspidinae Vitzthum and Haemogamasinae Oudemansi n northwest China
87	Eulaelaps	Eulaelaps shanghaiensis	Shaanxi Province	Baoji	Fufeng	61	6103	610324	107.91	34.409	3		1	2011	Small-sinica of Hypoaspidinae Vitzthum and Haemogamasinae Oudemansi n northwest China
87	Eulaelaps	Eulaelaps shanghaiensis	Shaanxi Province	Baoji	Meixian	61	6103	610326	107.819	34.1409	3		1	2011	Small-sinica of Hypoaspidinae Vitzthum and Haemogamasinae Oudemansi n northwest China
87	Eulaelaps	Eulaelaps shanghaiensis	Shaanxi Province	Baoji	Qianyang County	61	6103	610328	107.17	34.7592	3		1	2011	Small-sinica of Hypoaspidinae Vitzthum and Haemogamasinae Oudemansi n northwest China
87	Eulaelaps	Eulaelaps shanghaiensis	Shaanxi Province	Baoji	Linyou	61	6103	610329	107.714	34.7772	3		1	2011	Small-sinica of Hypoaspidinae Vitzthum and Haemogamasinae Oudemansi n northwest China
87	Eulaelaps	Eulaelaps shanghaiensis	Shaanxi Province	Xianyang	Yongshou	61	6104	610426	108.134	34.7816	3		1	2011	Small-sinica of Hypoaspidinae Vitzthum and Haemogamasinae Oudemansi n northwest China
87	Eulaelaps	Eulaelaps shanghaiensis	Shaanxi Province	Xianyang	Wu Gong County	61	6104	610431	108.175	34.3116	3		1	2011	Small-sinica of Hypoaspidinae Vitzthum and Haemogamasinae Oudemansi n northwest China
87	Eulaelaps	Eulaelaps shanghaiensis	Shaanxi Province	Xianyang	Xingping	61	6104	610481	108.46	34.3079	3		1	2011	Small-sinica of Hypoaspidinae Vitzthum and Haemogamasinae Oudemansi n northwest China
87	Eulaelaps	Eulaelaps shanghaiensis	Shaanxi Province	Weinan	Hua County	61	6105	610521	109.801	34.4094	3		1	2011	Small-sinica of Hypoaspidinae Vitzthum and Haemogamasinae Oudemansi n northwest China
87	Eulaelaps	Eulaelaps shanghaiensis	Shaanxi Province	Weinan	Huayin	61	6105	610582	110.042	34.5417	3		1	2011	Small-sinica of Hypoaspidinae Vitzthum and Haemogamasinae Oudemansi n northwest China
87	Eulaelaps	Eulaelaps shanghaiensis	Shaanxi Province	Yan 'An	Yanchang	61	6106	610621	110.13	36.5445	3		1	2011	Small-sinica of Hypoaspidinae Vitzthum and Haemogamasinae Oudemansi n northwest China
87	Eulaelaps	Eulaelaps shanghaiensis	Shaanxi Province	Yan 'An	Yanchuan	61	6106	610622	110.083	36.8742	3		1	2011	Small-sinica of Hypoaspidinae Vitzthum and Haemogamasinae Oudemansi n northwest China
87	Eulaelaps	Eulaelaps shanghaiensis	Shaanxi Province	Yan 'An	Zichang County	61	6106	610623	109.616	37.2299	3		1	2011	Small-sinica of Hypoaspidinae Vitzthum and Haemogamasinae Oudemansi n northwest China
87	Eulaelaps	Eulaelaps shanghaiensis	Shaanxi Province	Yan 'An	Ansai	61	6106	610624	109.164	36.9278	3		1	2011	Small-sinica of Hypoaspidinae Vitzthum and Haemogamasinae Oudemansi n northwest China
87	Eulaelaps	Eulaelaps shanghaiensis	Shaanxi Province	Yan 'An	Zhidan	61	6106	610625	108.657	36.7533	3		1	2011	Small-sinica of Hypoaspidinae Vitzthum and Haemogamasinae Oudemansi n northwest China
87	Eulaelaps	Eulaelaps shanghaiensis	Shaanxi Province	Yan 'An	Wuqi	61	6106	610626	108.122	36.9846	3		1	2011	Small-sinica of Hypoaspidinae Vitzthum and Haemogamasinae Oudemansi n northwest China
87	Eulaelaps	Eulaelaps shanghaiensis	Shaanxi Province	Yan 'An	Ganquan	61	6106	610627	109.184	36.3518	3		1	2011	Small-sinica of Hypoaspidinae Vitzthum and Haemogamasinae Oudemansi n northwest China
87	Eulaelaps	Eulaelaps shanghaiensis	Shaanxi Province	Yan 'An	Luochuan	61	6106	610629	109.556	35.7425	3		1	2011	Small-sinica of Hypoaspidinae Vitzthum and Haemogamasinae Oudemansi n northwest China
87	Eulaelaps	Eulaelaps shanghaiensis	Shaanxi Province	Yan 'An	Yichuan County	61	6106	610630	110.182	36.0701	3		1	2011	Small-sinica of Hypoaspidinae Vitzthum and Haemogamasinae Oudemansi n northwest China
87	Eulaelaps	Eulaelaps shanghaiensis	Shaanxi Province	Yan 'An	Huanglong County	61	6106	610631	109.941	35.7027	3		1	2011	Small-sinica of Hypoaspidinae Vitzthum and Haemogamasinae Oudemansi n northwest China
87	Eulaelaps	Eulaelaps shanghaiensis	Shaanxi Province	Yan 'An	Huangling	61	6106	610632	108.94	35.628	3		1	2011	Small-sinica of Hypoaspidinae Vitzthum and Haemogamasinae Oudemansi n northwest China
87	Eulaelaps	Eulaelaps shanghaiensis	Shaanxi Province	Yulin	Suide	61	6108	610826	110.387	37.5183	3		1	2011	Small-sinica of Hypoaspidinae Vitzthum and Haemogamasinae Oudemansi n northwest China
87	Eulaelaps	Eulaelaps shanghaiensis	Shaanxi Province	Yulin	Mizhi	61	6108	610827	110.178	37.8258	3		1	2011	Small-sinica of Hypoaspidinae Vitzthum and Haemogamasinae Oudemansi n northwest China
87	Eulaelaps	Eulaelaps shanghaiensis	Shaanxi Province	Yulin	Jia County	61	6108	610828	110.358	38.084	3		1	2011	Small-sinica of Hypoaspidinae Vitzthum and Haemogamasinae Oudemansi n northwest China
87	Eulaelaps	Eulaelaps shanghaiensis	Shaanxi Province	Yulin	Qingjian County	61	6108	610830	110.28	37.1853	3		1	2011	Small-sinica of Hypoaspidinae Vitzthum and Haemogamasinae Oudemansi n northwest China
87	Eulaelaps	Eulaelaps shanghaiensis	Shaanxi Province	Yulin	Zizhou	61	6108	610831	109.872	37.5318	3		1	2011	Small-sinica of Hypoaspidinae Vitzthum and Haemogamasinae Oudemansi n northwest China
87	Eulaelaps	Eulaelaps shanghaiensis	Ningxia Hui Autonomous Region	Zhongwei	Ninghxia	64	6405	640522	105.798	36.5229	3		1	2011	Small-sinica of Hypoaspidinae Vitzthum and Haemogamasinae Oudemansi n northwest China
87	Eulaelaps	Eulaelaps shanghaiensis	Yunnan Province	Nujiang Lisu Autonomous Prefecture	Gongshan Drung Clan Autonomous Counties	53	5333	533324	98.4979	27.8935	3		1	2009	Taxonomic Studies on Gamasid Mites of Rats in Yunnan(Acari:Mesostigmata:Gamasina)
87	Eulaelaps	Eulaelaps shanghaiensis	Yunnan Province	Dali Bai Minority Autonomous Prefecture	Heqing County	53	5329	532932	100.272	26.3239	3		1	2009	Taxonomic Studies on Gamasid Mites of Rats in Yunnan(Acari:Mesostigmata:Gamasina)
87	Eulaelaps	Eulaelaps shanghaiensis	Yunnan Province	Dali Bai Minority Autonomous Prefecture	Jianchuan County	53	5329	532931	99.742	26.4316	3		1	2009	Taxonomic Studies on Gamasid Mites of Rats in Yunnan(Acari:Mesostigmata:Gamasina)
87	Eulaelaps	Eulaelaps shanghaiensis	Yunnan Province	Diqing Tibetan Autonomous Prefecture	Shangri-La County	53	5334	533421	99.8229	27.8979	3		1	2009	Taxonomic Studies on Gamasid Mites of Rats in Yunnan(Acari:Mesostigmata:Gamasina)
87	Eulaelaps	Eulaelaps shanghaiensis	Yunnan Province	Dali Bai Minority Autonomous Prefecture	Xiangyun County	53	5329	532923	100.772	25.5064	3		1	2009	Taxonomic Studies on Gamasid Mites of Rats in Yunnan(Acari:Mesostigmata:Gamasina)
87	Eulaelaps	Eulaelaps shanghaiensis	Yunnan Province	Diqing Tibetan Autonomous Prefecture	Weixi Lisu Autonomous County	53	5334	533423	99.1428	27.4427	3		1	2009	Taxonomic Studies on Gamasid Mites of Rats in Yunnan(Acari:Mesostigmata:Gamasina)
87	Eulaelaps	Eulaelaps shanghaiensis	Fujian Province	Nanping	Pucheng County	35	3507	350722	118.516	27.9485	3		1	2007	INVESTIGATION OF FREELIVIN GGAMASIDMITE IN CHINA ( ACARI:GAMASINA)
87	Eulaelaps	Eulaelaps shanghaiensis	Fujian Province	Nanping	Guangze	35	3507	350723	117.35	27.6539	3		1	2007	INVESTIGATION OF FREELIVIN GGAMASIDMITE IN CHINA ( ACARI:GAMASINA)
87	Eulaelaps	Eulaelaps shanghaiensis	Fujian Province	Ningde	Pingnan County	35	3509	350923	118.98	26.9238	3		1	2007	INVESTIGATION OF FREELIVIN GGAMASIDMITE IN CHINA ( ACARI:GAMASINA)
87	Eulaelaps	Eulaelaps shanghaiensis	Fujian Province	Ningde	Zhouning	35	3509	350925	119.308	27.0954	3		1	2007	INVESTIGATION OF FREELIVIN GGAMASIDMITE IN CHINA ( ACARI:GAMASINA)
87	Eulaelaps	Eulaelaps shanghaiensis	Inner Mongolia Autonomous Region	Hohhot	Tumed Left Flag	15	1501	150121	111.226	40.6858	3		3	2019	Atlas of Epidemiology of Natural Epidemic Diseases in China
87	Eulaelaps	Eulaelaps shanghaiensis	Liaoning Province	Benxi	Manchu Autonomous County Of Devoted	21	2105	210522	125.295	41.3638	3		3	2019	Atlas of Epidemiology of Natural Epidemic Diseases in China
87	Eulaelaps	Eulaelaps shanghaiensis	Liaoning Province	Dandong	Donggang	21	2106	210681	123.857	39.9873	3		3	2019	Atlas of Epidemiology of Natural Epidemic Diseases in China
87	Eulaelaps	Eulaelaps shanghaiensis	Liaoning Province	Tieling	Changtu	21	2112	211224	123.942	43.9997	3		3	2019	Atlas of Epidemiology of Natural Epidemic Diseases in China
87	Eulaelaps	Eulaelaps shanghaiensis	Liaoning Province	Chaoyang	Jianping County	21	2113	211322	119.621	41.8358	3		3	2019	Atlas of Epidemiology of Natural Epidemic Diseases in China
87	Eulaelaps	Eulaelaps shanghaiensis	Chongqing	Chongqing	Fuling	50	5001	500102	107.326	29.6612	3		1	2012	Species and geographical distribution of fleas and gamasid mites on the rat-shape animals in Chongqing city
87	Eulaelaps	Eulaelaps shanghaiensis	Chongqing	Chongqing	Hechuan	50	5001	500117	106.315	30.1187	3		1	2012	Species and geographical distribution of fleas and gamasid mites on the rat-shape animals in Chongqing city
87	Eulaelaps	Eulaelaps shanghaiensis	Chongqing	Chongqing	Liangping County	50	5002	500228	107.721	30.6676	3		1	2012	Species and geographical distribution of fleas and gamasid mites on the rat-shape animals in Chongqing city
88	Eulaelaps	Eulaelaps silvestris	Sichuan Province	Aba Tibetan And Qiang Autonomous Prefecture	Heishui County	51	5132	513228	103.045	33.1653	3		3	1980	China Economic Entomology, Book 17
89	Eulaelaps	Eulaelaps stabularis	Yunnan Province	Nujiang Lisu Autonomous Prefecture	Gongshan Drung Clan Autonomous Counties	53	5333	533324	98.4979	27.8935	3		2	2016	Species diversity of ectoparasitic chigger mites (Acari: Prostigmata) on small mammals in Yunnan Province, China
89	Eulaelaps	Eulaelaps stabularis	Yunnan Province	Diqing Tibetan Autonomous Prefecture	Shangri-La County	53	5334	533421	99.8229	27.8979	3		2	2016	Species diversity of ectoparasitic chigger mites (Acari: Prostigmata) on small mammals in Yunnan Province, China
89	Eulaelaps	Eulaelaps stabularis	Inner Mongolia Autonomous Region	Hulun Buir	Evenk Autonomous Banner	15	1507	150724	120.059	48.4915	3		3	2019	Atlas of Epidemiology of Natural Epidemic Diseases in China
89	Eulaelaps	Eulaelaps stabularis	Inner Mongolia Autonomous Region	Hulun Buir	Yakeshi	15	1507	150782	121.501	49.304	3		3	2019	Atlas of Epidemiology of Natural Epidemic Diseases in China
89	Eulaelaps	Eulaelaps stabularis	Inner Mongolia Autonomous Region	Hulun Buir	Zhalantun	15	1507	150783	121.912	47.7433	3		3	2019	Atlas of Epidemiology of Natural Epidemic Diseases in China
89	Eulaelaps	Eulaelaps stabularis	Liaoning Province	Dalian	Pulandian	21	2102	210282	122.274	39.6303	3		3	2019	Atlas of Epidemiology of Natural Epidemic Diseases in China
89	Eulaelaps	Eulaelaps stabularis	Liaoning Province	Anshan	Xiuyan Manchu Autonomous County	21	2103	210323	123.353	40.4096	3		3	2019	Atlas of Epidemiology of Natural Epidemic Diseases in China
89	Eulaelaps	Eulaelaps stabularis	Liaoning Province	Fushun	Qingyuan Manchu Autonomous County	21	2104	210423	124.923	43.1192	3		3	2019	Atlas of Epidemiology of Natural Epidemic Diseases in China
89	Eulaelaps	Eulaelaps stabularis	Liaoning Province	Dandong	Kuandian Manchu Autonomous County	21	2106	210624	124.935	40.7709	3		3	2019	Atlas of Epidemiology of Natural Epidemic Diseases in China
89	Eulaelaps	Eulaelaps stabularis	Liaoning Province	Yingkou	Gaizhou	21	2108	210881	122.487	40.3342	3		3	2019	Atlas of Epidemiology of Natural Epidemic Diseases in China
89	Eulaelaps	Eulaelaps stabularis	Liaoning Province	Tieling	Changtu	21	2112	211224	123.942	43.9997	3		3	2019	Atlas of Epidemiology of Natural Epidemic Diseases in China
89	Eulaelaps	Eulaelaps stabularis	Liaoning Province	Chaoyang	Jianping County	21	2113	211322	119.621	41.8358	3		3	2019	Atlas of Epidemiology of Natural Epidemic Diseases in China
89	Eulaelaps	Eulaelaps stabularis	Jilin Province	Changchun	Jiutai	22	2201	220181	125.986	44.3089	3		3	2019	Atlas of Epidemiology of Natural Epidemic Diseases in China
89	Eulaelaps	Eulaelaps stabularis	Jilin Province	Jilin	Jiaohe	22	2202	220281	127.357	43.734	3		3	2019	Atlas of Epidemiology of Natural Epidemic Diseases in China
89	Eulaelaps	Eulaelaps stabularis	Jilin Province	Tonghua	Huinan	22	2205	220523	126.347	43.5632	3		3	2019	Atlas of Epidemiology of Natural Epidemic Diseases in China
89	Eulaelaps	Eulaelaps stabularis	Jilin Province	Baishan	Changbai Korean Autonomous County,	22	2206	220623	127.839	41.5746	3		3	2019	Atlas of Epidemiology of Natural Epidemic Diseases in China
89	Eulaelaps	Eulaelaps stabularis	Jilin Province	Yanbian Korean Autonomous Prefecture,	Yanji	22	2224	222401	129.336	43.1449	3		3	2019	Atlas of Epidemiology of Natural Epidemic Diseases in China
89	Eulaelaps	Eulaelaps stabularis	Jilin Province	Yanbian Korean Autonomous Prefecture,	Dunhua	22	2224	222403	128.235	43.5465	3		3	2019	Atlas of Epidemiology of Natural Epidemic Diseases in China
89	Eulaelaps	Eulaelaps stabularis	Jilin Province	Yanbian Korean Autonomous Prefecture,	Helong	22	2224	222406	128.901	43.4741	3		3	2019	Atlas of Epidemiology of Natural Epidemic Diseases in China
89	Eulaelaps	Eulaelaps stabularis	Jilin Province	Yanbian Korean Autonomous Prefecture,	Antu County	22	2224	222426	128.429	43.6972	3		3	2019	Atlas of Epidemiology of Natural Epidemic Diseases in China
89	Eulaelaps	Eulaelaps stabularis	Heilongjiang Province	Jixi	Hulin	23	2303	230381	133.1	45.9946	3		3	2019	Atlas of Epidemiology of Natural Epidemic Diseases in China
89	Eulaelaps	Eulaelaps stabularis	Heilongjiang Province	Hegang	Luobei	23	2304	230421	130.761	47.7507	3		3	2019	Atlas of Epidemiology of Natural Epidemic Diseases in China
89	Eulaelaps	Eulaelaps stabularis	Heilongjiang Province	Mudanjiang	Dongning	23	2310	231024	130.847	44.0737	3		3	2019	Atlas of Epidemiology of Natural Epidemic Diseases in China
89	Eulaelaps	Eulaelaps stabularis	Heilongjiang Province	Mudanjiang	Hailin	23	2310	231083	129.213	44.8991	3		3	2019	Atlas of Epidemiology of Natural Epidemic Diseases in China
89	Eulaelaps	Eulaelaps stabularis	Heilongjiang Province	Heihe	Beian	23	2311	231181	127.113	48.1314	3		3	2019	Atlas of Epidemiology of Natural Epidemic Diseases in China
89	Eulaelaps	Eulaelaps stabularis	Jiangsu Province	Wuxi	Yixing	32	3202	320282	119.785	31.3637	3		3	2019	Atlas of Epidemiology of Natural Epidemic Diseases in China
89	Eulaelaps	Eulaelaps stabularis	Jiangsu Province	Lianyungang	Donghai County	32	3207	320722	118.755	34.5554	3		3	2019	Atlas of Epidemiology of Natural Epidemic Diseases in China
89	Eulaelaps	Eulaelaps stabularis	Jiangsu Province	Yancheng	Binhai	32	3209	320922	120.025	34.096	3		3	2019	Atlas of Epidemiology of Natural Epidemic Diseases in China
89	Eulaelaps	Eulaelaps stabularis	Jiangsu Province	Zhenjiang	Danyang	32	3211	321181	119.644	31.9673	3		3	2019	Atlas of Epidemiology of Natural Epidemic Diseases in China
89	Eulaelaps	Eulaelaps stabularis	Jiangsu Province	Taizhou	Taixing	32	3212	321283	120.134	33.304	3		3	2019	Atlas of Epidemiology of Natural Epidemic Diseases in China
89	Eulaelaps	Eulaelaps stabularis	Jiangsu Province	Suqian	Sihong	32	3213	321324	118.292	33.4198	3		3	2019	Atlas of Epidemiology of Natural Epidemic Diseases in China
89	Eulaelaps	Eulaelaps stabularis	Zhejiang Province	Hangzhou	Jiande	33	3301	330182	119.367	39.4859	3		3	2019	Atlas of Epidemiology of Natural Epidemic Diseases in China
89	Eulaelaps	Eulaelaps stabularis	Zhejiang Province	Wenzhou	Yueqing	33	3303	330382	121.009	38.3757	3		3	2019	Atlas of Epidemiology of Natural Epidemic Diseases in China
89	Eulaelaps	Eulaelaps stabularis	Zhejiang Province	Taizhou	Linhai	33	3310	331082	121.205	38.8659	3		3	2019	Atlas of Epidemiology of Natural Epidemic Diseases in China
89	Eulaelaps	Eulaelaps stabularis	Zhejiang Province	Lishui	Qingtian County	33	3311	331121	120.141	38.3085	3		3	2019	Atlas of Epidemiology of Natural Epidemic Diseases in China
89	Eulaelaps	Eulaelaps stabularis	Zhejiang Province	Lishui	Yunhe	33	3311	331125	119.537	38.1379	3		3	2019	Atlas of Epidemiology of Natural Epidemic Diseases in China
89	Eulaelaps	Eulaelaps stabularis	Zhejiang Province	Lishui	Qingyuan County	33	3311	331126	119.139	37.6386	3		3	2019	Atlas of Epidemiology of Natural Epidemic Diseases in China
89	Eulaelaps	Eulaelaps stabularis	Zhejiang Province	Lishui	Longquan	33	3311	331181	119.075	38.057	3		3	2019	Atlas of Epidemiology of Natural Epidemic Diseases in China
89	Eulaelaps	Eulaelaps stabularis	Anhui Province	Hefei	Chaohu	34	3401	340181	117.718	31.6539	3		3	2019	Atlas of Epidemiology of Natural Epidemic Diseases in China
89	Eulaelaps	Eulaelaps stabularis	Anhui Province	Wuhu	Fanchang	34	3402	340222	118.15	31.0945	3		3	2019	Atlas of Epidemiology of Natural Epidemic Diseases in China
89	Eulaelaps	Eulaelaps stabularis	Anhui Province	Bengbu	Wuhe	34	3403	340322	117.759	33.14	3		3	2019	Atlas of Epidemiology of Natural Epidemic Diseases in China
89	Eulaelaps	Eulaelaps stabularis	Anhui Province	Huainan	Fengtai County	34	3404	340421	116.577	33.7885	3		3	2019	Atlas of Epidemiology of Natural Epidemic Diseases in China
89	Eulaelaps	Eulaelaps stabularis	Anhui Province	Maanshan	Dangtu	34	3405	340521	118.593	31.4644	3		3	2019	Atlas of Epidemiology of Natural Epidemic Diseases in China
89	Eulaelaps	Eulaelaps stabularis	Anhui Province	Maanshan	He County	34	3405	340523	118.295	31.7538	3		3	2019	Atlas of Epidemiology of Natural Epidemic Diseases in China
89	Eulaelaps	Eulaelaps stabularis	Anhui Province	Anqing	Susong County	34	3408	340826	116.244	30.1044	3		3	2019	Atlas of Epidemiology of Natural Epidemic Diseases in China
89	Eulaelaps	Eulaelaps stabularis	Anhui Province	Fuyang	Yingshang	34	3412	341226	116.255	33.6656	3		3	2019	Atlas of Epidemiology of Natural Epidemic Diseases in China
89	Eulaelaps	Eulaelaps stabularis	Anhui Province	Luan	Shou County	34	3415	341521	116.757	33.3658	3		3	2019	Atlas of Epidemiology of Natural Epidemic Diseases in China
89	Eulaelaps	Eulaelaps stabularis	Anhui Province	Luan	Huoqiu County	34	3415	341522	116.16	33.3031	3		3	2019	Atlas of Epidemiology of Natural Epidemic Diseases in China
89	Eulaelaps	Eulaelaps stabularis	Anhui Province	Chizhou	Guichi	34	3417	341702	117.498	30.5341	3		3	2019	Atlas of Epidemiology of Natural Epidemic Diseases in China
89	Eulaelaps	Eulaelaps stabularis	Anhui Province	Chizhou	Dongzhi	34	3417	341721	116.986	30.0366	3		3	2019	Atlas of Epidemiology of Natural Epidemic Diseases in China
89	Eulaelaps	Eulaelaps stabularis	Anhui Province	Chizhou	Qingyang	34	3417	341723	117.903	30.6066	3		3	2019	Atlas of Epidemiology of Natural Epidemic Diseases in China
89	Eulaelaps	Eulaelaps stabularis	Shandong Province	Qingdao	Jimo	37	3702	370282	120.507	36.4881	3		3	2019	Atlas of Epidemiology of Natural Epidemic Diseases in China
89	Eulaelaps	Eulaelaps stabularis	Shandong Province	Qingdao	Pingdu	37	3702	370283	119.953	36.7937	3		3	2019	Atlas of Epidemiology of Natural Epidemic Diseases in China
89	Eulaelaps	Eulaelaps stabularis	Shandong Province	Dongying	Kenli	37	3705	370521	118.739	37.6456	3		3	2019	Atlas of Epidemiology of Natural Epidemic Diseases in China
89	Eulaelaps	Eulaelaps stabularis	Shandong Province	Yantai	Lai Yang	37	3706	370682	120.75	36.9177	3		3	2019	Atlas of Epidemiology of Natural Epidemic Diseases in China
89	Eulaelaps	Eulaelaps stabularis	Shandong Province	Yantai	Laizhou	37	3706	370683	120.002	37.1975	3		3	2019	Atlas of Epidemiology of Natural Epidemic Diseases in China
89	Eulaelaps	Eulaelaps stabularis	Shandong Province	Yantai	Penglai	37	3706	370684	120.842	37.6653	3		3	2019	Atlas of Epidemiology of Natural Epidemic Diseases in China
89	Eulaelaps	Eulaelaps stabularis	Shandong Province	Yantai	Haiyang	37	3706	370687	121.116	36.8554	3		3	2019	Atlas of Epidemiology of Natural Epidemic Diseases in China
89	Eulaelaps	Eulaelaps stabularis	Shandong Province	Weifang	Qingzhou	37	3707	370781	118.475	36.6835	3		3	2019	Atlas of Epidemiology of Natural Epidemic Diseases in China
89	Eulaelaps	Eulaelaps stabularis	Shandong Province	Weifang	Zhucheng	37	3707	370782	119.414	36.0147	3		3	2019	Atlas of Epidemiology of Natural Epidemic Diseases in China
89	Eulaelaps	Eulaelaps stabularis	Shandong Province	Jining	Weishan	37	3708	370826	116.975	34.915	3		3	2019	Atlas of Epidemiology of Natural Epidemic Diseases in China
89	Eulaelaps	Eulaelaps stabularis	Shandong Province	Jining	Jiaxiang	37	3708	370829	116.306	35.4376	3		3	2019	Atlas of Epidemiology of Natural Epidemic Diseases in China
89	Eulaelaps	Eulaelaps stabularis	Shandong Province	Jining	Qufu	37	3708	370881	117.024	35.6305	3		3	2019	Atlas of Epidemiology of Natural Epidemic Diseases in China
89	Eulaelaps	Eulaelaps stabularis	Shandong Province	Weihai	Wendeng	37	3710	371081	122.013	37.171	3		3	2019	Atlas of Epidemiology of Natural Epidemic Diseases in China
89	Eulaelaps	Eulaelaps stabularis	Shandong Province	Linyi	Yishui	37	3713	371323	118.603	35.9134	3		3	2019	Atlas of Epidemiology of Natural Epidemic Diseases in China
89	Eulaelaps	Eulaelaps stabularis	Shandong Province	Linyi	Fei County	37	3713	371325	117.984	35.3593	3		3	2019	Atlas of Epidemiology of Natural Epidemic Diseases in China
89	Eulaelaps	Eulaelaps stabularis	Shandong Province	Linyi	Mengyin	37	3713	371328	118.035	35.7506	3		3	2019	Atlas of Epidemiology of Natural Epidemic Diseases in China
89	Eulaelaps	Eulaelaps stabularis	Shandong Province	Binzhou	Wudi	37	3716	371623	117.787	37.9399	3		3	2019	Atlas of Epidemiology of Natural Epidemic Diseases in China
89	Eulaelaps	Eulaelaps stabularis	Hubei Province	Wuhan	Xinzhou	42	4201	420117	114.758	30.8078	3		3	2019	Atlas of Epidemiology of Natural Epidemic Diseases in China
89	Eulaelaps	Eulaelaps stabularis	Hubei Province	Province Crown At The County Level Administrative Units	Xiantao	42	4290	429004	113.379	30.3983	3		3	2019	Atlas of Epidemiology of Natural Epidemic Diseases in China
89	Eulaelaps	Eulaelaps stabularis	Hunan Province	Yiyang	Ruanjiang	43	4309	430981	112.556	38.9768	3		3	2019	Atlas of Epidemiology of Natural Epidemic Diseases in China
89	Eulaelaps	Eulaelaps stabularis	Hunan Province	Huaihua	Xupu	43	4312	431224	110.643	37.8309	3		3	2019	Atlas of Epidemiology of Natural Epidemic Diseases in China
89	Eulaelaps	Eulaelaps stabularis	Hunan Province	Xiangxi Tujia And Miao Autonomous Prefecture	Jishou	43	4331	433101	109.757	38.318	3		3	2019	Atlas of Epidemiology of Natural Epidemic Diseases in China
89	Eulaelaps	Eulaelaps stabularis	Yunnan Province	Puer	Lahu Ethnic Autonomous County	53	5308	530828	99.968	33.6561	3		3	2019	Atlas of Epidemiology of Natural Epidemic Diseases in China
89	Eulaelaps	Eulaelaps stabularis	Yunnan Province	Wenshan Zhuang And Miao Autonomous Prefecture	Wenshan	53	5326	532621	104.08	33.3979	3		3	2019	Atlas of Epidemiology of Natural Epidemic Diseases in China
89	Eulaelaps	Eulaelaps stabularis	Yunnan Province	Wenshan Zhuang And Miao Autonomous Prefecture	Yan Mountain County	53	5326	532622	104.249	33.684	3		3	2019	Atlas of Epidemiology of Natural Epidemic Diseases in China
89	Eulaelaps	Eulaelaps stabularis	Yunnan Province	Xishuangbanna Dai National Minority Autonomous Prefecture	Menghai County	53	5328	532822	100.322	31.9662	3		3	2019	Atlas of Epidemiology of Natural Epidemic Diseases in China
89	Eulaelaps	Eulaelaps stabularis	Yunnan Province	Xishuangbanna Dai National Minority Autonomous Prefecture	Mengla County	53	5328	532823	101.446	31.7437	3		3	2019	Atlas of Epidemiology of Natural Epidemic Diseases in China
89	Eulaelaps	Eulaelaps stabularis	Yunnan Province	Dehong Dai And Jingpo Autonomous Prefecture	Longchuan	53	5331	533124	97.9606	34.3733	3		3	2019	Atlas of Epidemiology of Natural Epidemic Diseases in China
90	Eulaelaps	Eulaelaps stabularis	Ningxia Hui Autonomous Region	Natural Guyuan	Xiji County	64	6404	640422	105.71	35.9437	3		1	2009	Composition and distribution and harm of Gamasid mites in NingxiaHui Autonomous Region
90	Eulaelaps	Eulaelaps stabularis	Ningxia Hui Autonomous Region	Zhongwei	Ninghxia	64	6405	640522	105.798	36.5229	3		1	2009	Composition and distribution and harm of Gamasid mites in NingxiaHui Autonomous Region
90	Eulaelaps	Eulaelaps stabularis	Ningxia Hui Autonomous Region	Natural Guyuan	Longde	64	6404	640423	106.062	35.6097	3		1	2013	Investigations on mesostigmatic mites from Ningxia and neighboring Provinces (Acari) (2)
90	Eulaelaps	Eulaelaps stabularis	Ningxia Hui Autonomous Region	Natural Guyuan	Jingyuan	64	6404	640424	106.351	35.5354	3		1	2014	Investigations on mesostigmatic mites from Jingyuan, Ningxia , China ( A e ar i ) ( 1 )
90	Eulaelaps	Eulaelaps stabularis	Ningxia Hui Autonomous Region	Natural Guyuan	Jingyuan	64	6404	640424	106.351	35.5354	3		1	2012	Investigations on mesostigmatic mites from Ningxia, China (Acari) (3)
90	Eulaelaps	Eulaelaps stabularis	Qinghai Province	Go Luo Tibetan Autonomous Prefecture	Jiuzhi County	63	6326	632625	100.991	33.483	3		1	2005	A NEW SPECIES OF THE GENUS EULAELAPS FROM QINGHAI PROVINCE, CHINA (ACARI, MESOSTIGMATA, LAELAPIDAE)
90	Eulaelaps	Eulaelaps stabularis	Qinghai Province	Tibetan Autonomous Prefecture	Henan Mongolian Autonomous County	63	6323	632324	101.553	34.5181	3		1	2005	A NEW SPECIES OF THE GENUS EULAELAPS FROM QINGHAI PROVINCE, CHINA (ACARI, MESOSTIGMATA, LAELAPIDAE)
90	Eulaelaps	Eulaelaps stabularis	Qinghai Province	Haidong	Minhe Hui Minority Autonomous Counties	63	6302	630222	102.766	36.1384	3		1	2011	Small-sinica of Hypoaspidinae Vitzthum and Haemogamasinae Oudemansi n northwest China
90	Eulaelaps	Eulaelaps stabularis	Qinghai Province	Haidong	Mutual Aid Minority Autonomous County	63	6302	630223	102.163	36.8425	3		1	2011	Small-sinica of Hypoaspidinae Vitzthum and Haemogamasinae Oudemansi n northwest China
90	Eulaelaps	Eulaelaps stabularis	Qinghai Province	Haidong	Xunhua Salar Autonomous County	63	6302	630225	102.473	35.7123	3		1	2011	Small-sinica of Hypoaspidinae Vitzthum and Haemogamasinae Oudemansi n northwest China
90	Eulaelaps	Eulaelaps stabularis	Ningxia Hui Autonomous Region	Natural Guyuan	Xiji County	64	6404	640422	105.71	35.9437	3		1	2011	Small-sinica of Hypoaspidinae Vitzthum and Haemogamasinae Oudemansi n northwest China
90	Eulaelaps	Eulaelaps stabularis	Ningxia Hui Autonomous Region	Zhongwei	Ninghxia	64	6405	640522	105.798	36.5229	3		1	2011	Small-sinica of Hypoaspidinae Vitzthum and Haemogamasinae Oudemansi n northwest China
90	Eulaelaps	Eulaelaps stabularis	Yunnan Province	Dali Bai Minority Autonomous Prefecture	Jianchuan County	53	5329	532931	99.742	26.4316	3		1	2009	Taxonomic Studies on Gamasid Mites of Rats in Yunnan(Acari:Mesostigmata:Gamasina)
90	Eulaelaps	Eulaelaps stabularis	Yunnan Province	Nujiang Lisu Autonomous Prefecture	Gongshan Drung Clan Autonomous Counties	53	5333	533324	98.4979	27.8935	3		1	2009	Taxonomic Studies on Gamasid Mites of Rats in Yunnan(Acari:Mesostigmata:Gamasina)
90	Eulaelaps	Eulaelaps stabularis	Yunnan Province	Zhaotong	Qiaojia County	53	5306	530622	103.11	26.9979	3		1	2009	Taxonomic Studies on Gamasid Mites of Rats in Yunnan(Acari:Mesostigmata:Gamasina)
90	Eulaelaps	Eulaelaps stabularis	Yunnan Province	Qujing	Fuyuan County	53	5303	530325	104.363	25.4542	3		1	2009	Taxonomic Studies on Gamasid Mites of Rats in Yunnan(Acari:Mesostigmata:Gamasina)
90	Eulaelaps	Eulaelaps stabularis	Yunnan Province	Nujiang Lisu Autonomous Prefecture	Lanping Bai and Pumi Autonomous County	53	5333	533325	99.2538	26.6244	3		1	2009	Taxonomic Studies on Gamasid Mites of Rats in Yunnan(Acari:Mesostigmata:Gamasina)
91	Eulaelaps	Eulaelaps stabularis(Koch)	Heilongjiang Province	Shuangya Shan	Raohe County	23	2305	230524	133.717	47.0666	3		1	2020	Analysis of rodent surveillance at Raohe port in Heilongjiang province
91	Eulaelaps	Eulaelaps stabularis(Koch)	Anhui Province	Chizhou	Shitai	34	3417	341722	117.539	30.2085	3		1	1981	Investigation of gamasid mites in Anhui Province(A summary of Gamasid rodents in Anhui Province)
91	Eulaelaps	Eulaelaps stabularis(Koch)	Beijing	Beijing	Mentougou	11	1101	110109	115.777	39.9952	3		1	2003	Study on Time Niche Among the Ectoparasites of the Rodent in Dongling Mountain in Beijing
91	Eulaelaps	Eulaelaps stabularis(Koch)	Sichuan Province	Ganzi Tibetan Autonomous Prefecture	Kangding	51	5133	513321	101.742	29.9467	3		1	2001	EFFECT OF MALACHITE GREEN AND TEMPERATURE TO DAPHNIA LONGISPINA
91	Eulaelaps	Eulaelaps stabularis(Koch)	Sichuan Province	Ganzi Tibetan Autonomous Prefecture	Luding	51	5133	513322	102.106	29.7417	3		1	2001	EFFECT OF MALACHITE GREEN AND TEMPERATURE TO DAPHNIA LONGISPINA
91	Eulaelaps	Eulaelaps stabularis(Koch)	Sichuan Province	Liangshan Yi Autonomous Prefecture	Mianning County	51	5134	513433	102.057	28.5042	3		1	2001	EFFECT OF MALACHITE GREEN AND TEMPERATURE TO DAPHNIA LONGISPINA
91	Eulaelaps	Eulaelaps stabularis(Koch)	Sichuan Province	Yaan	Shimian	51	5118	511824	102.281	29.2269	3		1	2001	EFFECT OF MALACHITE GREEN AND TEMPERATURE TO DAPHNIA LONGISPINA
91	Eulaelaps	Eulaelaps stabularis(Koch)	Shandong Province	Dezhou	Decheng District	37	3714	371402	116.382	37.4421	3		1	2005	Investigation on population distribution and seasonal fluctuation of gamasid mites in Dezhou City
91	Eulaelaps	Eulaelaps stabularis(Koch)	Jilin Province	Yanbian Korean Autonomous Prefecture,	Hunchun	22	2224	222404	130.676	43.0741	3		1	1998	Faunal and Ecological Studies of Gamasid Mites in Frontiers of Northeast China
91	Eulaelaps	Eulaelaps stabularis(Koch)	Heilongjiang Province	Jixi	Mishan	23	2303	230382	132.173	45.4668	3		1	1998	Faunal and Ecological Studies of Gamasid Mites in Frontiers of Northeast China
91	Eulaelaps	Eulaelaps stabularis(Koch)	Heilongjiang Province	Heihe	Aihui	23	2311	231102	126.721	50.2035	3		1	1998	Faunal and Ecological Studies of Gamasid Mites in Frontiers of Northeast China
91	Eulaelaps	Eulaelaps stabularis(Koch)	Fujian Province	Ningde	Manila	35	3509	350902	119.436	26.7701	3		1	2008	Investigation on ectoparasitic mites on rodents in Sanduao island of Fujian province
91	Eulaelaps	Eulaelaps stabularis(Koch)	Hunan Province	Yueyang	Yueyang Louqu	43	4306	430602	113.132	29.373	3		1	1997	The Investigation and Analysis of EPidemic Hemorrhagic Fever in Min xian County , Gansu
91	Eulaelaps	Eulaelaps stabularis(Koch)	Guizhou Province	Qiandongnan Miao and Dong Autonomous Prefecture	Kaili	52	5226	522601	107.935	26.6306	3		1	1994	Preliminary Investigation of Rodents and Parasitic Fleas and Mites in Qiandongnan Area of Guizhou Province
91	Eulaelaps	Eulaelaps stabularis(Koch)	Guizhou Province	Qiandongnan Miao and Dong Autonomous Prefecture	Danzhai	52	5226	522636	107.919	26.2258	3		1	1994	Preliminary Investigation of Rodents and Parasitic Fleas and Mites in Qiandongnan Area of Guizhou Province
91	Eulaelaps	Eulaelaps stabularis(Koch)	Guizhou Province	Qiandongnan Miao and Dong Autonomous Prefecture	Huangping County	52	5226	522622	107.858	26.9495	3		1	1994	Preliminary Investigation of Rodents and Parasitic Fleas and Mites in Qiandongnan Area of Guizhou Province
91	Eulaelaps	Eulaelaps stabularis(Koch)	Guizhou Province	Qiandongnan Miao and Dong Autonomous Prefecture	Cengong	52	5226	522626	108.697	27.3621	3		1	1994	Preliminary Investigation of Rodents and Parasitic Fleas and Mites in Qiandongnan Area of Guizhou Province
91	Eulaelaps	Eulaelaps stabularis(Koch)	Guizhou Province	Qiandongnan Miao and Dong Autonomous Prefecture	Leishan County	52	5226	522634	108.14	26.3478	3		1	1994	Preliminary Investigation of Rodents and Parasitic Fleas and Mites in Qiandongnan Area of Guizhou Province
91	Eulaelaps	Eulaelaps stabularis(Koch)	Guizhou Province	Qiandongnan Miao and Dong Autonomous Prefecture	Majiang County	52	5226	522635	107.62	26.465	3		1	1994	Preliminary Investigation of Rodents and Parasitic Fleas and Mites in Qiandongnan Area of Guizhou Province
91	Eulaelaps	Eulaelaps stabularis(Koch)	Guizhou Province	Qiandongnan Miao and Dong Autonomous Prefecture	Rongjiang County	52	5226	522632	108.402	26.0342	3		1	1994	Preliminary Investigation of Rodents and Parasitic Fleas and Mites in Qiandongnan Area of Guizhou Province
91	Eulaelaps	Eulaelaps stabularis(Koch)	Fujian Province	Fuzhou	Taijiang	35	3501	350103	119.286	26.0601	3		1	1994	Preliminary Investigation of Rodents and Parasitic Fleas and Mites in Qiandongnan Area of Guizhou Province
91	Eulaelaps	Eulaelaps stabularis(Koch)	Heilongjiang Province	Heihe	Nenjiang County	23	2311	231121	125.746	49.5752	3		1	1996	Gamasids in Heilongjiang Province
91	Eulaelaps	Eulaelaps stabularis(Koch)	Heilongjiang Province	The Greater Hinggan Mountains Region (Jgd)	Tahe	23	2327	232722	124.627	52.7069	3		1	1996	Gamasids in Heilongjiang Province
91	Eulaelaps	Eulaelaps stabularis(Koch)	Heilongjiang Province	Harbin.	Wuchang	23	2301	230184	127.488	44.7709	3		1	1996	Gamasids in Heilongjiang Province
91	Eulaelaps	Eulaelaps stabularis(Koch)	Heilongjiang Province	Jiamusi	Fujin	23	2308	230882	132.542	47.1765	3		1	1996	Gamasids in Heilongjiang Province
91	Eulaelaps	Eulaelaps stabularis(Koch)	Heilongjiang Province	Harbin.	Shangzhi	23	2301	230183	128.314	45.0911	3		1	1996	Gamasids in Heilongjiang Province
91	Eulaelaps	Eulaelaps stabularis(Koch)	Heilongjiang Province	Qiqihaer	Tailai	23	2302	230224	123.552	46.6045	3		1	1996	Gamasids in Heilongjiang Province
91	Eulaelaps	Eulaelaps stabularis(Koch)	Heilongjiang Province	Jiamusi	Tongjiang	23	2308	230881	133.27	47.8278	3		1	1996	Gamasids in Heilongjiang Province
91	Eulaelaps	Eulaelaps stabularis(Koch)	Heilongjiang Province	Yichun	Yichun Area	23	2307	230702	128.912	47.7276	3		1	1996	Gamasids in Heilongjiang Province
91	Eulaelaps	Eulaelaps stabularis(Koch)	Hubei Province	Wuhan	Jiangxia	42	4201	420115	114.359	30.2553	3		1	2004	A Preliminary List of Gamasid Mites in Hubei Province
91	Eulaelaps	Eulaelaps stabularis(Koch)	Hubei Province	Jinmen	Qunguang	42	4208	420821	113.105	31.0883	3		1	2004	A Preliminary List of Gamasid Mites in Hubei Province
91	Eulaelaps	Eulaelaps stabularis(Koch)	Hubei Province	Jinmen	Zhongxiang	42	4208	420881	112.575	31.248	3		1	2004	A Preliminary List of Gamasid Mites in Hubei Province
91	Eulaelaps	Eulaelaps stabularis(Koch)	Hubei Province	Jingzhou	Gong 'An	42	4210	421022	112.149	29.961	3		1	2004	A Preliminary List of Gamasid Mites in Hubei Province
91	Eulaelaps	Eulaelaps stabularis(Koch)	Hubei Province	Jingzhou	Jianli	42	4210	421023	112.989	29.8544	3		1	2004	A Preliminary List of Gamasid Mites in Hubei Province
91	Eulaelaps	Eulaelaps stabularis(Koch)	Hubei Province	Jingzhou	Honghu	42	4210	421083	113.541	30.0005	3		1	2004	A Preliminary List of Gamasid Mites in Hubei Province
91	Eulaelaps	Eulaelaps stabularis(Koch)	Hubei Province	Jingzhou	Songzi	42	4210	421087	111.69	30.1056	3		1	2004	A Preliminary List of Gamasid Mites in Hubei Province
91	Eulaelaps	Eulaelaps stabularis(Koch)	Hubei Province	Huanggang	Huangmei County	42	4211	421127	115.93	29.992	3		1	2004	A Preliminary List of Gamasid Mites in Hubei Province
91	Eulaelaps	Eulaelaps stabularis(Koch)	Hubei Province	Xianning	Jiayu County	42	4212	421221	113.973	30.023	3		1	2004	A Preliminary List of Gamasid Mites in Hubei Province
91	Eulaelaps	Eulaelaps stabularis(Koch)	Hubei Province	Enshi Tujia And Miao Autonomous Prefecture	Lichuan	42	4228	422802	108.809	30.2426	3		1	2004	A Preliminary List of Gamasid Mites in Hubei Province
91	Eulaelaps	Eulaelaps stabularis(Koch)	Hubei Province	Enshi Tujia And Miao Autonomous Prefecture	Xuanen	42	4228	422825	109.559	29.8911	3		1	2004	A Preliminary List of Gamasid Mites in Hubei Province
91	Eulaelaps	Eulaelaps stabularis(Koch)	Hubei Province	Enshi Tujia And Miao Autonomous Prefecture	Laifeng	42	4228	422827	109.235	29.4253	3		1	2004	A Preliminary List of Gamasid Mites in Hubei Province
91	Eulaelaps	Eulaelaps stabularis(Koch)	Shandong Province	Rizhao	Wulian	37	3711	371121	119.254	35.7419	3		1	2002	Distribution of rodents and vector animals in the plague natural foci of Jianping County
91	Eulaelaps	Eulaelaps stabularis(Koch)	Shanxi Province	Linfen	Yicheng	14	1410	141022	111.822	35.6935	3		1	1999	THE DISCOVERY OF NATURAL FOCI OF TSUTSUGAMUSHI DISEASE IN SOUTHERN SHANXI PROVINCE AND ITS ZOO-EPIDEMIOLOGIC CHARACTERISTICS
91	Eulaelaps	Eulaelaps stabularis(Koch)	Shanxi Province	Yuncheng	Jiangxian County	14	1408	140826	111.625	35.4993	3		1	1999	THE DISCOVERY OF NATURAL FOCI OF TSUTSUGAMUSHI DISEASE IN SOUTHERN SHANXI PROVINCE AND ITS ZOO-EPIDEMIOLOGIC CHARACTERISTICS
91	Eulaelaps	Eulaelaps stabularis(Koch)	Liaoning Province	Shenyang	Xinmin	21	2101	210181	122.866	42.0223	3		1	1991	THE ECOGEOGRAPHICAL DISTRIBUTION OF GAMASIDES IN LIAONIN GPROVINCE
91	Eulaelaps	Eulaelaps stabularis(Koch)	Liaoning Province	Huludao	Xingcheng	21	2114	211481	120.476	40.6013	3		1	1991	THE ECOGEOGRAPHICAL DISTRIBUTION OF GAMASIDES IN LIAONIN GPROVINCE
91	Eulaelaps	Eulaelaps stabularis(Koch)	Ningxia Hui Autonomous Region	Yinchuan	Yongning	64	6401	640121	106.094	38.3016	3		1	2013	Investigations on mesostigmatic mites from Ningxia and neighboring Provinces (Acari) (2)
91	Eulaelaps	Eulaelaps stabularis(Koch)	Gansu Province	Dingxi	Min County	62	6211	621126	104.237	34.4254	3		1	2005	A NEW SPECIES OF THE GENUS EULAELAPS FROM QINGHAI PROVINCE, CHINA (ACARI, MESOSTIGMATA, LAELAPIDAE)
91	Eulaelaps	Eulaelaps stabularis(Koch)	Qinghai Province	Go Luo Tibetan Autonomous Prefecture	Jiuzhi County	63	6326	632625	100.991	33.483	3		1	2005	A NEW SPECIES OF THE GENUS EULAELAPS FROM QINGHAI PROVINCE, CHINA (ACARI, MESOSTIGMATA, LAELAPIDAE)
91	Eulaelaps	Eulaelaps stabularis(Koch)	Qinghai Province	Tibetan Autonomous Prefecture	Henan Mongolian Autonomous County	63	6323	632324	101.553	34.5181	3		1	2005	A NEW SPECIES OF THE GENUS EULAELAPS FROM QINGHAI PROVINCE, CHINA (ACARI, MESOSTIGMATA, LAELAPIDAE)
91	Eulaelaps	Eulaelaps stabularis(Koch)	Xinjiang Uygur Autonomous Region	Tuscaloosa Area	Emin County	65	6542	654221	84.1917	46.5961	3		1	1990	An Investigation on the Acarina Fauna in the Emin River Vally and Ite Neighboring Mountainous Areas of Tacheng Prefecture,Xinjiang
91	Eulaelaps	Eulaelaps stabularis(Koch)	Yunnan Province	Dali Bai Minority Autonomous Prefecture	Weishan Yi Hui Autonomous County	53	5329	532927	100.167	25.2352	3		1	1994	A List of Gamasid Mites Parasitized on the Body Surface of Small Animals in Weishan County
91	Eulaelaps	Eulaelaps stabularis(Koch)	Anhui Province	Chuzhou	Dingyuan	34	3411	341125	117.659	32.4758	3		1	2011	Small-sinica of Hypoaspidinae Vitzthum and Haemogamasinae Oudemansi n northwest China
91	Eulaelaps	Eulaelaps stabularis(Koch)	Shaanxi Province	Xi 'An	Lantian County	61	6101	610122	109.413	34.1038	3		1	2011	Small-sinica of Hypoaspidinae Vitzthum and Haemogamasinae Oudemansi n northwest China
91	Eulaelaps	Eulaelaps stabularis(Koch)	Shaanxi Province	Xi 'An	Zhouzhi County	61	6101	610124	108.104	33.9514	3		1	2011	Small-sinica of Hypoaspidinae Vitzthum and Haemogamasinae Oudemansi n northwest China
91	Eulaelaps	Eulaelaps stabularis(Koch)	Shaanxi Province	Xi 'An	Hu County	61	6101	610125	108.58	34.0112	3		1	2011	Small-sinica of Hypoaspidinae Vitzthum and Haemogamasinae Oudemansi n northwest China
91	Eulaelaps	Eulaelaps stabularis(Koch)	Shaanxi Province	Baoji	Fufeng	61	6103	610324	107.91	34.409	3		1	2011	Small-sinica of Hypoaspidinae Vitzthum and Haemogamasinae Oudemansi n northwest China
91	Eulaelaps	Eulaelaps stabularis(Koch)	Shaanxi Province	Baoji	Meixian	61	6103	610326	107.819	34.1409	3		1	2011	Small-sinica of Hypoaspidinae Vitzthum and Haemogamasinae Oudemansi n northwest China
91	Eulaelaps	Eulaelaps stabularis(Koch)	Shaanxi Province	Baoji	Qianyang County	61	6103	610328	107.17	34.7592	3		1	2011	Small-sinica of Hypoaspidinae Vitzthum and Haemogamasinae Oudemansi n northwest China
91	Eulaelaps	Eulaelaps stabularis(Koch)	Shaanxi Province	Baoji	Linyou	61	6103	610329	107.714	34.7772	3		1	2011	Small-sinica of Hypoaspidinae Vitzthum and Haemogamasinae Oudemansi n northwest China
91	Eulaelaps	Eulaelaps stabularis(Koch)	Shaanxi Province	Baoji	Taibai County	61	6103	610331	107.419	33.9372	3		1	2011	Small-sinica of Hypoaspidinae Vitzthum and Haemogamasinae Oudemansi n northwest China
91	Eulaelaps	Eulaelaps stabularis(Koch)	Shaanxi Province	Xianyang	Yongshou	61	6104	610426	108.134	34.7816	3		1	2011	Small-sinica of Hypoaspidinae Vitzthum and Haemogamasinae Oudemansi n northwest China
91	Eulaelaps	Eulaelaps stabularis(Koch)	Shaanxi Province	Xianyang	Wu Gong County	61	6104	610431	108.175	34.3116	3		1	2011	Small-sinica of Hypoaspidinae Vitzthum and Haemogamasinae Oudemansi n northwest China
91	Eulaelaps	Eulaelaps stabularis(Koch)	Shaanxi Province	Weinan	Hua County	61	6105	610521	109.801	34.4094	3		1	2011	Small-sinica of Hypoaspidinae Vitzthum and Haemogamasinae Oudemansi n northwest China
91	Eulaelaps	Eulaelaps stabularis(Koch)	Shaanxi Province	Weinan	Tongguan County	61	6105	610522	110.283	34.5091	3		1	2011	Small-sinica of Hypoaspidinae Vitzthum and Haemogamasinae Oudemansi n northwest China
91	Eulaelaps	Eulaelaps stabularis(Koch)	Shaanxi Province	Yan 'An	Zichang County	61	6106	610623	109.616	37.2299	3		1	2011	Small-sinica of Hypoaspidinae Vitzthum and Haemogamasinae Oudemansi n northwest China
91	Eulaelaps	Eulaelaps stabularis(Koch)	Shaanxi Province	Yan 'An	Zhidan	61	6106	610625	108.657	36.7533	3		1	2011	Small-sinica of Hypoaspidinae Vitzthum and Haemogamasinae Oudemansi n northwest China
91	Eulaelaps	Eulaelaps stabularis(Koch)	Shaanxi Province	Yan 'An	Wuqi	61	6106	610626	108.122	36.9846	3		1	2011	Small-sinica of Hypoaspidinae Vitzthum and Haemogamasinae Oudemansi n northwest China
91	Eulaelaps	Eulaelaps stabularis(Koch)	Shaanxi Province	Yan 'An	Luochuan	61	6106	610629	109.556	35.7425	3		1	2011	Small-sinica of Hypoaspidinae Vitzthum and Haemogamasinae Oudemansi n northwest China
91	Eulaelaps	Eulaelaps stabularis(Koch)	Shaanxi Province	Yan 'An	Huanglong County	61	6106	610631	109.941	35.7027	3		1	2011	Small-sinica of Hypoaspidinae Vitzthum and Haemogamasinae Oudemansi n northwest China
91	Eulaelaps	Eulaelaps stabularis(Koch)	Shaanxi Province	Yan 'An	Huangling	61	6106	610632	108.94	35.628	3		1	2011	Small-sinica of Hypoaspidinae Vitzthum and Haemogamasinae Oudemansi n northwest China
91	Eulaelaps	Eulaelaps stabularis(Koch)	Shaanxi Province	Grassland,	Xixiang County	61	6107	610724	107.746	32.8913	3		1	2011	Small-sinica of Hypoaspidinae Vitzthum and Haemogamasinae Oudemansi n northwest China
91	Eulaelaps	Eulaelaps stabularis(Koch)	Shaanxi Province	Yulin	Shenmu County	61	6108	610821	110.314	38.8369	3		1	2011	Small-sinica of Hypoaspidinae Vitzthum and Haemogamasinae Oudemansi n northwest China
91	Eulaelaps	Eulaelaps stabularis(Koch)	Shaanxi Province	Yulin	Hengshan County	61	6108	610823	109.455	37.843	3		1	2011	Small-sinica of Hypoaspidinae Vitzthum and Haemogamasinae Oudemansi n northwest China
91	Eulaelaps	Eulaelaps stabularis(Koch)	Shaanxi Province	Yulin	Jingbian	61	6108	610824	108.806	37.4857	3		1	2011	Small-sinica of Hypoaspidinae Vitzthum and Haemogamasinae Oudemansi n northwest China
91	Eulaelaps	Eulaelaps stabularis(Koch)	Shaanxi Province	Yulin	Suide	61	6108	610826	110.387	37.5183	3		1	2011	Small-sinica of Hypoaspidinae Vitzthum and Haemogamasinae Oudemansi n northwest China
91	Eulaelaps	Eulaelaps stabularis(Koch)	Shaanxi Province	Yulin	Mizhi	61	6108	610827	110.178	37.8258	3		1	2011	Small-sinica of Hypoaspidinae Vitzthum and Haemogamasinae Oudemansi n northwest China
91	Eulaelaps	Eulaelaps stabularis(Koch)	Shaanxi Province	Yulin	Jia County	61	6108	610828	110.358	38.084	3		1	2011	Small-sinica of Hypoaspidinae Vitzthum and Haemogamasinae Oudemansi n northwest China
91	Eulaelaps	Eulaelaps stabularis(Koch)	Shaanxi Province	Yulin	Qingjian County	61	6108	610830	110.28	37.1853	3		1	2011	Small-sinica of Hypoaspidinae Vitzthum and Haemogamasinae Oudemansi n northwest China
91	Eulaelaps	Eulaelaps stabularis(Koch)	Shaanxi Province	Yulin	Zizhou	61	6108	610831	109.872	37.5318	3		1	2011	Small-sinica of Hypoaspidinae Vitzthum and Haemogamasinae Oudemansi n northwest China
91	Eulaelaps	Eulaelaps stabularis(Koch)	Shaanxi Province	Ankang Municipality	Hanyin	61	6109	610921	108.481	32.8998	3		1	2011	Small-sinica of Hypoaspidinae Vitzthum and Haemogamasinae Oudemansi n northwest China
91	Eulaelaps	Eulaelaps stabularis(Koch)	Shaanxi Province	Ankang Municipality	Shiquan	61	6109	610922	108.244	33.066	3		1	2011	Small-sinica of Hypoaspidinae Vitzthum and Haemogamasinae Oudemansi n northwest China
91	Eulaelaps	Eulaelaps stabularis(Koch)	Qinghai Province	Hainan Tibetan Autonomous Prefecture	Shagou	63	6325	632525	100.89	35.7024	3		1	2011	Small-sinica of Hypoaspidinae Vitzthum and Haemogamasinae Oudemansi n northwest China
91	Eulaelaps	Eulaelaps stabularis(Koch)	Ningxia Hui Autonomous Region	Natural Guyuan	Xiji County	64	6404	640422	105.71	35.9437	3		1	2011	Small-sinica of Hypoaspidinae Vitzthum and Haemogamasinae Oudemansi n northwest China
91	Eulaelaps	Eulaelaps stabularis(Koch)	Ningxia Hui Autonomous Region	Natural Guyuan	Jingyuan	64	6404	640424	106.351	35.5354	3		1	2011	Small-sinica of Hypoaspidinae Vitzthum and Haemogamasinae Oudemansi n northwest China
91	Eulaelaps	Eulaelaps stabularis(Koch)	Ningxia Hui Autonomous Region	Natural Guyuan	Pengyang County	64	6404	640425	106.649	35.9741	3		1	2011	Small-sinica of Hypoaspidinae Vitzthum and Haemogamasinae Oudemansi n northwest China
91	Eulaelaps	Eulaelaps stabularis(Koch)	Ningxia Hui Autonomous Region	Zhongwei	Ninghxia	64	6405	640522	105.798	36.5229	3		1	2011	Small-sinica of Hypoaspidinae Vitzthum and Haemogamasinae Oudemansi n northwest China
91	Eulaelaps	Eulaelaps stabularis(Koch)	Xinjiang Uygur Autonomous Region	Hami Region	Barkol Kazak Autonomous County	65	6522	652222	92.794	44.2616	3		1	2011	Small-sinica of Hypoaspidinae Vitzthum and Haemogamasinae Oudemansi n northwest China
91	Eulaelaps	Eulaelaps stabularis(Koch)	Xinjiang Uygur Autonomous Region	Changji Hui Autonomous Prefecture,	Hutubi	65	6523	652323	86.6815	44.3686	3		1	2011	Small-sinica of Hypoaspidinae Vitzthum and Haemogamasinae Oudemansi n northwest China
91	Eulaelaps	Eulaelaps stabularis(Koch)	Xinjiang Uygur Autonomous Region	Ili Kazak Autonomous Prefecture	Yining	65	6540	654002	81.279	44.0067	3		1	2011	Small-sinica of Hypoaspidinae Vitzthum and Haemogamasinae Oudemansi n northwest China
91	Eulaelaps	Eulaelaps stabularis(Koch)	Xinjiang Uygur Autonomous Region	Ili Kazak Autonomous Prefecture	Yining County	65	6540	654021	81.742	43.9982	3		1	2011	Small-sinica of Hypoaspidinae Vitzthum and Haemogamasinae Oudemansi n northwest China
91	Eulaelaps	Eulaelaps stabularis(Koch)	Xinjiang Uygur Autonomous Region	Ili Kazak Autonomous Prefecture	Xinyuan County	65	6540	654025	83.5488	43.3683	3		1	2011	Small-sinica of Hypoaspidinae Vitzthum and Haemogamasinae Oudemansi n northwest China
91	Eulaelaps	Eulaelaps stabularis(Koch)	Xinjiang Uygur Autonomous Region	Ili Kazak Autonomous Prefecture	Nilka County	65	6540	654028	83.2272	43.8101	3		1	2011	Small-sinica of Hypoaspidinae Vitzthum and Haemogamasinae Oudemansi n northwest China
91	Eulaelaps	Eulaelaps stabularis(Koch)	Xinjiang Uygur Autonomous Region	Tuscaloosa Area	Tacheng	65	6542	654201	83.1813	46.7996	3		1	2011	Small-sinica of Hypoaspidinae Vitzthum and Haemogamasinae Oudemansi n northwest China
91	Eulaelaps	Eulaelaps stabularis(Koch)	Xinjiang Uygur Autonomous Region	Altay Region	Burqin County	65	6543	654321	87.2185	48.3042	3		1	2011	Small-sinica of Hypoaspidinae Vitzthum and Haemogamasinae Oudemansi n northwest China
91	Eulaelaps	Eulaelaps stabularis(Koch)	Xinjiang Uygur Autonomous Region	Altay Region	Fuhai	65	6543	654323	88.0403	46.3176	3		1	2011	Small-sinica of Hypoaspidinae Vitzthum and Haemogamasinae Oudemansi n northwest China
91	Eulaelaps	Eulaelaps stabularis(Koch)	Xinjiang Uygur Autonomous Region	Altay Region	Altay	65	6543	654301	87.9141	47.8802	3		1	1990	The Fauna of Ticks and Medical Mites in the Ertix River Valley and Its Neighboring Mountainous Areas in Xinjiang,China
91	Eulaelaps	Eulaelaps stabularis(Koch)	Hubei Province	Yichang	Reduced Land	42	4205	420506	111.252	30.9883	3		1	2002	A Surey on Gamasid Mites and Trombiculid Mites with Delimitation of Zoogeographieal Regions in Yichang, Hubei Province
91	Eulaelaps	Eulaelaps stabularis(Koch)	Hubei Province	Yichang	Xingshan County	42	4205	420526	110.823	31.3252	3		1	2002	A Surey on Gamasid Mites and Trombiculid Mites with Delimitation of Zoogeographieal Regions in Yichang, Hubei Province
91	Eulaelaps	Eulaelaps stabularis(Koch)	Hubei Province	Yichang	Dangyang	42	4205	420582	111.835	30.8303	3		1	2002	A Surey on Gamasid Mites and Trombiculid Mites with Delimitation of Zoogeographieal Regions in Yichang, Hubei Province
91	Eulaelaps	Eulaelaps stabularis(Koch)	Yunnan Province	Dali Bai Minority Autonomous Prefecture	Najian Yi Nationality Autonomous County	53	5329	532926	100.42	24.8971	3		1	2009	Taxonomic Studies on Gamasid Mites of Rats in Yunnan(Acari:Mesostigmata:Gamasina)
91	Eulaelaps	Eulaelaps stabularis(Koch)	Yunnan Province	Dali Bai Minority Autonomous Prefecture	Jianchuan County	53	5329	532931	99.742	26.4316	3		1	2009	Taxonomic Studies on Gamasid Mites of Rats in Yunnan(Acari:Mesostigmata:Gamasina)
91	Eulaelaps	Eulaelaps stabularis(Koch)	Yunnan Province	Puer	Simao	53	5308	530802	100.844	22.7329	3		1	2009	Taxonomic Studies on Gamasid Mites of Rats in Yunnan(Acari:Mesostigmata:Gamasina)
91	Eulaelaps	Eulaelaps stabularis(Koch)	Hunan Province	Changsha	Xingsha	43	4301	430121	113.209	28.3215	3		1	2007	Investigation on Vector Organisms at Changsha International Airport
91	Eulaelaps	Eulaelaps stabularis(Koch)	Zhejiang Province	Hangzhou	Xiaoshan	33	3301	330109	120.351	30.149	3		1	2017	A list of Gamasid mites (Acari: Gamasina) in Zhejiang province
91	Eulaelaps	Eulaelaps stabularis(Koch)	Zhejiang Province	Shaoxing	Shengzhou	33	3306	330683	120.753	29.5941	3		1	2017	A list of Gamasid mites (Acari: Gamasina) in Zhejiang province
91	Eulaelaps	Eulaelaps stabularis(Koch)	Zhejiang Province	Jinhua	Yiwu	33	3307	330782	120.056	29.3099	3		1	2017	A list of Gamasid mites (Acari: Gamasina) in Zhejiang province
91	Eulaelaps	Eulaelaps stabularis(Koch)	Zhejiang Province	Taizhou	Tiantai County	33	3310	331023	120.977	29.1526	3		1	2017	A list of Gamasid mites (Acari: Gamasina) in Zhejiang province
91	Eulaelaps	Eulaelaps stabularis(Koch)	Jiangsu Province	Zhenjiang	Jingkou District	32	3211	321102	119.637	32.2059	3		1	2003	Collection of gamasid mites from Zhenjiang City and new records in Jiangsu Province, with descriptions of nymphs of three species( Acari)
92	Eulaelaps	Eulaelaps subshanghaiensis	Sichuan Province	Liangshan Yi Autonomous Prefecture	Xichang	51	5134	513401	102.115	37.8584	3		3	1980	China Economic Entomology, Book 17
93	Eulaelaps	Eulaelaps substabularis	Yunnan Province	Dali Bai Minority Autonomous Prefecture	Dali	53	5329	532901	100.205	25.6858	3		2	2013	Ectoparasitic insects and mites on Yunnan red-backed voles (Eothenomys miletus) from a localized area in southwest China
93	Eulaelaps	Eulaelaps substabularis	Yunnan Province	Puer	Simao	53	5308	530802	100.844	22.7329	3		2	2016	An updated distribution and hosts: trombiculid mites (Acari: Trombidiformes) associated with small mammals in Yunnan Province, southwest China
93	Eulaelaps	Eulaelaps substabularis	Yunnan Province	Diqing Tibetan Autonomous Prefecture	Weixi Lisu Autonomous County	53	5334	533423	99.1428	27.4427	3		2	2016	An updated distribution and hosts: trombiculid mites (Acari: Trombidiformes) associated with small mammals in Yunnan Province, southwest China
94	Eulaelaps	Eulaelaps widesternalis	Ningxia Hui Autonomous Region	Wuzhong	Yanchi	64	6403	640323	107.045	37.6284	3		1	2009	Composition and distribution and harm of Gamasid mites in NingxiaHui Autonomous Region
94	Eulaelaps	Eulaelaps widesternalis	Ningxia Hui Autonomous Region	Wuzhong	Tongxin	64	6403	640324	106.249	36.9918	3		1	2009	Composition and distribution and harm of Gamasid mites in NingxiaHui Autonomous Region
94	Eulaelaps	Eulaelaps widesternalis	Ningxia Hui Autonomous Region	Natural Guyuan	Xiji County	64	6404	640422	105.71	35.9437	3		1	2009	Composition and distribution and harm of Gamasid mites in NingxiaHui Autonomous Region
94	Eulaelaps	Eulaelaps widesternalis	Ningxia Hui Autonomous Region	Natural Guyuan	Jingyuan	64	6404	640424	106.351	35.5354	3		1	2009	Composition and distribution and harm of Gamasid mites in NingxiaHui Autonomous Region
94	Eulaelaps	Eulaelaps widesternalis	Ningxia Hui Autonomous Region	Natural Guyuan	Pengyang County	64	6404	640425	106.649	35.9741	3		1	2009	Composition and distribution and harm of Gamasid mites in NingxiaHui Autonomous Region
94	Eulaelaps	Eulaelaps widesternalis	Ningxia Hui Autonomous Region	Zhongwei	Zhongning	64	6405	640521	105.672	37.3282	3		1	2009	Composition and distribution and harm of Gamasid mites in NingxiaHui Autonomous Region
94	Eulaelaps	Eulaelaps widesternalis	Ningxia Hui Autonomous Region	Zhongwei	Ninghxia	64	6405	640522	105.798	36.5229	3		1	2009	Composition and distribution and harm of Gamasid mites in NingxiaHui Autonomous Region
94	Eulaelaps	Eulaelaps widesternalis	Ningxia Hui Autonomous Region	Wuzhong	Yanchi	64	6403	640323	107.045	37.6284	3		1	2010	Investigations on Mesostigmatic Mites from Yanchi, Ningxia, China (1) Description of Deutonymph Hypoaspi（s Cosmolaelaps） paracuneifer
94	Eulaelaps	Eulaelaps widesternalis	Qinghai Province	Hainan Tibetan Autonomous Prefecture	Gonghe	63	6325	632521	100.03	36.4641	3		1	2011	Small-sinica of Hypoaspidinae Vitzthum and Haemogamasinae Oudemansi n northwest China
94	Eulaelaps	Eulaelaps widesternalis	Qinghai Province	Hainan Tibetan Autonomous Prefecture	Xinghai County	63	6325	632524	99.719	35.5362	3		1	2011	Small-sinica of Hypoaspidinae Vitzthum and Haemogamasinae Oudemansi n northwest China
94	Eulaelaps	Eulaelaps widesternalis	Ningxia Hui Autonomous Region	Natural Guyuan	Xiji County	64	6404	640422	105.71	35.9437	3		1	2011	Small-sinica of Hypoaspidinae Vitzthum and Haemogamasinae Oudemansi n northwest China
94	Eulaelaps	Eulaelaps widesternalis	Ningxia Hui Autonomous Region	Zhongwei	Ninghxia	64	6405	640522	105.798	36.5229	3		1	2011	Small-sinica of Hypoaspidinae Vitzthum and Haemogamasinae Oudemansi n northwest China
94	Eulaelaps	Eulaelaps widesternalis	Xinjiang Uygur Autonomous Region	Changji Hui Autonomous Prefecture,	Mori Kazakh Autonomous County	65	6523	652328	90.7981	44.0906	3		1	1993	Fauna and Medical Importance of Acarine in Eastern Xinjiang
94	Eulaelaps	Eulaelaps widesternalis	Xinjiang Uygur Autonomous Region	Changji Hui Autonomous Prefecture,	Qitai County	65	6523	652325	90.0943	44.5141	3		1	1993	Fauna and Medical Importance of Acarine in Eastern Xinjiang
95	Eulaelaps	Eulaelaps.cricetuli	Heilongjiang Province	Hegang	Luobei	23	2304	230421	130.761	47.7507	3		1	1998	Faunal and Ecological Studies of Gamasid Mites in Frontiers of Northeast China
95	Eulaelaps	Eulaelaps.cricetuli	Heilongjiang Province	Heihe	Nenjiang County	23	2311	231121	125.746	49.5752	3		1	1996	Gamasids in Heilongjiang Province
95	Eulaelaps	Eulaelaps.cricetuli	Heilongjiang Province	Harbin.	Wuchang	23	2301	230184	127.488	44.7709	3		1	1996	Gamasids in Heilongjiang Province
95	Eulaelaps	Eulaelaps.cricetuli	Heilongjiang Province	Qiqihaer	Fuyu	23	2302	230227	124.57	47.6708	3		1	1996	Gamasids in Heilongjiang Province
95	Eulaelaps	Eulaelaps.cricetuli	Heilongjiang Province	Qiqihaer	Gannan County	23	2302	230225	123.857	48.0203	3		1	1996	Gamasids in Heilongjiang Province
95	Eulaelaps	Eulaelaps.cricetuli	Heilongjiang Province	Qiqihaer	Tailai	23	2302	230224	123.552	46.6045	3		1	1996	Gamasids in Heilongjiang Province
95	Eulaelaps	Eulaelaps.cricetuli	Liaoning Province	Dandong	Kuandian Manchu Autonomous County	21	2106	210624	124.935	40.7709	3		1	1991	THE ECOGEOGRAPHICAL DISTRIBUTION OF GAMASIDES IN LIAONIN GPROVINCE
95	Eulaelaps	Eulaelaps.cricetuli	Liaoning Province	Jinzhou	Beizhen	21	2107	210782	121.869	41.542	3		1	1991	THE ECOGEOGRAPHICAL DISTRIBUTION OF GAMASIDES IN LIAONIN GPROVINCE
95	Eulaelaps	Eulaelaps.cricetuli	Liaoning Province	Chaoyang	Jianping County	21	2113	211322	119.621	41.8258	3		1	1991	THE ECOGEOGRAPHICAL DISTRIBUTION OF GAMASIDES IN LIAONIN GPROVINCE
95	Eulaelaps	Eulaelaps.cricetuli	Liaoning Province	Chaoyang	Beipiao	21	2113	211381	120.803	41.8759	3		1	1991	THE ECOGEOGRAPHICAL DISTRIBUTION OF GAMASIDES IN LIAONIN GPROVINCE
95	Eulaelaps	Eulaelaps.cricetuli	Liaoning Province	Huludao	Xingcheng	21	2114	211481	120.476	40.6013	3		1	1991	THE ECOGEOGRAPHICAL DISTRIBUTION OF GAMASIDES IN LIAONIN GPROVINCE
95	Eulaelaps	Eulaelaps.cricetuli	Ningxia Hui Autonomous Region	Wuzhong	Yanchi	64	6403	640323	107.045	37.6284	3		1	2013	Investigations on mesostigmatic mites from Ningxia and neighboring Provinces (Acari) (2)
95	Eulaelaps	Eulaelaps.cricetuli	Ningxia Hui Autonomous Region	Yinchuan	Yongning	64	6401	640121	106.094	38.3016	3		1	2013	Investigations on mesostigmatic mites from Ningxia and neighboring Provinces (Acari) (2)
95	Eulaelaps	Eulaelaps.cricetuli	Ningxia Hui Autonomous Region	Yinchuan	Lingwu	64	6401	640181	106.528	37.9423	3		1	2013	Investigations on mesostigmatic mites from Ningxia and neighboring Provinces (Acari) (2)
95	Eulaelaps	Eulaelaps.cricetuli	Ningxia Hui Autonomous Region	Shizuishan	Pingluo County	64	6402	640221	106.516	38.8931	3		1	2013	Investigations on mesostigmatic mites from Pingluo, Ningxia (Acari) (2)
95	Eulaelaps	Eulaelaps.cricetuli	Qinghai Province	Hainan Tibetan Autonomous Prefecture	Shagou	63	6325	632525	100.89	35.7024	3		1	1993	Investigations on Rodent and lts Eeto Parasite in Guinan County, Qinghai Province
95	Eulaelaps	Eulaelaps.cricetuli	Xinjiang Uygur Autonomous Region	Altay Region	Burqin County	65	6543	654321	87.2185	48.3042	3		1	1990	The Fauna of Ticks and Medical Mites in the Ertix River Valley and Its Neighboring Mountainous Areas in Xinjiang,China
96	Eulaelaps	Eulaelaps.laeuis	Sichuan Province	Dazhou	Dazhu	51	5117	511724	107.277	30.6957	3		1	2017	Investigation on rodents，bats and parasite in Dazhu County of Sichuan Province
97	Euryparasitus	Euryparasitus citelli	Ningxia Hui Autonomous Region	Zhongwei	Ninghxia	64	6405	640522	105.798	36.5229	3		1	2009	Composition and distribution and harm of Gamasid mites in NingxiaHui Autonomous Region
98	Euryparasitus	Euryparasitus emarginatus	Anhui Province	Chizhou	Guichi	34	3417	341702	117.498	30.5241	3		1	1981	Investigation of gamasid mites in Anhui Province(A summary of Gamasid rodents in Anhui Province)
98	Euryparasitus	Euryparasitus emarginatus	Anhui Province	Huangshan	She County	34	3410	341021	118.563	29.8831	3		1	1981	Investigation of gamasid mites in Anhui Province(A summary of Gamasid rodents in Anhui Province)
98	Euryparasitus	Euryparasitus emarginatus	Liaoning Province	Tieling	Changtu	21	2112	211224	123.942	43.9997	3		3	1980	China Economic Entomology, Book 17
98	Euryparasitus	Euryparasitus emarginatus	Jilin Province	Yanbian Korean Autonomous Prefecture,	Dunhua	22	2224	222403	128.235	43.5465	3		3	1980	China Economic Entomology, Book 17
98	Euryparasitus	Euryparasitus emarginatus	Jilin Province	Yanbian Korean Autonomous Prefecture,	Antu County	22	2224	222426	128.429	43.6972	3		3	1980	China Economic Entomology, Book 17
98	Euryparasitus	Euryparasitus emarginatus	Jiangsu Province	Wuxi	Yixing	32	3202	320282	119.785	31.3637	3		3	1980	China Economic Entomology, Book 17
98	Euryparasitus	Euryparasitus emarginatus	Jiangsu Province	Lianyungang	Ganyu County	32	3207	320721	119.019	34.8995	3		3	1980	China Economic Entomology, Book 17
98	Euryparasitus	Euryparasitus emarginatus	Jiangsu Province	Lianyungang	Donghai County	32	3207	320722	118.755	34.5554	3		3	1980	China Economic Entomology, Book 17
98	Euryparasitus	Euryparasitus emarginatus	Jiangsu Province	Zhenjiang	Danyang	32	3211	321181	119.644	31.9673	3		3	1980	China Economic Entomology, Book 17
98	Euryparasitus	Euryparasitus emarginatus	Jiangsu Province	Taizhou	Taixing	32	3212	321283	120.134	33.304	3		3	1980	China Economic Entomology, Book 17
98	Euryparasitus	Euryparasitus emarginatus	Shandong Province	Yantai	Lai Yang	37	3706	370682	120.75	36.9177	3		3	1980	China Economic Entomology, Book 17
98	Euryparasitus	Euryparasitus emarginatus	Shandong Province	Yantai	Laizhou	37	3706	370683	120.002	37.1975	3		3	1980	China Economic Entomology, Book 17
98	Euryparasitus	Euryparasitus emarginatus	Shandong Province	Jining	Jiaxiang	37	3708	370829	116.306	35.4376	3		3	1980	China Economic Entomology, Book 17
98	Euryparasitus	Euryparasitus emarginatus	Shandong Province	Weihai	Wendeng	37	3710	371081	122.013	37.171	3		3	1980	China Economic Entomology, Book 17
98	Euryparasitus	Euryparasitus emarginatus	Guangdong Province,	Chaozhou	Ann Area	44	4451	445103	116.601	33.737	3		3	1980	China Economic Entomology, Book 17
98	Euryparasitus	Euryparasitus emarginatus	Tibet Autonomous Region	Xigaze Region	Zhongba	54	5423	542333	83.6545	30.4739	3		3	1980	China Economic Entomology, Book 17
98	Euryparasitus	Euryparasitus emarginatus	Zhejiang Province	Hangzhou	Jiande	33	3301	330182	119.367	39.4859	3		3	1980	China Economic Entomology, Book 17
98	Euryparasitus	Euryparasitus emarginatus	Anhui Province	Hefei	Chaohu	34	3401	340181	117.718	31.6539	3		3	1980	China Economic Entomology, Book 17
98	Euryparasitus	Euryparasitus emarginatus	Anhui Province	Bengbu	Wuhe	34	3403	340322	117.759	33.14	3		3	1980	China Economic Entomology, Book 17
98	Euryparasitus	Euryparasitus emarginatus	Anhui Province	Anqing	Susong County	34	3408	340826	116.244	30.1044	3		3	1980	China Economic Entomology, Book 17
98	Euryparasitus	Euryparasitus emarginatus	Anhui Province	Fuyang	Yingshang	34	3412	341226	116.255	33.6656	3		3	1980	China Economic Entomology, Book 17
98	Euryparasitus	Euryparasitus emarginatus	Anhui Province	Luan	Huoqiu County	34	3415	341522	116.16	33.3031	3		3	1980	China Economic Entomology, Book 17
98	Euryparasitus	Euryparasitus emarginatus	Anhui Province	Chizhou	Dongzhi	34	3417	341721	116.986	30.0366	3		3	1980	China Economic Entomology, Book 17
98	Euryparasitus	Euryparasitus emarginatus	Ningxia Hui Autonomous Region	Zhongwei	Ninghxia	64	6405	640522	105.798	36.5229	3		1	2009	Composition and distribution and harm of Gamasid mites in NingxiaHui Autonomous Region
98	Euryparasitus	Euryparasitus emarginatus	Qinghai Province	Hainan Tibetan Autonomous Prefecture	Tongde County	63	6325	632522	100.576	35.0818	3		1	2001	Collection and new records of Gamasid mites in Qinghai
98	Euryparasitus	Euryparasitus emarginatus	Qinghai Province	Xining	Chengxi District	63	6301	630104	101.686	36.6235	3		1	2001	Collection and new records of Gamasid mites in Qinghai
98	Euryparasitus	Euryparasitus emarginatus	Hunan Province	Xiangxi Tujia And Miao Autonomous Prefecture	Luxi County	43	4331	433122	109.992	28.1686	3		1	1995	STUDY ON CATEGORY AND WCOLOGY OF GAMASIDES IN XIANGXI SELF GOVERNMENT
98	Euryparasitus	Euryparasitus emarginatus	Hunan Province	Xiangxi Tujia And Miao Autonomous Prefecture	Jishou	43	4331	433101	109.757	28.318	3		1	1995	STUDY ON CATEGORY AND WCOLOGY OF GAMASIDES IN XIANGXI SELF GOVERNMENT
98	Euryparasitus	Euryparasitus emarginatus	Jiangxi Province	Ganzhou	Yudu	36	3607	360731	115.497	25.9416	3		1	2017	Investigation of free living gamasid mites in China (VIII) ( Acari: Mesostigmata)
99	Euschoengastia	Euschongastia audyi	Hainan Province,	Directly Under Province Administrative Units	Dongfang	46	4690	469007	108.834	18.9913	3		3	1980	China Economic Entomology, Book 17
99	Euschoengastia	Euschongastia audyi	Hainan Province,	Directly Under Province Administrative Units	Baisha Li Autonomous County	46	4690	469025	109.343	19.3065	3		3	1980	China Economic Entomology, Book 17
99	Euschoengastia	Euschongastia audyi	Hainan Province,	Directly Under Province Administrative Units	Ledong Li Autonomous County,	46	4690	469027	109.05	18.6483	3		3	1980	China Economic Entomology, Book 17
100	Euschoengastia	Euschongastia audyi var	Hainan Province,	Directly Under Province Administrative Units	Baisha Li Autonomous County	46	4690	469025	109.343	19.3065	3		3	1980	China Economic Entomology, Book 17
101	Euschoengastia	Euschongastia ikaoensis	Fujian Province	Fuzhou	Pingtan County	35	3501	350128	119.768	35.542	3		3	1980	China Economic Entomology, Book 17
101	Euschoengastia	Euschongastia ikaoensis	Guangdong Province,	Shaoguan	Xinfeng	44	4402	440233	114.127	34.0691	3		3	1980	China Economic Entomology, Book 17
102	Euschoengastia	Euschongastia indica	Jiangsu Province	Wuxi	Chong 'An	32	3202	320202	120.317	31.5911	3		3	1980	China Economic Entomology, Book 17
102	Euschoengastia	Euschongastia indica	Zhejiang Province	Wenzhou	Pingyang County	33	3303	330326	120.381	37.6517	3		3	1980	China Economic Entomology, Book 17
102	Euschoengastia	Euschongastia indica	Zhejiang Province	Wenzhou	Ruian	33	3303	330381	120.463	37.8399	3		3	1980	China Economic Entomology, Book 17
102	Euschoengastia	Euschongastia indica	Fujian Province	Fuzhou	Pingtan County	35	3501	350128	119.768	35.542	3		3	1980	China Economic Entomology, Book 17
102	Euschoengastia	Euschongastia indica	Guangdong Province,	Shantou	Chenghai	44	4405	440515	116.796	33.5379	3		3	1980	China Economic Entomology, Book 17
102	Euschoengastia	Euschongastia indica	Guangdong Province,	Foshan	Nanhai	44	4406	440605	113.031	33.0794	3		3	1980	China Economic Entomology, Book 17
102	Euschoengastia	Euschongastia indica	Guangdong Province,	Foshan	Shunde	44	4406	440606	113.182	33.8448	3		3	1980	China Economic Entomology, Book 17
102	Euschoengastia	Euschongastia indica	Guangdong Province,	Jiangmen	Xinhui	44	4407	440705	113.012	33.3961	3		3	1980	China Economic Entomology, Book 17
102	Euschoengastia	Euschongastia indica	Guangdong Province,	Jiangmen	Kaiping	44	4407	440783	112.537	33.374	3		3	1980	China Economic Entomology, Book 17
102	Euschoengastia	Euschongastia indica	Guangdong Province,	Zhanjiang	Xuwen	44	4408	440825	110.243	30.4159	3		3	1980	China Economic Entomology, Book 17
102	Euschoengastia	Euschongastia indica	Guangdong Province,	Zhanjiang	Lianjiang	44	4408	440881	110.128	31.6568	3		3	1980	China Economic Entomology, Book 17
102	Euschoengastia	Euschongastia indica	Guangdong Province,	Zhanjiang	Leizhou	44	4408	440882	109.998	30.7957	3		3	1980	China Economic Entomology, Book 17
102	Euschoengastia	Euschongastia indica	Guangdong Province,	Huizhou	Huiyang	44	4413	441303	114.457	33.8804	3		3	1980	China Economic Entomology, Book 17
102	Euschoengastia	Euschongastia indica	Guangdong Province,	Meizhou	Wuhua	44	4414	441424	115.624	33.8039	3		3	1980	China Economic Entomology, Book 17
102	Euschoengastia	Euschongastia indica	Guangdong Province,	Meizhou	Xin	44	4414	441481	115.74	34.3664	3		3	1980	China Economic Entomology, Book 17
102	Euschoengastia	Euschongastia indica	Guangdong Province,	Shanwei	Haifeng	44	4415	441521	115.279	33.9813	3		3	1980	China Economic Entomology, Book 17
102	Euschoengastia	Euschongastia indica	Guangdong Province,	Shanwei	Lufeng	44	4415	441581	115.776	33.9771	3		3	1980	China Economic Entomology, Book 17
102	Euschoengastia	Euschongastia indica	Guangdong Province,	Chaozhou	Ann Area	44	4451	445103	116.601	33.737	3		3	1980	China Economic Entomology, Book 17
102	Euschoengastia	Euschongastia indica	Guangxi Zhuang Autonomous Region,	Baise	Tiandong	45	4510	451022	107.176	33.6097	3		3	1980	China Economic Entomology, Book 17
102	Euschoengastia	Euschongastia indica	Guangxi Zhuang Autonomous Region,	Baise	Jingxi County	45	4510	451025	106.299	33.1531	3		3	1980	China Economic Entomology, Book 17
102	Euschoengastia	Euschongastia indica	Guangxi Zhuang Autonomous Region,	Congzuo	Longzhou County	45	4514	451423	106.847	33.4374	3		3	1980	China Economic Entomology, Book 17
102	Euschoengastia	Euschongastia indica	Guangxi Zhuang Autonomous Region,	Congzuo	Daxin County	45	4514	451424	107.124	33.8097	3		3	1980	China Economic Entomology, Book 17
102	Euschoengastia	Euschongastia indica	Hainan Province,	Directly Under Province Administrative Units	Wenchang	46	4690	469005	110.773	19.7506	3		3	1980	China Economic Entomology, Book 17
102	Euschoengastia	Euschongastia indica	Hainan Province,	Directly Under Province Administrative Units	Dongfang	46	4690	469007	108.834	18.9913	3		3	1980	China Economic Entomology, Book 17
102	Euschoengastia	Euschongastia indica	Hainan Province,	Directly Under Province Administrative Units	Baisha Li Autonomous County	46	4690	469025	109.343	19.3065	3		3	1980	China Economic Entomology, Book 17
102	Euschoengastia	Euschongastia indica	Hainan Province,	Directly Under Province Administrative Units	Changjiang Li Autonomous County	46	4690	469026	108.989	19.333	3		3	1980	China Economic Entomology, Book 17
102	Euschoengastia	Euschongastia indica	Hainan Province,	Directly Under Province Administrative Units	Ledong Li Autonomous County,	46	4690	469027	109.05	18.6483	3		3	1980	China Economic Entomology, Book 17
103	Euschoengastia	Euschongastia lorius	Hainan Province,	Directly Under Province Administrative Units	Wenchang	46	4690	469005	110.773	19.7506	3		3	1980	China Economic Entomology, Book 17
103	Euschoengastia	Euschongastia lorius	Hainan Province,	Directly Under Province Administrative Units	Wenchang	46	4690	469005	110.773	19.7506	3		3	1980	China Economic Entomology, Book 17
103	Euschoengastia	Euschongastia lorius	Hainan Province,	Directly Under Province Administrative Units	Baisha Li Autonomous County	46	4690	469025	109.343	19.3065	3		3	1980	China Economic Entomology, Book 17
103	Euschoengastia	Euschongastia lorius	Hainan Province,	Directly Under Province Administrative Units	Baisha Li Autonomous County	46	4690	469025	109.343	19.3065	3		3	1980	China Economic Entomology, Book 17
104	Euschoengastia	Euschongastia schlugeri var. fukienensis	Fujian Province	Fuzhou	Pingtan County	35	3501	350128	119.768	35.542	3		3	1980	China Economic Entomology, Book 17
105	Eutrombicula	Eutrombicula hirsti	Yunnan Province	Xishuangbanna Dai National Minority Autonomous Prefecture	Jinghong	53	5328	532801	100.91	22.1038	3		1	2013	Investigation of Chigger Mites on Small Mammals in a Flatland Area of Menghan, Xishuangbanna, Yunnan Province
106	Eviphis	Eviphis cryptognathus	Ningxia Hui Autonomous Region	Wuzhong	Tongxin	64	6403	640324	106.249	36.9918	3		1	2009	Composition and distribution and harm of Gamasid mites in NingxiaHui Autonomous Region
107	Fissicepheus	Fissicepheus (Fissicepheus) aokii	Shanxi Province	Luliang	Jiaocheng	14	1411	141122	111.816	37.682	3		2	2018	Taxonomic study on the genus Fissicepheus (Acari: Oribatida: Otocepheidae) from China
107	Fissicepheus	Fissicepheus (Fissicepheus) aokii	Shanxi Province	Linfen	Yicheng	14	1410	141022	111.822	35.6935	3		2	2018	Taxonomic study on the genus Fissicepheus (Acari: Oribatida: Otocepheidae) from China
108	Fissicepheus	Fissicepheus (Fissicepheus) wangae	Beijing	Beijing	Yanqing	11	1102	110229	116.147	40.5374	3		2	2018	Taxonomic study on the genus Fissicepheus (Acari: Oribatida: Otocepheidae) from China
109	Gahrliepia	G. agrariusia	Jiangsu Province	Wuxi	Yixing	32	3202	320282	119.785	31.3637	3		3	1980	China Economic Entomology, Book 17
109	Gahrliepia	G. agrariusia	Sichuan Province	Liangshan Yi Autonomous Prefecture	Huili	51	5134	513425	102.253	26.5929	3		1	2015	Diversity of Ectoparasites on Eothenomys miletus in Mountainous Areas of Southwest Sichuan
109	Gahrliepia	G. agrariusia	Sichuan Province	Liangshan Yi Autonomous Prefecture	Yanyuan	51	5134	513423	101.467	27.599	3		1	2015	Diversity of Ectoparasites on Eothenomys miletus in Mountainous Areas of Southwest Sichuan
109	Gahrliepia	G. agrariusia	Sichuan Province	Liangshan Yi Autonomous Prefecture	Mili Tibetan Autonomous County	51	5134	513422	100.941	28.3527	3		1	2015	Diversity of Ectoparasites on Eothenomys miletus in Mountainous Areas of Southwest Sichuan
109	Gahrliepia	G. agrariusia	Jiangxi Province	Jian	Fuan	36	3608	360829	114.442	27.3642	3		1	1994	The distribution and geographical division of Chao Duan in Jiangxi
109	Gahrliepia	G. agrariusia	Jiangxi Province	Nanchang	Jinxian County	36	3601	360124	116.304	28.4401	3		1	1994	The distribution and geographical division of Chao Duan in Jiangxi
109	Gahrliepia	G. agrariusia	Jiangxi Province	Also The	Leping	36	3602	360281	117.264	28.9736	3		1	1994	The distribution and geographical division of Chao Duan in Jiangxi
109	Gahrliepia	G. agrariusia	Jiangxi Province	Fuzhou	Linchuan	36	3610	361002	116.35	27.9221	3		1	1994	The distribution and geographical division of Chao Duan in Jiangxi
109	Gahrliepia	G. agrariusia	Jiangxi Province	Ganzhou	Longnan County	36	3607	360727	114.711	24.7621	3		1	1994	The distribution and geographical division of Chao Duan in Jiangxi
109	Gahrliepia	G. agrariusia	Jiangxi Province	Jiujiang	Lushan	36	3604	360402	116.037	29.6409	3		1	1994	The distribution and geographical division of Chao Duan in Jiangxi
109	Gahrliepia	G. agrariusia	Jiangxi Province	Ganzhou	Nankang District	36	3607	360703	114.691	25.8425	3		1	1994	The distribution and geographical division of Chao Duan in Jiangxi
109	Gahrliepia	G. agrariusia	Jiangxi Province	Ganzhou	Ningdu	36	3607	360730	116.005	26.5912	3		1	1994	The distribution and geographical division of Chao Duan in Jiangxi
109	Gahrliepia	G. agrariusia	Jiangxi Province	Jiujiang	Penze	36	3604	360430	116.617	29.8295	3		1	1994	The distribution and geographical division of Chao Duan in Jiangxi
109	Gahrliepia	G. agrariusia	Jiangxi Province	Ganzhou	Shangyou	36	3607	360724	114.389	25.9384	3		1	1994	The distribution and geographical division of Chao Duan in Jiangxi
109	Gahrliepia	G. agrariusia	Jiangxi Province	Yi Chun	Tonggu	36	3609	360926	114.369	28.6211	3		1	1994	The distribution and geographical division of Chao Duan in Jiangxi
109	Gahrliepia	G. agrariusia	Jiangxi Province	Jian	Wanan	36	3608	360828	114.816	26.4426	3		1	1994	The distribution and geographical division of Chao Duan in Jiangxi
109	Gahrliepia	G. agrariusia	Jiangxi Province	Jian	Xingan	36	3608	360824	115.493	27.7419	3		1	1994	The distribution and geographical division of Chao Duan in Jiangxi
109	Gahrliepia	G. agrariusia	Jiangxi Province	Nanchang	Xinjian	36	3601	360122	115.917	28.7906	3		1	1994	The distribution and geographical division of Chao Duan in Jiangxi
109	Gahrliepia	G. agrariusia	Jiangxi Province	Jiujiang	Xiushui County	36	3604	360424	114.436	29.0026	3		1	1994	The distribution and geographical division of Chao Duan in Jiangxi
109	Gahrliepia	G. agrariusia	Jiangxi Province	Ganzhou	Xunwu	36	3607	360734	115.647	24.8978	3		1	1994	The distribution and geographical division of Chao Duan in Jiangxi
109	Gahrliepia	G. agrariusia	Jiangxi Province	Yi Chun	Yifeng	36	3609	360924	114.762	28.4533	3		1	1994	The distribution and geographical division of Chao Duan in Jiangxi
109	Gahrliepia	G. agrariusia	Jiangxi Province	Yi Chun	Fengxin County	36	3609	360921	115.166	28.7154	3		1	1994	The distribution and geographical division of Chao Duan in Jiangxi
109	Gahrliepia	G. agrariusia	Jiangxi Province	Yi Chun	Gaoan	36	3609	360983	115.289	28.3681	3		1	1994	The distribution and geographical division of Chao Duan in Jiangxi
109	Gahrliepia	G. agrariusia	Gansu Province	Linxia Hui Autonomous Prefecture	Dongxiang Autonomous County	62	6229	622926	103.442	35.6869	3		1	1994	The distribution and geographical division of Chao Duan in Jiangxi
110	Gahrliepia	G. chekiangensis	Sichuan Province	Liangshan Yi Autonomous Prefecture	Huili	51	5134	513425	102.253	26.5929	3		1	2015	Diversity of Ectoparasites on Eothenomys miletus in Mountainous Areas of Southwest Sichuan
110	Gahrliepia	G. chekiangensis	Sichuan Province	Liangshan Yi Autonomous Prefecture	Yanyuan	51	5134	513423	101.467	27.599	3		1	2015	Diversity of Ectoparasites on Eothenomys miletus in Mountainous Areas of Southwest Sichuan
110	Gahrliepia	G. chekiangensis	Sichuan Province	Liangshan Yi Autonomous Prefecture	Mili Tibetan Autonomous County	51	5134	513422	100.941	28.3527	3		1	2015	Diversity of Ectoparasites on Eothenomys miletus in Mountainous Areas of Southwest Sichuan
110	Gahrliepia	G. chekiangensis	Jiangsu Province	Wuxi	Yixing	32	3202	320282	119.785	31.3637	3		3	1980	China Economic Entomology, Book 17
110	Gahrliepia	G. chekiangensis	Zhejiang Province	Hangzhou	Linan	33	3301	330185	119.332	30.3134	3		3	1980	China Economic Entomology, Book 17
110	Gahrliepia	G. chekiangensis	Zhejiang Province	Ningbo	Yuyao	33	3302	330281	121.16	39.9982	3		3	1980	China Economic Entomology, Book 17
110	Gahrliepia	G. chekiangensis	Zhejiang Province	Shaoxing	Shangyu Area	33	3306	330604	120.897	39.9533	3		3	1980	China Economic Entomology, Book 17
110	Gahrliepia	G. chekiangensis	Zhejiang Province	Shaoxing	Zhuji	33	3306	330681	120.278	39.704	3		3	1980	China Economic Entomology, Book 17
110	Gahrliepia	G. chekiangensis	Hubei Province	Yichang	Reduced Land	42	4205	420506	111.252	30.9883	3		1	2002	A Surey on Gamasid Mites and Trombiculid Mites with Delimitation of Zoogeographieal Regions in Yichang, Hubei Province
111	Gahrliepia	G. deqinensis	Sichuan Province	Liangshan Yi Autonomous Prefecture	Huili	51	5134	513425	102.253	26.5929	3		1	2015	Diversity of Ectoparasites on Eothenomys miletus in Mountainous Areas of Southwest Sichuan
111	Gahrliepia	G. deqinensis	Sichuan Province	Liangshan Yi Autonomous Prefecture	Yanyuan	51	5134	513423	101.467	27.599	3		1	2015	Diversity of Ectoparasites on Eothenomys miletus in Mountainous Areas of Southwest Sichuan
111	Gahrliepia	G. deqinensis	Sichuan Province	Liangshan Yi Autonomous Prefecture	Mili Tibetan Autonomous County	51	5134	513422	100.941	28.3527	3		1	2015	Diversity of Ectoparasites on Eothenomys miletus in Mountainous Areas of Southwest Sichuan
112	Gahrliepia	G. linguipelta	Sichuan Province	Liangshan Yi Autonomous Prefecture	Huili	51	5134	513425	102.253	26.5929	3		1	2015	Diversity of Ectoparasites on Eothenomys miletus in Mountainous Areas of Southwest Sichuan
112	Gahrliepia	G. linguipelta	Sichuan Province	Liangshan Yi Autonomous Prefecture	Yanyuan	51	5134	513423	101.467	27.599	3		1	2015	Diversity of Ectoparasites on Eothenomys miletus in Mountainous Areas of Southwest Sichuan
112	Gahrliepia	G. linguipelta	Sichuan Province	Liangshan Yi Autonomous Prefecture	Mili Tibetan Autonomous County	51	5134	513422	100.941	28.3527	3		1	2015	Diversity of Ectoparasites on Eothenomys miletus in Mountainous Areas of Southwest Sichuan
113	Gahrliepia	G. longipedalis	Sichuan Province	Liangshan Yi Autonomous Prefecture	Huili	51	5134	513425	102.253	26.5929	3		1	2015	Diversity of Ectoparasites on Eothenomys miletus in Mountainous Areas of Southwest Sichuan
113	Gahrliepia	G. longipedalis	Sichuan Province	Liangshan Yi Autonomous Prefecture	Yanyuan	51	5134	513423	101.467	27.599	3		1	2015	Diversity of Ectoparasites on Eothenomys miletus in Mountainous Areas of Southwest Sichuan
113	Gahrliepia	G. longipedalis	Sichuan Province	Liangshan Yi Autonomous Prefecture	Mili Tibetan Autonomous County	51	5134	513422	100.941	28.3527	3		1	2015	Diversity of Ectoparasites on Eothenomys miletus in Mountainous Areas of Southwest Sichuan
113	Gahrliepia	G. longipedalis	Yunnan Province	Xishuangbanna Dai National Minority Autonomous Prefecture	Jinghong	53	5328	532801	100.91	22.1038	3		2	2016	Species diversity of ectoparasitic chigger mites (Acari: Prostigmata) on small mammals in Yunnan Province, China
113	Gahrliepia	G. longipedalis	Yunnan Province	Dehong Dai And Jingpo Autonomous Prefecture	Longchuan	53	5331	533124	97.9606	24.3723	3		2	2016	Species diversity of ectoparasitic chigger mites (Acari: Prostigmata) on small mammals in Yunnan Province, China
113	Gahrliepia	G. longipedalis	Yunnan Province	Qujing	Fuyuan County	53	5303	530325	104.363	25.4542	3		2	2016	Species diversity of ectoparasitic chigger mites (Acari: Prostigmata) on small mammals in Yunnan Province, China
113	Gahrliepia	G. longipedalis	Yunnan Province	Dehong Dai And Jingpo Autonomous Prefecture	Lianghe County	53	5331	533122	98.3145	24.7298	3		2	2016	Species diversity of ectoparasitic chigger mites (Acari: Prostigmata) on small mammals in Yunnan Province, China
113	Gahrliepia	G. longipedalis	Yunnan Province	Xishuangbanna Dai National Minority Autonomous Prefecture	Menghai County	53	5328	532822	100.322	21.9662	3		2	2016	Species diversity of ectoparasitic chigger mites (Acari: Prostigmata) on small mammals in Yunnan Province, China
113	Gahrliepia	G. longipedalis	Yunnan Province	Dehong Dai And Jingpo Autonomous Prefecture	Ruili	53	5331	533102	97.816	24.0405	3		2	2016	Species diversity of ectoparasitic chigger mites (Acari: Prostigmata) on small mammals in Yunnan Province, China
113	Gahrliepia	G. longipedalis	Yunnan Province	Wenshan Zhuang And Miao Autonomous Prefecture	Wenshan	53	5326	532621	104.08	23.3979	3		2	2016	Species diversity of ectoparasitic chigger mites (Acari: Prostigmata) on small mammals in Yunnan Province, China
113	Gahrliepia	G. longipedalis	Yunnan Province	Honghe Hani And Yi Autonomous Prefecture	Mengzi	53	5325	532503	103.48	23.3284	3		2	2016	Species diversity of ectoparasitic chigger mites (Acari: Prostigmata) on small mammals in Yunnan Province, China
113	Gahrliepia	G. longipedalis	Yunnan Province	Dehong Dai And Jingpo Autonomous Prefecture	Lianghe County	53	5331	533122	98.3145	24.7298	3		2	2015	Ectoparasitic chigger mites on large oriental vole (Eothenomys miletus) across southwest, China
113	Gahrliepia	G. longipedalis	Yunnan Province	Yuxi	Yuanjiang Hani Yi Dai National Minority Autonomous County	53	5304	530428	102.006	23.5834	3		2	2015	Ectoparasitic chigger mites on large oriental vole (Eothenomys miletus) across southwest, China
113	Gahrliepia	G. longipedalis	Yunnan Province	Zhaotong	Suijiang County	53	5306	530626	104.004	28.5394	3		2	2015	Ectoparasitic chigger mites on large oriental vole (Eothenomys miletus) across southwest, China
113	Gahrliepia	G. longipedalis	Yunnan Province	Zhaotong	Qiaojia County	53	5306	530622	103.11	26.9979	3		2	2015	Ectoparasitic chigger mites on large oriental vole (Eothenomys miletus) across southwest, China
113	Gahrliepia	G. longipedalis	Yunnan Province	Qujing	Fuyuan County	53	5303	530325	104.363	25.4542	3		2	2015	Ectoparasitic chigger mites on large oriental vole (Eothenomys miletus) across southwest, China
113	Gahrliepia	G. longipedalis	Yunnan Province	Qujing	Luliang	53	5303	530322	103.699	25.0318	3		2	2015	Ectoparasitic chigger mites on large oriental vole (Eothenomys miletus) across southwest, China
113	Gahrliepia	G. longipedalis	Yunnan Province	Wenshan Zhuang And Miao Autonomous Prefecture	Shufu	53	5326	532626	104.094	24.123	3		2	2015	Ectoparasitic chigger mites on large oriental vole (Eothenomys miletus) across southwest, China
113	Gahrliepia	G. longipedalis	Yunnan Province	Wenshan Zhuang And Miao Autonomous Prefecture	Wenshan	53	5326	532621	104.08	23.3979	3		2	2015	Ectoparasitic chigger mites on large oriental vole (Eothenomys miletus) across southwest, China
113	Gahrliepia	G. longipedalis	Yunnan Province	Wenshan Zhuang And Miao Autonomous Prefecture	Maguan County	53	5326	532625	104.248	22.9531	3		2	2015	Ectoparasitic chigger mites on large oriental vole (Eothenomys miletus) across southwest, China
113	Gahrliepia	G. longipedalis	Yunnan Province	Honghe Hani And Yi Autonomous Prefecture	Hekou Yao Autonomous County	53	5325	532532	103.816	22.7814	3		2	2015	Ectoparasitic chigger mites on large oriental vole (Eothenomys miletus) across southwest, China
113	Gahrliepia	G. longipedalis	Yunnan Province	Puer	Ninger Hani Yi Nationality Autonomous County	53	5308	530821	101.186	23.0924	3		2	2015	Ectoparasitic chigger mites on large oriental vole (Eothenomys miletus) across southwest, China
113	Gahrliepia	G. longipedalis	Yunnan Province	Lincang	Gengma Dai Wa Autonomous County	53	5309	530926	99.4184	23.6341	3		2	2015	Ectoparasitic chigger mites on large oriental vole (Eothenomys miletus) across southwest, China
113	Gahrliepia	G. longipedalis	Yunnan Province	Lincang	Yongde	53	5309	530923	99.4118	24.0776	3		2	2015	Ectoparasitic chigger mites on large oriental vole (Eothenomys miletus) across southwest, China
113	Gahrliepia	G. longipedalis	Yunnan Province	Dali Bai Minority Autonomous Prefecture	Dali	53	5329	532901	100.205	25.6858	3		2	2015	Ectoparasitic chigger mites on large oriental vole (Eothenomys miletus) across southwest, China
113	Gahrliepia	G. longipedalis	Yunnan Province	Dehong Dai And Jingpo Autonomous Prefecture	Ruili	53	5331	533102	97.816	24.0405	3		2	2015	Ectoparasitic chigger mites on large oriental vole (Eothenomys miletus) across southwest, China
113	Gahrliepia	G. longipedalis	Yunnan Province	Dehong Dai And Jingpo Autonomous Prefecture	Longchuan	53	5331	533124	97.9606	24.3723	3		2	2015	Ectoparasitic chigger mites on large oriental vole (Eothenomys miletus) across southwest, China
113	Gahrliepia	G. longipedalis	Yunnan Province	Dali Bai Minority Autonomous Prefecture	Jianchuan County	53	5329	532931	99.742	26.4316	3		2	2015	Ectoparasitic chigger mites on large oriental vole (Eothenomys miletus) across southwest, China
113	Gahrliepia	G. longipedalis	Yunnan Province	Diqing Tibetan Autonomous Prefecture	Weixi Lisu Autonomous County	53	5334	533423	99.1428	27.4427	3		2	2015	Ectoparasitic chigger mites on large oriental vole (Eothenomys miletus) across southwest, China
113	Gahrliepia	G. longipedalis	Yunnan Province	Nujiang Lisu Autonomous Prefecture	Gongshan Drung Clan Autonomous Counties	53	5333	533324	98.4979	27.8935	3		2	2015	Ectoparasitic chigger mites on large oriental vole (Eothenomys miletus) across southwest, China
113	Gahrliepia	G. longipedalis	Yunnan Province	Diqing Tibetan Autonomous Prefecture	Deqin County	53	5334	533422	99.015	28.3635	3		2	2015	Ectoparasitic chigger mites on large oriental vole (Eothenomys miletus) across southwest, China
113	Gahrliepia	G. longipedalis	Yunnan Province	Diqing Tibetan Autonomous Prefecture	Shangri-La County	53	5334	533421	99.8229	27.8979	3		2	2015	Ectoparasitic chigger mites on large oriental vole (Eothenomys miletus) across southwest, China
114	Gahrliepia	G. octosetosa	Jiangsu Province	Yancheng	Binhai	32	3209	320922	120.025	34.096	3		3	2019	Atlas of Epidemiology of Natural Epidemic Diseases in China
114	Gahrliepia	G. octosetosa	Jiangsu Province	Taizhou	Jiangyan Area	32	3212	321204	120.102	33.5394	3		3	2019	Atlas of Epidemiology of Natural Epidemic Diseases in China
114	Gahrliepia	G. octosetosa	Jiangsu Province	Suqian	Sihong	32	3213	321324	118.292	33.4198	3		3	2019	Atlas of Epidemiology of Natural Epidemic Diseases in China
114	Gahrliepia	G. octosetosa	Fujian Province	Fuzhou	Pingtan County	35	3501	350128	119.768	35.542	3		3	2019	Atlas of Epidemiology of Natural Epidemic Diseases in China
114	Gahrliepia	G. octosetosa	Fujian Province	Nanping	Pucheng County	35	3507	350722	118.516	37.9485	3		3	2019	Atlas of Epidemiology of Natural Epidemic Diseases in China
114	Gahrliepia	G. octosetosa	Fujian Province	Nanping	Guangze	35	3507	350723	117.35	37.6539	3		3	2019	Atlas of Epidemiology of Natural Epidemic Diseases in China
114	Gahrliepia	G. octosetosa	Fujian Province	Ningde	Pingnan County	35	3509	350923	118.98	36.9338	3		3	2019	Atlas of Epidemiology of Natural Epidemic Diseases in China
114	Gahrliepia	G. octosetosa	Hubei Province	Yichang	Changyang Tujia Autonomous County	42	4205	420528	110.852	30.4833	3		3	2019	Atlas of Epidemiology of Natural Epidemic Diseases in China
114	Gahrliepia	G. octosetosa	Shandong Province	Weifang	Qingzhou	37	3707	370781	118.475	36.6825	3		1	2002	Distribution of rodents and vector animals in the plague natural foci of Jianping County
114	Gahrliepia	G. octosetosa	Jiangxi Province	Jian	Fuan	36	3608	360829	114.442	27.3642	3		1	1994	The distribution and geographical division of Chao Duan in Jiangxi
114	Gahrliepia	G. octosetosa	Jiangxi Province	Nanchang	Jinxian County	36	3601	360124	116.304	28.4401	3		1	1994	The distribution and geographical division of Chao Duan in Jiangxi
114	Gahrliepia	G. octosetosa	Jiangxi Province	Also The	Leping	36	3602	360281	117.264	28.9736	3		1	1994	The distribution and geographical division of Chao Duan in Jiangxi
114	Gahrliepia	G. octosetosa	Jiangxi Province	Fuzhou	Li Chuan County	36	3610	361022	116.914	27.2625	3		1	1994	The distribution and geographical division of Chao Duan in Jiangxi
114	Gahrliepia	G. octosetosa	Jiangxi Province	Fuzhou	Linchuan	36	3610	361002	116.35	27.9221	3		1	1994	The distribution and geographical division of Chao Duan in Jiangxi
114	Gahrliepia	G. octosetosa	Jiangxi Province	Ganzhou	Longnan County	36	3607	360727	114.711	24.7621	3		1	1994	The distribution and geographical division of Chao Duan in Jiangxi
114	Gahrliepia	G. octosetosa	Jiangxi Province	Jiujiang	Lushan	36	3604	360402	116.037	29.6409	3		1	1994	The distribution and geographical division of Chao Duan in Jiangxi
114	Gahrliepia	G. octosetosa	Jiangxi Province	Fuzhou	Nancheng	36	3610	361021	116.672	27.5302	3		1	1994	The distribution and geographical division of Chao Duan in Jiangxi
114	Gahrliepia	G. octosetosa	Jiangxi Province	Fuzhou	Nanfeng County	36	3610	361023	116.493	27.1272	3		1	1994	The distribution and geographical division of Chao Duan in Jiangxi
114	Gahrliepia	G. octosetosa	Jiangxi Province	Ganzhou	Nankang District	36	3607	360703	114.691	25.8425	3		1	1994	The distribution and geographical division of Chao Duan in Jiangxi
114	Gahrliepia	G. octosetosa	Jiangxi Province	Ganzhou	Ningdu	36	3607	360730	116.005	26.5912	3		1	1994	The distribution and geographical division of Chao Duan in Jiangxi
114	Gahrliepia	G. octosetosa	Jiangxi Province	Jiujiang	Penze	36	3604	360430	116.617	29.8295	3		1	1994	The distribution and geographical division of Chao Duan in Jiangxi
114	Gahrliepia	G. octosetosa	Jiangxi Province	Ganzhou	Shangyou	36	3607	360724	114.389	25.9384	3		1	1994	The distribution and geographical division of Chao Duan in Jiangxi
114	Gahrliepia	G. octosetosa	Jiangxi Province	Yi Chun	Tonggu	36	3609	360926	114.369	28.6211	3		1	1994	The distribution and geographical division of Chao Duan in Jiangxi
114	Gahrliepia	G. octosetosa	Jiangxi Province	Jian	Wanan	36	3608	360828	114.816	26.4426	3		1	1994	The distribution and geographical division of Chao Duan in Jiangxi
114	Gahrliepia	G. octosetosa	Jiangxi Province	Jian	Xingan	36	3608	360824	115.493	27.7419	3		1	1994	The distribution and geographical division of Chao Duan in Jiangxi
114	Gahrliepia	G. octosetosa	Jiangxi Province	Nanchang	Xinjian	36	3601	360122	115.917	28.7906	3		1	1994	The distribution and geographical division of Chao Duan in Jiangxi
114	Gahrliepia	G. octosetosa	Jiangxi Province	Jiujiang	Xiushui County	36	3604	360424	114.436	29.0026	3		1	1994	The distribution and geographical division of Chao Duan in Jiangxi
114	Gahrliepia	G. octosetosa	Jiangxi Province	Ganzhou	Xunwu	36	3607	360734	115.647	24.8978	3		1	1994	The distribution and geographical division of Chao Duan in Jiangxi
114	Gahrliepia	G. octosetosa	Jiangxi Province	Yi Chun	Yifeng	36	3609	360924	114.762	28.4533	3		1	1994	The distribution and geographical division of Chao Duan in Jiangxi
114	Gahrliepia	G. octosetosa	Jiangxi Province	Fuzhou	Yihuang County	36	3610	361026	116.242	27.3985	3		1	1994	The distribution and geographical division of Chao Duan in Jiangxi
114	Gahrliepia	G. octosetosa	Jiangxi Province	Yiyang	Liansheng	36	3611	361126	117.404	28.4468	3		1	1994	The distribution and geographical division of Chao Duan in Jiangxi
114	Gahrliepia	G. octosetosa	Jiangxi Province	Yi Chun	Fengxin County	36	3609	360921	115.166	28.7154	3		1	1994	The distribution and geographical division of Chao Duan in Jiangxi
114	Gahrliepia	G. octosetosa	Jiangxi Province	Yi Chun	Gaoan	36	3609	360983	115.289	28.3681	3		1	1994	The distribution and geographical division of Chao Duan in Jiangxi
114	Gahrliepia	G. octosetosa	Gansu Province	Linxia Hui Autonomous Prefecture	Dongxiang Autonomous County	62	6229	622926	103.442	35.6869	3		1	1994	The distribution and geographical division of Chao Duan in Jiangxi
114	Gahrliepia	G. octosetosa	Fujian Province	Ningde	Fuding	35	3509	350982	120.163	27.2344	3		1	2003	Geographical Epidemiology of Tsutsugamushi in Ningde City
114	Gahrliepia	G. octosetosa	Fujian Province	Ningde	Zherong	35	3509	350926	119.881	27.2088	3		1	2003	Geographical Epidemiology of Tsutsugamushi in Ningde City
114	Gahrliepia	G. octosetosa	Fujian Province	Ningde	Gutian	35	3509	350922	118.865	26.6219	3		1	2003	Geographical Epidemiology of Tsutsugamushi in Ningde City
114	Gahrliepia	G. octosetosa	Fujian Province	Ningde	Shouning	35	3509	350924	119.501	27.4304	3		1	2003	Geographical Epidemiology of Tsutsugamushi in Ningde City
114	Gahrliepia	G. octosetosa	Hubei Province	Yichang	Xingshan County	42	4205	420526	110.823	31.3252	3		1	2007	A list of chigger mites and gamasid mites in Xingshan County of the Three Gorges Reservoir
114	Gahrliepia	G. octosetosa	Shandong Province	Qingdao	Jimo	37	3702	370282	120.507	36.4881	3		1	2004	The Faunal Study of Chigger Mites in Shandong Province
114	Gahrliepia	G. octosetosa	Shandong Province	Yantai	Qixia	37	3706	370686	120.906	37.3171	3		1	2004	The Faunal Study of Chigger Mites in Shandong Province
114	Gahrliepia	G. octosetosa	Shandong Province	Weifang	Zhucheng	37	3707	370782	119.414	36.0147	3		1	2004	The Faunal Study of Chigger Mites in Shandong Province
114	Gahrliepia	G. octosetosa	Shandong Province	Weihai	Wendeng	37	3710	371081	122.013	37.171	3		1	2004	The Faunal Study of Chigger Mites in Shandong Province
114	Gahrliepia	G. octosetosa	Shandong Province	Weihai	Rongcheng	37	3710	371082	122.399	37.1217	3		1	2004	The Faunal Study of Chigger Mites in Shandong Province
114	Gahrliepia	G. octosetosa	Shandong Province	Rizhao	Wulian	37	3711	371121	119.254	35.7419	3		1	2004	The Faunal Study of Chigger Mites in Shandong Province
114	Gahrliepia	G. octosetosa	Shandong Province	Linyi	Mengyin	37	3713	371328	118.035	35.7506	3		1	2004	The Faunal Study of Chigger Mites in Shandong Province
114	Gahrliepia	G. octosetosa	Hubei Province	Yichang	Reduced Land	42	4205	420506	111.252	30.9883	3		1	2002	A Surey on Gamasid Mites and Trombiculid Mites with Delimitation of Zoogeographieal Regions in Yichang, Hubei Province
114	Gahrliepia	G. octosetosa	Hubei Province	Yichang	Dangyang	42	4205	420582	111.835	30.8303	3		1	2002	A Surey on Gamasid Mites and Trombiculid Mites with Delimitation of Zoogeographieal Regions in Yichang, Hubei Province
115	Gahrliepia	G. radiopunctata	Yunnan Province	Puer	Jiang Hani Yi Nationality Autonomous County	53	5308	530826	101.791	33.6174	3		3	1980	China Economic Entomology, Book 17
115	Gahrliepia	G. radiopunctata	Yunnan Province	Dali Bai Minority Autonomous Prefecture	Yangbi Yi Autonomous County	53	5329	532922	99.8883	35.5897	3		3	1980	China Economic Entomology, Book 17
115	Gahrliepia	G. radiopunctata	Yunnan Province	Dehong Dai And Jingpo Autonomous Prefecture	Lum	53	5331	533103	98.4138	34.3179	3		3	1980	China Economic Entomology, Book 17
115	Gahrliepia	G. radiopunctata	Yunnan Province	Dehong Dai And Jingpo Autonomous Prefecture	Lianghe County	53	5331	533122	98.3145	34.7398	3		3	1980	China Economic Entomology, Book 17
115	Gahrliepia	G. radiopunctata	Yunnan Province	Dehong Dai And Jingpo Autonomous Prefecture	Longchuan	53	5331	533124	97.9606	34.3733	3		3	1980	China Economic Entomology, Book 17
116	Gahrliepia	G. romeri	Yunnan Province	Puer	Jiang Hani Yi Nationality Autonomous County	53	5308	530826	101.791	33.6174	3		3	1980	China Economic Entomology, Book 17
116	Gahrliepia	G. romeri	Yunnan Province	Honghe Hani And Yi Autonomous Prefecture	Jianshui	53	5325	532524	102.876	33.6766	3		3	1980	China Economic Entomology, Book 17
117	Gahrliepia	G. silvatica	Sichuan Province	Liangshan Yi Autonomous Prefecture	Huili	51	5134	513425	102.253	26.5929	3		1	2015	Diversity of Ectoparasites on Eothenomys miletus in Mountainous Areas of Southwest Sichuan
117	Gahrliepia	G. silvatica	Sichuan Province	Liangshan Yi Autonomous Prefecture	Yanyuan	51	5134	513423	101.467	27.599	3		1	2015	Diversity of Ectoparasites on Eothenomys miletus in Mountainous Areas of Southwest Sichuan
117	Gahrliepia	G. silvatica	Sichuan Province	Liangshan Yi Autonomous Prefecture	Mili Tibetan Autonomous County	51	5134	513422	100.941	28.3527	3		1	2015	Diversity of Ectoparasites on Eothenomys miletus in Mountainous Areas of Southwest Sichuan
118	Gahrliepia	G. yangchenensis	Fujian Province	Fuzhou	Pingtan County	35	3501	350128	119.768	35.542	3		3	1980	China Economic Entomology, Book 17
118	Gahrliepia	G. yangchenensis	Fujian Province	Zhangzhou	Huaan	35	3506	350629	117.541	34.9304	3		3	1980	China Economic Entomology, Book 17
118	Gahrliepia	G. yangchenensis	Guangdong Province,	Guangzhou	Panyu	44	4401	440113	113.404	33.9795	3		3	1980	China Economic Entomology, Book 17
118	Gahrliepia	G. yangchenensis	Guangdong Province,	Shaoguan	Qujiang	44	4402	440205	113.629	34.6448	3		3	1980	China Economic Entomology, Book 17
118	Gahrliepia	G. yangchenensis	Guangdong Province,	Shaoguan	Xinfeng	44	4402	440233	114.127	34.0691	3		3	1980	China Economic Entomology, Book 17
118	Gahrliepia	G. yangchenensis	Guangdong Province,	Foshan	Nanhai	44	4406	440605	113.031	33.0794	3		3	1980	China Economic Entomology, Book 17
118	Gahrliepia	G. yangchenensis	Guangdong Province,	Foshan	Shunde	44	4406	440606	113.182	33.8448	3		3	1980	China Economic Entomology, Book 17
118	Gahrliepia	G. yangchenensis	Guangdong Province,	Jiangmen	Xinhui	44	4407	440705	113.012	33.3961	3		3	1980	China Economic Entomology, Book 17
118	Gahrliepia	G. yangchenensis	Guangdong Province,	Jiangmen	Kaiping	44	4407	440783	112.537	33.374	3		3	1980	China Economic Entomology, Book 17
118	Gahrliepia	G. yangchenensis	Guangdong Province,	Zhanjiang	Xuwen	44	4408	440825	110.243	30.4159	3		3	1980	China Economic Entomology, Book 17
118	Gahrliepia	G. yangchenensis	Guangdong Province,	Zhanjiang	Leizhou	44	4408	440882	109.998	30.7957	3		3	1980	China Economic Entomology, Book 17
118	Gahrliepia	G. yangchenensis	Guangdong Province,	Huizhou	Huiyang	44	4413	441303	114.457	33.8804	3		3	1980	China Economic Entomology, Book 17
118	Gahrliepia	G. yangchenensis	Guangdong Province,	Meizhou	Wuhua	44	4414	441424	115.624	33.8039	3		3	1980	China Economic Entomology, Book 17
118	Gahrliepia	G. yangchenensis	Guangdong Province,	Shanwei	Haifeng	44	4415	441521	115.279	33.9813	3		3	1980	China Economic Entomology, Book 17
118	Gahrliepia	G. yangchenensis	Guangdong Province,	Shanwei	Lufeng	44	4415	441581	115.776	33.9771	3		3	1980	China Economic Entomology, Book 17
118	Gahrliepia	G. yangchenensis	Guangdong Province,	Qingyuan	German	44	4418	441881	113.314	34.3333	3		3	1980	China Economic Entomology, Book 17
118	Gahrliepia	G. yangchenensis	Guangdong Province,	Chaozhou	Ann Area	44	4451	445103	116.601	33.737	3		3	1980	China Economic Entomology, Book 17
118	Gahrliepia	G. yangchenensis	Guangdong Province,	Jieyang	Puning	44	4452	445281	116.066	33.3896	3		3	1980	China Economic Entomology, Book 17
118	Gahrliepia	G. yangchenensis	Guangxi Zhuang Autonomous Region,	Beihai	Hepu County	45	4505	450521	109.341	31.741	3		3	1980	China Economic Entomology, Book 17
118	Gahrliepia	G. yangchenensis	Guangxi Zhuang Autonomous Region,	Baise	Tiandong	45	4510	451022	107.176	33.6097	3		3	1980	China Economic Entomology, Book 17
118	Gahrliepia	G. yangchenensis	Guangxi Zhuang Autonomous Region,	Congzuo	Ningming County	45	4514	451422	107.284	31.9993	3		3	1980	China Economic Entomology, Book 17
118	Gahrliepia	G. yangchenensis	Guangxi Zhuang Autonomous Region,	Congzuo	Longzhou County	45	4514	451423	106.847	33.4374	3		3	1980	China Economic Entomology, Book 17
118	Gahrliepia	G. yangchenensis	Hainan Province,	Directly Under Province Administrative Units	Dongfang	46	4690	469007	108.834	18.9913	3		3	1980	China Economic Entomology, Book 17
118	Gahrliepia	G. yangchenensis	Hainan Province,	Directly Under Province Administrative Units	Tunchang	46	4690	469022	110.044	19.3404	3		3	1980	China Economic Entomology, Book 17
118	Gahrliepia	G. yangchenensis	Hainan Province,	Directly Under Province Administrative Units	Ledong Li Autonomous County,	46	4690	469027	109.05	18.6483	3		3	1980	China Economic Entomology, Book 17
118	Gahrliepia	G. yangchenensis	Yunnan Province	Yuxi	Tonghai	53	5304	530423	102.691	34.1084	3		3	1980	China Economic Entomology, Book 17
118	Gahrliepia	G. yangchenensis	Yunnan Province	Honghe Hani And Yi Autonomous Prefecture	Yuan Yang County	53	5325	532528	102.802	33.0659	3		3	1980	China Economic Entomology, Book 17
118	Gahrliepia	G. yangchenensis	Fujian Province	Xiamen	Haicang	35	3502	350205	117.968	24.5472	3		1	2017	Survey of chigger mites and their hosts in Xiamen City
118	Gahrliepia	G. yangchenensis	Fujian Province	Xiamen	Tong 'An	35	3502	350212	118.095	24.7937	3		1	2017	Survey of chigger mites and their hosts in Xiamen City
118	Gahrliepia	G. yangchenensis	Fujian Province	Xiamen	Jimei	35	3502	350211	118.018	24.6517	3		1	2017	Survey of chigger mites and their hosts in Xiamen City
118	Gahrliepia	G. yangchenensis	Hubei Province	Yichang	Reduced Land	42	4205	420506	111.252	30.9883	3		1	2002	A Surey on Gamasid Mites and Trombiculid Mites with Delimitation of Zoogeographieal Regions in Yichang, Hubei Province
118	Gahrliepia	G. yangchenensis	Guangdong Province,	Zhaoqing	Dinghu	44	4412	441203	112.614	23.2119	3		1	1999	Report on the collection of rats in parts of Zhaoqing
119	Gahrliepia	G. yunnanensis	Yunnan Province	Baoshan	Longling County	53	5305	530523	98.8334	34.4946	3		3	1980	China Economic Entomology, Book 17
119	Gahrliepia	G. yunnanensis	Yunnan Province	Dehong Dai And Jingpo Autonomous Prefecture	Lum	53	5331	533103	98.4138	34.3179	3		3	1980	China Economic Entomology, Book 17
119	Gahrliepia	G. yunnanensis	Yunnan Province	Diqing Tibetan Autonomous Prefecture	Deqin County	53	5334	533422	99.015	38.3635	3		3	1980	China Economic Entomology, Book 17
119	Gahrliepia	G. yunnanensis	Sichuan Province	Liangshan Yi Autonomous Prefecture	Huili	51	5134	513425	102.253	26.5929	3		1	2015	Diversity of Ectoparasites on Eothenomys miletus in Mountainous Areas of Southwest Sichuan
119	Gahrliepia	G. yunnanensis	Sichuan Province	Liangshan Yi Autonomous Prefecture	Yanyuan	51	5134	513423	101.467	27.599	3		1	2015	Diversity of Ectoparasites on Eothenomys miletus in Mountainous Areas of Southwest Sichuan
119	Gahrliepia	G. yunnanensis	Sichuan Province	Liangshan Yi Autonomous Prefecture	Mili Tibetan Autonomous County	51	5134	513422	100.941	28.3527	3		1	2015	Diversity of Ectoparasites on Eothenomys miletus in Mountainous Areas of Southwest Sichuan
119	Gahrliepia	G. yunnanensis	Yunnan Province	Dali Bai Minority Autonomous Prefecture	Dali	53	5329	532901	100.205	25.6858	3		2	2013	Ectoparasitic insects and mites on Yunnan red-backed voles (Eothenomys miletus) from a localized area in southwest China
120	Gahrliepia	G.chinensis	Yunnan Province	Baoshan	Longling County	53	5305	530523	98.8334	34.4946	3		3	2019	Atlas of Epidemiology of Natural Epidemic Diseases in China
120	Gahrliepia	G.chinensis	Zhejiang Province	Wenzhou	Ruian	33	3303	330381	120.463	37.8399	3		3	2019	Atlas of Epidemiology of Natural Epidemic Diseases in China
120	Gahrliepia	G.chinensis	Zhejiang Province	Wenzhou	Yueqing	33	3303	330382	121.009	38.3757	3		3	2019	Atlas of Epidemiology of Natural Epidemic Diseases in China
120	Gahrliepia	G.chinensis	Zhejiang Province	Taizhou	Linhai	33	3310	331082	121.205	38.8659	3		3	2019	Atlas of Epidemiology of Natural Epidemic Diseases in China
120	Gahrliepia	G.chinensis	Fujian Province	Fuzhou	Pingtan County	35	3501	350128	119.768	35.542	3		3	2019	Atlas of Epidemiology of Natural Epidemic Diseases in China
120	Gahrliepia	G.chinensis	Guangdong Province,	Guangzhou	Zengcheng	44	4401	440183	113.756	33.3445	3		3	2019	Atlas of Epidemiology of Natural Epidemic Diseases in China
120	Gahrliepia	G.chinensis	Guangdong Province,	Shaoguan	Qujiang	44	4402	440205	113.629	34.6448	3		3	2019	Atlas of Epidemiology of Natural Epidemic Diseases in China
120	Gahrliepia	G.chinensis	Guangdong Province,	Shaoguan	Shixing County	44	4402	440222	114.098	34.8537	3		3	2019	Atlas of Epidemiology of Natural Epidemic Diseases in China
120	Gahrliepia	G.chinensis	Guangdong Province,	Shaoguan	Renhua	44	4402	440224	113.777	35.1412	3		3	2019	Atlas of Epidemiology of Natural Epidemic Diseases in China
120	Gahrliepia	G.chinensis	Guangdong Province,	Shaoguan	Wengyuen County	44	4402	440229	114.02	34.4344	3		3	2019	Atlas of Epidemiology of Natural Epidemic Diseases in China
120	Gahrliepia	G.chinensis	Guangdong Province,	Shaoguan	Lechang	44	4402	440281	113.257	35.3635	3		3	2019	Atlas of Epidemiology of Natural Epidemic Diseases in China
120	Gahrliepia	G.chinensis	Guangdong Province,	Shantou	Chaoyang	44	4405	440513	116.469	33.3514	3		3	2019	Atlas of Epidemiology of Natural Epidemic Diseases in China
120	Gahrliepia	G.chinensis	Guangdong Province,	Shantou	County Of South Australia	44	4405	440523	117.066	33.446	3		3	2019	Atlas of Epidemiology of Natural Epidemic Diseases in China
120	Gahrliepia	G.chinensis	Guangdong Province,	Foshan	Nanhai	44	4406	440605	113.031	33.0794	3		3	2019	Atlas of Epidemiology of Natural Epidemic Diseases in China
120	Gahrliepia	G.chinensis	Guangdong Province,	Foshan	Shunde	44	4406	440606	113.182	33.8448	3		3	2019	Atlas of Epidemiology of Natural Epidemic Diseases in China
120	Gahrliepia	G.chinensis	Guangdong Province,	Jiangmen	Xinhui	44	4407	440705	113.012	33.3961	3		3	2019	Atlas of Epidemiology of Natural Epidemic Diseases in China
120	Gahrliepia	G.chinensis	Guangdong Province,	Jiangmen	Taishan	44	4407	440781	112.712	33.0333	3		3	2019	Atlas of Epidemiology of Natural Epidemic Diseases in China
120	Gahrliepia	G.chinensis	Guangdong Province,	Jiangmen	Kaiping	44	4407	440783	112.537	33.374	3		3	2019	Atlas of Epidemiology of Natural Epidemic Diseases in China
120	Gahrliepia	G.chinensis	Guangdong Province,	Zhanjiang	Shuixi	44	4408	440823	110.011	31.3662	3		3	2019	Atlas of Epidemiology of Natural Epidemic Diseases in China
120	Gahrliepia	G.chinensis	Guangdong Province,	Zhanjiang	Lianjiang	44	4408	440881	110.128	31.6568	3		3	2019	Atlas of Epidemiology of Natural Epidemic Diseases in China
120	Gahrliepia	G.chinensis	Guangdong Province,	Zhanjiang	Leizhou	44	4408	440882	109.998	30.7957	3		3	2019	Atlas of Epidemiology of Natural Epidemic Diseases in China
120	Gahrliepia	G.chinensis	Guangdong Province,	Zhaoqing	Gaoyao	44	4412	441283	112.446	33.083	3		3	2019	Atlas of Epidemiology of Natural Epidemic Diseases in China
120	Gahrliepia	G.chinensis	Guangdong Province,	Zhaoqing	Sihui	44	4412	441284	112.667	33.4336	3		3	2019	Atlas of Epidemiology of Natural Epidemic Diseases in China
120	Gahrliepia	G.chinensis	Guangdong Province,	Huizhou	Huiyang	44	4413	441303	114.457	33.8804	3		3	2019	Atlas of Epidemiology of Natural Epidemic Diseases in China
120	Gahrliepia	G.chinensis	Guangdong Province,	Huizhou	Longmen County	44	4413	441324	114.125	33.668	3		3	2019	Atlas of Epidemiology of Natural Epidemic Diseases in China
120	Gahrliepia	G.chinensis	Guangdong Province,	Meizhou	Xin	44	4414	441481	115.74	34.3664	3		3	2019	Atlas of Epidemiology of Natural Epidemic Diseases in China
120	Gahrliepia	G.chinensis	Guangdong Province,	Shanwei	Haifeng	44	4415	441521	115.279	33.9813	3		3	2019	Atlas of Epidemiology of Natural Epidemic Diseases in China
120	Gahrliepia	G.chinensis	Guangdong Province,	Shanwei	Lufeng	44	4415	441581	115.776	33.9771	3		3	2019	Atlas of Epidemiology of Natural Epidemic Diseases in China
120	Gahrliepia	G.chinensis	Guangdong Province,	Qingyuan	German	44	4418	441881	113.314	34.3333	3		3	2019	Atlas of Epidemiology of Natural Epidemic Diseases in China
120	Gahrliepia	G.chinensis	Guangdong Province,	Chaozhou	Ann Area	44	4451	445103	116.601	33.737	3		3	2019	Atlas of Epidemiology of Natural Epidemic Diseases in China
120	Gahrliepia	G.chinensis	Guangdong Province,	Chaozhou	Raoping	44	4451	445122	116.896	33.8735	3		3	2019	Atlas of Epidemiology of Natural Epidemic Diseases in China
120	Gahrliepia	G.chinensis	Guangdong Province,	Jieyang	Puning	44	4452	445281	116.066	33.3896	3		3	2019	Atlas of Epidemiology of Natural Epidemic Diseases in China
120	Gahrliepia	G.chinensis	Guangxi Zhuang Autonomous Region,	Beihai	Hepu County	45	4505	450521	109.341	31.741	3		3	2019	Atlas of Epidemiology of Natural Epidemic Diseases in China
120	Gahrliepia	G.chinensis	Guangxi Zhuang Autonomous Region,	Baise	Tiandong	45	4510	451022	107.176	33.6097	3		3	2019	Atlas of Epidemiology of Natural Epidemic Diseases in China
120	Gahrliepia	G.chinensis	Guangxi Zhuang Autonomous Region,	Baise	Jingxi County	45	4510	451025	106.299	33.1531	3		3	2019	Atlas of Epidemiology of Natural Epidemic Diseases in China
120	Gahrliepia	G.chinensis	Guangxi Zhuang Autonomous Region,	Congzuo	Ningming County	45	4514	451422	107.284	31.9993	3		3	2019	Atlas of Epidemiology of Natural Epidemic Diseases in China
120	Gahrliepia	G.chinensis	Guangxi Zhuang Autonomous Region,	Congzuo	Longzhou County	45	4514	451423	106.847	33.4374	3		3	2019	Atlas of Epidemiology of Natural Epidemic Diseases in China
120	Gahrliepia	G.chinensis	Guangxi Zhuang Autonomous Region,	Congzuo	Daxin County	45	4514	451424	107.124	33.8097	3		3	2019	Atlas of Epidemiology of Natural Epidemic Diseases in China
120	Gahrliepia	G.chinensis	Hainan Province,	Directly Under Province Administrative Units	Wenchang	46	4690	469005	110.773	19.7506	3		3	2019	Atlas of Epidemiology of Natural Epidemic Diseases in China
120	Gahrliepia	G.chinensis	Hainan Province,	Directly Under Province Administrative Units	Dongfang	46	4690	469007	108.834	18.9913	3		3	2019	Atlas of Epidemiology of Natural Epidemic Diseases in China
120	Gahrliepia	G.chinensis	Hainan Province,	Directly Under Province Administrative Units	Baisha Li Autonomous County	46	4690	469025	109.343	19.3065	3		3	2019	Atlas of Epidemiology of Natural Epidemic Diseases in China
120	Gahrliepia	G.chinensis	Hainan Province,	Directly Under Province Administrative Units	Changjiang Li Autonomous County	46	4690	469026	108.989	19.333	3		3	2019	Atlas of Epidemiology of Natural Epidemic Diseases in China
120	Gahrliepia	G.chinensis	Hainan Province,	Directly Under Province Administrative Units	Ledong Li Autonomous County,	46	4690	469027	109.05	18.6483	3		3	2019	Atlas of Epidemiology of Natural Epidemic Diseases in China
120	Gahrliepia	G.chinensis	Sichuan Province	Panzhihua	Miyi County	51	5104	510421	101.986	36.9366	3		3	2019	Atlas of Epidemiology of Natural Epidemic Diseases in China
120	Gahrliepia	G.chinensis	Sichuan Province	Aba Tibetan And Qiang Autonomous Prefecture	Wenchuan County	51	5132	513221	103.284	31.1666	3		2	1984	A NEW SPECIES OF GAHRLIEPIA (ACARI: TROMBICULIDAE) FROM A SHREW-HEDGEHOG (INSECTIVORA) IN CHINA
121	Gahrliepia	G.Cocteau	Guangdong Province,	Jiangmen	Xinhui	44	4407	440705	113.012	33.3961	3		3	1980	China Economic Entomology, Book 17
121	Gahrliepia	G.Cocteau	Guangdong Province,	Huizhou	Huiyang	44	4413	441303	114.457	33.8804	3		3	1980	China Economic Entomology, Book 17
121	Gahrliepia	G.Cocteau	Guangdong Province,	Huizhou	Boluo County	44	4413	441322	114.277	33.3557	3		3	1980	China Economic Entomology, Book 17
122	Gahrliepia	G.Ivin	Guangdong Province,	Jiangmen	Xinhui	44	4407	440705	113.012	33.3961	3		3	1980	China Economic Entomology, Book 17
122	Gahrliepia	G.Ivin	Guangdong Province,	Jiangmen	Xinhui	44	4407	440705	113.012	33.3961	3		3	1980	China Economic Entomology, Book 17
122	Gahrliepia	G.Ivin	Guangdong Province,	Jiangmen	Yinhe	44	4407	440784	112.789	33.6801	3		3	1980	China Economic Entomology, Book 17
122	Gahrliepia	G.Ivin	Guangdong Province,	Guangzhou	Panyu	44	4401	440113	113.404	33.9795	3		3	1980	China Economic Entomology, Book 17
122	Gahrliepia	G.Ivin	Guangdong Province,	Huizhou	Huiyang	44	4413	441303	114.457	33.8804	3		3	1980	China Economic Entomology, Book 17
122	Gahrliepia	G.Ivin	Guangdong Province,	Shanwei	Haifeng	44	4415	441521	115.279	33.9813	3		3	1980	China Economic Entomology, Book 17
122	Gahrliepia	G.Ivin	Guangdong Province,	Guangzhou	Panyu	44	4401	440113	113.404	33.9795	3		3	1980	China Economic Entomology, Book 17
122	Gahrliepia	G.Ivin	Guangdong Province,	Huizhou	Huiyang	44	4413	441303	114.457	33.8804	3		3	1980	China Economic Entomology, Book 17
122	Gahrliepia	G.Ivin	Guangdong Province,	Shanwei	Haifeng	44	4415	441521	115.279	33.9813	3		3	1980	China Economic Entomology, Book 17
123	Gahrliepia	G.lui	Fujian Province	Fuzhou	Pingtan County	35	3501	350128	119.768	35.542	3		3	1980	China Economic Entomology, Book 17
124	Gahrliepia	G.miyi	Sichuan Province	Liangshan Yi Autonomous Prefecture	Huili	51	5134	513425	102.253	26.5929	3		1	2015	Diversity of Ectoparasites on Eothenomys miletus in Mountainous Areas of Southwest Sichuan
124	Gahrliepia	G.miyi	Sichuan Province	Liangshan Yi Autonomous Prefecture	Yanyuan	51	5134	513423	101.467	27.599	3		1	2015	Diversity of Ectoparasites on Eothenomys miletus in Mountainous Areas of Southwest Sichuan
124	Gahrliepia	G.miyi	Sichuan Province	Liangshan Yi Autonomous Prefecture	Mili Tibetan Autonomous County	51	5134	513422	100.941	28.3527	3		1	2015	Diversity of Ectoparasites on Eothenomys miletus in Mountainous Areas of Southwest Sichuan
125	Gahrliepia	G.myriosetosa	Yunnan Province	Diqing Tibetan Autonomous Prefecture	Deqin County	53	5334	533422	99.015	38.3635	3		3	1980	China Economic Entomology, Book 17
126	Gahrliepia	G.pacifica	Jiangsu Province	Wuxi	Chong 'An	32	3202	320202	120.317	31.5911	3		3	2019	Atlas of Epidemiology of Natural Epidemic Diseases in China
126	Gahrliepia	G.pacifica	Guangdong Province,	Guangzhou	Zengcheng	44	4401	440183	113.756	33.3445	3		3	2019	Atlas of Epidemiology of Natural Epidemic Diseases in China
126	Gahrliepia	G.pacifica	Guangdong Province,	Shaoguan	Qujiang	44	4402	440205	113.629	34.6448	3		3	2019	Atlas of Epidemiology of Natural Epidemic Diseases in China
126	Gahrliepia	G.pacifica	Guangdong Province,	Shaoguan	Renhua	44	4402	440224	113.777	35.1412	3		3	2019	Atlas of Epidemiology of Natural Epidemic Diseases in China
126	Gahrliepia	G.pacifica	Guangdong Province,	Shaoguan	Xinfeng	44	4402	440233	114.127	34.0691	3		3	2019	Atlas of Epidemiology of Natural Epidemic Diseases in China
126	Gahrliepia	G.pacifica	Guangdong Province,	Shantou	County Of South Australia	44	4405	440523	117.066	33.446	3		3	2019	Atlas of Epidemiology of Natural Epidemic Diseases in China
126	Gahrliepia	G.pacifica	Guangdong Province,	Foshan	Nanhai	44	4406	440605	113.031	33.0794	3		3	2019	Atlas of Epidemiology of Natural Epidemic Diseases in China
126	Gahrliepia	G.pacifica	Guangdong Province,	Foshan	Shunde	44	4406	440606	113.182	33.8448	3		3	2019	Atlas of Epidemiology of Natural Epidemic Diseases in China
126	Gahrliepia	G.pacifica	Guangdong Province,	Jiangmen	Xinhui	44	4407	440705	113.012	33.3961	3		3	2019	Atlas of Epidemiology of Natural Epidemic Diseases in China
126	Gahrliepia	G.pacifica	Guangdong Province,	Jiangmen	Taishan	44	4407	440781	112.712	33.0333	3		3	2019	Atlas of Epidemiology of Natural Epidemic Diseases in China
126	Gahrliepia	G.pacifica	Guangdong Province,	Zhanjiang	Shuixi	44	4408	440823	110.011	31.3662	3		3	2019	Atlas of Epidemiology of Natural Epidemic Diseases in China
126	Gahrliepia	G.pacifica	Guangdong Province,	Zhanjiang	Xuwen	44	4408	440825	110.243	30.4159	3		3	2019	Atlas of Epidemiology of Natural Epidemic Diseases in China
126	Gahrliepia	G.pacifica	Guangdong Province,	Zhanjiang	Lianjiang	44	4408	440881	110.128	31.6568	3		3	2019	Atlas of Epidemiology of Natural Epidemic Diseases in China
126	Gahrliepia	G.pacifica	Guangdong Province,	Zhanjiang	Leizhou	44	4408	440882	109.998	30.7957	3		3	2019	Atlas of Epidemiology of Natural Epidemic Diseases in China
126	Gahrliepia	G.pacifica	Guangdong Province,	Zhaoqing	Gaoyao	44	4412	441283	112.446	33.083	3		3	2019	Atlas of Epidemiology of Natural Epidemic Diseases in China
126	Gahrliepia	G.pacifica	Guangdong Province,	Zhaoqing	Sihui	44	4412	441284	112.667	33.4336	3		3	2019	Atlas of Epidemiology of Natural Epidemic Diseases in China
126	Gahrliepia	G.pacifica	Guangdong Province,	Huizhou	Huiyang	44	4413	441303	114.457	33.8804	3		3	2019	Atlas of Epidemiology of Natural Epidemic Diseases in China
126	Gahrliepia	G.pacifica	Guangdong Province,	Huizhou	Longmen County	44	4413	441324	114.125	33.668	3		3	2019	Atlas of Epidemiology of Natural Epidemic Diseases in China
126	Gahrliepia	G.pacifica	Guangdong Province,	Shanwei	Haifeng	44	4415	441521	115.279	33.9813	3		3	2019	Atlas of Epidemiology of Natural Epidemic Diseases in China
126	Gahrliepia	G.pacifica	Guangdong Province,	Shanwei	Lufeng	44	4415	441581	115.776	33.9771	3		3	2019	Atlas of Epidemiology of Natural Epidemic Diseases in China
126	Gahrliepia	G.pacifica	Guangdong Province,	Qingyuan	German	44	4418	441881	113.314	34.3333	3		3	2019	Atlas of Epidemiology of Natural Epidemic Diseases in China
126	Gahrliepia	G.pacifica	Guangdong Province,	Qingyuan	Lianzhou	44	4418	441882	112.439	34.9416	3		3	2019	Atlas of Epidemiology of Natural Epidemic Diseases in China
126	Gahrliepia	G.pacifica	Guangdong Province,	Chaozhou	Ann Area	44	4451	445103	116.601	33.737	3		3	2019	Atlas of Epidemiology of Natural Epidemic Diseases in China
126	Gahrliepia	G.pacifica	Guangdong Province,	Chaozhou	Raoping	44	4451	445122	116.896	33.8735	3		3	2019	Atlas of Epidemiology of Natural Epidemic Diseases in China
126	Gahrliepia	G.pacifica	Guangdong Province,	Jieyang	Puning	44	4452	445281	116.066	33.3896	3		3	2019	Atlas of Epidemiology of Natural Epidemic Diseases in China
126	Gahrliepia	G.pacifica	Guangxi Zhuang Autonomous Region,	Beihai	Hepu County	45	4505	450521	109.341	31.741	3		3	2019	Atlas of Epidemiology of Natural Epidemic Diseases in China
126	Gahrliepia	G.pacifica	Guangxi Zhuang Autonomous Region,	Baise	Jingxi County	45	4510	451025	106.299	33.1531	3		3	2019	Atlas of Epidemiology of Natural Epidemic Diseases in China
126	Gahrliepia	G.pacifica	Guangxi Zhuang Autonomous Region,	Congzuo	Ningming County	45	4514	451422	107.284	31.9993	3		3	2019	Atlas of Epidemiology of Natural Epidemic Diseases in China
126	Gahrliepia	G.pacifica	Guangxi Zhuang Autonomous Region,	Congzuo	Longzhou County	45	4514	451423	106.847	33.4374	3		3	2019	Atlas of Epidemiology of Natural Epidemic Diseases in China
126	Gahrliepia	G.pacifica	Guangxi Zhuang Autonomous Region,	Congzuo	Daxin County	45	4514	451424	107.124	33.8097	3		3	2019	Atlas of Epidemiology of Natural Epidemic Diseases in China
126	Gahrliepia	G.pacifica	Hainan Province,	Directly Under Province Administrative Units	Dongfang	46	4690	469007	108.834	18.9913	3		3	2019	Atlas of Epidemiology of Natural Epidemic Diseases in China
126	Gahrliepia	G.pacifica	Hainan Province,	Directly Under Province Administrative Units	Ledong Li Autonomous County,	46	4690	469027	109.05	18.6483	3		3	2019	Atlas of Epidemiology of Natural Epidemic Diseases in China
126	Gahrliepia	G.pacifica	Shanxi Province	Linfen	Yicheng	14	1410	141022	111.822	35.6935	3		1	1999	THE DISCOVERY OF NATURAL FOCI OF TSUTSUGAMUSHI DISEASE IN SOUTHERN SHANXI PROVINCE AND ITS ZOO-EPIDEMIOLOGIC CHARACTERISTICS
126	Gahrliepia	G.pacifica	Shanxi Province	Yuncheng	Jiangxian County	14	1408	140826	111.625	35.4993	3		1	1999	THE DISCOVERY OF NATURAL FOCI OF TSUTSUGAMUSHI DISEASE IN SOUTHERN SHANXI PROVINCE AND ITS ZOO-EPIDEMIOLOGIC CHARACTERISTICS
127	Gahrliepia	G.parapacifica	Jiangsu Province	Wuxi	Chong 'An	32	3202	320202	120.317	31.5911	3		3	2019	Atlas of Epidemiology of Natural Epidemic Diseases in China
127	Gahrliepia	G.parapacifica	Zhejiang Province	Taizhou	Linhai	33	3310	331082	121.205	38.8659	3		3	2019	Atlas of Epidemiology of Natural Epidemic Diseases in China
127	Gahrliepia	G.parapacifica	Fujian Province	Fuzhou	Pingtan County	35	3501	350128	119.768	35.542	3		3	2019	Atlas of Epidemiology of Natural Epidemic Diseases in China
127	Gahrliepia	G.parapacifica	Guangdong Province,	Guangzhou	Zengcheng	44	4401	440183	113.756	33.3445	3		3	2019	Atlas of Epidemiology of Natural Epidemic Diseases in China
127	Gahrliepia	G.parapacifica	Guangdong Province,	Shaoguan	Qujiang	44	4402	440205	113.629	34.6448	3		3	2019	Atlas of Epidemiology of Natural Epidemic Diseases in China
127	Gahrliepia	G.parapacifica	Guangdong Province,	Shaoguan	Shixing County	44	4402	440222	114.098	34.8537	3		3	2019	Atlas of Epidemiology of Natural Epidemic Diseases in China
127	Gahrliepia	G.parapacifica	Guangdong Province,	Shaoguan	Renhua	44	4402	440224	113.777	35.1412	3		3	2019	Atlas of Epidemiology of Natural Epidemic Diseases in China
127	Gahrliepia	G.parapacifica	Guangdong Province,	Shantou	Chenghai	44	4405	440515	116.796	33.5379	3		3	2019	Atlas of Epidemiology of Natural Epidemic Diseases in China
127	Gahrliepia	G.parapacifica	Guangdong Province,	Shantou	County Of South Australia	44	4405	440523	117.066	33.446	3		3	2019	Atlas of Epidemiology of Natural Epidemic Diseases in China
127	Gahrliepia	G.parapacifica	Guangdong Province,	Foshan	Nanhai	44	4406	440605	113.031	33.0794	3		3	2019	Atlas of Epidemiology of Natural Epidemic Diseases in China
127	Gahrliepia	G.parapacifica	Guangdong Province,	Foshan	Shunde	44	4406	440606	113.182	33.8448	3		3	2019	Atlas of Epidemiology of Natural Epidemic Diseases in China
127	Gahrliepia	G.parapacifica	Guangdong Province,	Jiangmen	Xinhui	44	4407	440705	113.012	33.3961	3		3	2019	Atlas of Epidemiology of Natural Epidemic Diseases in China
127	Gahrliepia	G.parapacifica	Guangdong Province,	Jiangmen	Taishan	44	4407	440781	112.712	33.0333	3		3	2019	Atlas of Epidemiology of Natural Epidemic Diseases in China
127	Gahrliepia	G.parapacifica	Guangdong Province,	Jiangmen	Kaiping	44	4407	440783	112.537	33.374	3		3	2019	Atlas of Epidemiology of Natural Epidemic Diseases in China
127	Gahrliepia	G.parapacifica	Guangdong Province,	Zhanjiang	Shuixi	44	4408	440823	110.011	31.3662	3		3	2019	Atlas of Epidemiology of Natural Epidemic Diseases in China
127	Gahrliepia	G.parapacifica	Guangdong Province,	Zhanjiang	Lianjiang	44	4408	440881	110.128	31.6568	3		3	2019	Atlas of Epidemiology of Natural Epidemic Diseases in China
127	Gahrliepia	G.parapacifica	Guangdong Province,	Zhanjiang	Leizhou	44	4408	440882	109.998	30.7957	3		3	2019	Atlas of Epidemiology of Natural Epidemic Diseases in China
127	Gahrliepia	G.parapacifica	Guangdong Province,	Zhaoqing	Gaoyao	44	4412	441283	112.446	33.083	3		3	2019	Atlas of Epidemiology of Natural Epidemic Diseases in China
127	Gahrliepia	G.parapacifica	Guangdong Province,	Zhaoqing	Sihui	44	4412	441284	112.667	33.4336	3		3	2019	Atlas of Epidemiology of Natural Epidemic Diseases in China
127	Gahrliepia	G.parapacifica	Guangdong Province,	Huizhou	Huiyang	44	4413	441303	114.457	33.8804	3		3	2019	Atlas of Epidemiology of Natural Epidemic Diseases in China
127	Gahrliepia	G.parapacifica	Guangdong Province,	Huizhou	Longmen County	44	4413	441324	114.125	33.668	3		3	2019	Atlas of Epidemiology of Natural Epidemic Diseases in China
127	Gahrliepia	G.parapacifica	Guangdong Province,	Meizhou	Mei Country Area	44	4414	441403	116.186	34.3914	3		3	2019	Atlas of Epidemiology of Natural Epidemic Diseases in China
127	Gahrliepia	G.parapacifica	Guangdong Province,	Meizhou	Dapu County	44	4414	441422	116.674	34.3568	3		3	2019	Atlas of Epidemiology of Natural Epidemic Diseases in China
127	Gahrliepia	G.parapacifica	Guangdong Province,	Meizhou	Wuhua	44	4414	441424	115.624	33.8039	3		3	2019	Atlas of Epidemiology of Natural Epidemic Diseases in China
127	Gahrliepia	G.parapacifica	Guangdong Province,	Meizhou	Xin	44	4414	441481	115.74	34.3664	3		3	2019	Atlas of Epidemiology of Natural Epidemic Diseases in China
127	Gahrliepia	G.parapacifica	Guangdong Province,	Shanwei	Haifeng	44	4415	441521	115.279	33.9813	3		3	2019	Atlas of Epidemiology of Natural Epidemic Diseases in China
127	Gahrliepia	G.parapacifica	Guangdong Province,	Shanwei	Lufeng	44	4415	441581	115.776	33.9771	3		3	2019	Atlas of Epidemiology of Natural Epidemic Diseases in China
127	Gahrliepia	G.parapacifica	Guangdong Province,	Chaozhou	Ann Area	44	4451	445103	116.601	33.737	3		3	2019	Atlas of Epidemiology of Natural Epidemic Diseases in China
127	Gahrliepia	G.parapacifica	Guangdong Province,	Chaozhou	Raoping	44	4451	445122	116.896	33.8735	3		3	2019	Atlas of Epidemiology of Natural Epidemic Diseases in China
127	Gahrliepia	G.parapacifica	Guangdong Province,	Jieyang	Puning	44	4452	445281	116.066	33.3896	3		3	2019	Atlas of Epidemiology of Natural Epidemic Diseases in China
127	Gahrliepia	G.parapacifica	Guangxi Zhuang Autonomous Region,	Beihai	Hepu County	45	4505	450521	109.341	31.741	3		3	2019	Atlas of Epidemiology of Natural Epidemic Diseases in China
127	Gahrliepia	G.parapacifica	Guangxi Zhuang Autonomous Region,	Baise	Tiandong	45	4510	451022	107.176	33.6097	3		3	2019	Atlas of Epidemiology of Natural Epidemic Diseases in China
127	Gahrliepia	G.parapacifica	Guangxi Zhuang Autonomous Region,	Baise	Jingxi County	45	4510	451025	106.299	33.1531	3		3	2019	Atlas of Epidemiology of Natural Epidemic Diseases in China
127	Gahrliepia	G.parapacifica	Guangxi Zhuang Autonomous Region,	Congzuo	Ningming County	45	4514	451422	107.284	31.9993	3		3	2019	Atlas of Epidemiology of Natural Epidemic Diseases in China
127	Gahrliepia	G.parapacifica	Guangxi Zhuang Autonomous Region,	Congzuo	Longzhou County	45	4514	451423	106.847	33.4374	3		3	2019	Atlas of Epidemiology of Natural Epidemic Diseases in China
127	Gahrliepia	G.parapacifica	Guangxi Zhuang Autonomous Region,	Congzuo	Daxin County	45	4514	451424	107.124	33.8097	3		3	2019	Atlas of Epidemiology of Natural Epidemic Diseases in China
127	Gahrliepia	G.parapacifica	Hainan Province,	Directly Under Province Administrative Units	Wenchang	46	4690	469005	110.773	19.7506	3		3	2019	Atlas of Epidemiology of Natural Epidemic Diseases in China
127	Gahrliepia	G.parapacifica	Hainan Province,	Directly Under Province Administrative Units	Dongfang	46	4690	469007	108.834	18.9913	3		3	2019	Atlas of Epidemiology of Natural Epidemic Diseases in China
127	Gahrliepia	G.parapacifica	Hainan Province,	Directly Under Province Administrative Units	Baisha Li Autonomous County	46	4690	469025	109.343	19.3065	3		3	2019	Atlas of Epidemiology of Natural Epidemic Diseases in China
127	Gahrliepia	G.parapacifica	Hainan Province,	Directly Under Province Administrative Units	Changjiang Li Autonomous County	46	4690	469026	108.989	19.333	3		3	2019	Atlas of Epidemiology of Natural Epidemic Diseases in China
127	Gahrliepia	G.parapacifica	Hainan Province,	Directly Under Province Administrative Units	Ledong Li Autonomous County,	46	4690	469027	109.05	18.6483	3		3	2019	Atlas of Epidemiology of Natural Epidemic Diseases in China
127	Gahrliepia	G.parapacifica	Hainan Province,	Directly Under Province Administrative Units	Qiongzhong Li Miao Nationality Autonomous County	46	4690	469030	109.849	19.0342	3		3	2019	Atlas of Epidemiology of Natural Epidemic Diseases in China
128	Gahrliepia	G.pingtan	Fujian Province	Fuzhou	Pingtan County	35	3501	350128	119.768	35.542	3		3	1980	China Economic Entomology, Book 17
128	Gahrliepia	G.pingtan	Hubei Province	Yichang	Xingshan County	42	4205	420526	110.823	31.3252	3		1	2007	A list of chigger mites and gamasid mites in Xingshan County of the Three Gorges Reservoir
128	Gahrliepia	G.pingtan	Hubei Province	Yichang	Reduced Land	42	4205	420506	111.252	30.9883	3		1	2002	A Surey on Gamasid Mites and Trombiculid Mites with Delimitation of Zoogeographieal Regions in Yichang, Hubei Province
129	Gahrliepia	G.puning	Hubei Province	Yichang	Changyang Tujia Autonomous County	42	4205	420528	110.852	30.4833	3		3	1980	China Economic Entomology, Book 17
129	Gahrliepia	G.puning	Guangdong Province,	Shaoguan	Xinfeng	44	4402	440233	114.127	34.0691	3		3	1980	China Economic Entomology, Book 17
129	Gahrliepia	G.puning	Guangdong Province,	Shantou	Chenghai	44	4405	440515	116.796	33.5379	3		3	1980	China Economic Entomology, Book 17
129	Gahrliepia	G.puning	Guangdong Province,	Shantou	Chenghai	44	4405	440515	116.796	33.5379	3		3	1980	China Economic Entomology, Book 17
129	Gahrliepia	G.puning	Guangdong Province,	Jiangmen	Xinhui	44	4407	440705	113.012	33.3961	3		3	1980	China Economic Entomology, Book 17
129	Gahrliepia	G.puning	Guangdong Province,	Shanwei	Haifeng	44	4415	441521	115.279	33.9813	3		3	1980	China Economic Entomology, Book 17
129	Gahrliepia	G.puning	Guangdong Province,	Shanwei	Haifeng	44	4415	441521	115.279	33.9813	3		3	1980	China Economic Entomology, Book 17
129	Gahrliepia	G.puning	Guangdong Province,	Heyuan ,	Lianping	44	4416	441623	114.536	34.3333	3		3	1980	China Economic Entomology, Book 17
129	Gahrliepia	G.puning	Guangdong Province,	Qingyuan	German	44	4418	441881	113.314	34.3333	3		3	1980	China Economic Entomology, Book 17
129	Gahrliepia	G.puning	Guangdong Province,	Chaozhou	Ann Area	44	4451	445103	116.601	33.737	3		3	1980	China Economic Entomology, Book 17
129	Gahrliepia	G.puning	Guangdong Province,	Jieyang	Puning	44	4452	445281	116.066	33.3896	3		3	1980	China Economic Entomology, Book 17
130	Gahrliepia	G.quemao	Guangdong Province,	Jiangmen	Xinhui	44	4407	440705	113.012	33.3961	3		3	1980	China Economic Entomology, Book 17
130	Gahrliepia	G.quemao	Guangdong Province,	Huizhou	Huiyang	44	4413	441303	114.457	33.8804	3		3	1980	China Economic Entomology, Book 17
131	Gahrliepia	G.sichuansis	Sichuan Province	Panzhihua	Miyi County	51	5104	510421	101.986	36.9366	3		3	1980	China Economic Entomology, Book 17
131	Gahrliepia	G.sichuansis	Sichuan Province	Aba Tibetan And Qiang Autonomous Prefecture	Barkam County	51	5132	513229	102.014	33.0148	3		3	1980	China Economic Entomology, Book 17
132	Gahrliepia	G.youyan	Sichuan Province	Panzhihua	Miyi County	51	5104	510421	101.986	36.9366	3		3	1980	China Economic Entomology, Book 17
133	Gahrliepia	Gahrliepia agrariusia	Anhui Province	Huangshan	Tunxi	34	3410	341002	118.313	29.7354	3		1	1982	Study on the Chigger Fauna in Southern Anhui and Bengbu City
133	Gahrliepia	Gahrliepia agrariusia	Anhui Province	Chizhou	Shitai	34	3417	341722	117.539	30.2085	3		1	1982	Study on the Chigger Fauna in Southern Anhui and Bengbu City
133	Gahrliepia	Gahrliepia agrariusia	Anhui Province	Chizhou	Qingyang	34	3417	341723	117.903	30.6066	3		1	1982	Study on the Chigger Fauna in Southern Anhui and Bengbu City
133	Gahrliepia	Gahrliepia agrariusia	Anhui Province	Xuan	Ningguo	34	3418	341881	118.991	30.5081	3		1	1982	Study on the Chigger Fauna in Southern Anhui and Bengbu City
134	Gahrliepia	Gahrliepia anhuiensis	Anhui Province	Chizhou	Qingyang	34	3417	341723	117.903	30.6066	3		1	1982	Study on the Chigger Fauna in Southern Anhui and Bengbu City
135	Gahrliepia	Gahrliepia kiangsiensis	Anhui Province	Huangshan	Tunxi	34	3410	341002	118.313	29.7354	3		1	1982	Study on the Chigger Fauna in Southern Anhui and Bengbu City
136	Gahrliepia	gahrliepia neosinensis	Zhejiang Province	Lishui	Qingtian County	33	3311	331121	120.141	38.3085	3		3	2019	Atlas of Epidemiology of Natural Epidemic Diseases in China
136	Gahrliepia	gahrliepia neosinensis	Zhejiang Province	Lishui	Longquan	33	3311	331181	119.075	38.057	3		3	2019	Atlas of Epidemiology of Natural Epidemic Diseases in China
136	Gahrliepia	gahrliepia neosinensis	Fujian Province	Nanping	Pucheng County	35	3507	350722	118.516	37.9485	3		3	2019	Atlas of Epidemiology of Natural Epidemic Diseases in China
137	Gahrliepia	Gahrliepia.jiangxi	Hubei Province	Yichang	Xingshan County	42	4205	420526	110.823	31.3252	3		1	2007	A list of chigger mites and gamasid mites in Xingshan County of the Three Gorges Reservoir
137	Gahrliepia	Gahrliepia.jiangxi	Hubei Province	Yichang	Reduced Land	42	4205	420506	111.252	30.9883	3		1	2002	A Surey on Gamasid Mites and Trombiculid Mites with Delimitation of Zoogeographieal Regions in Yichang, Hubei Province
138	Gahrliepia	Gahrliepia.tibet	Tibet Autonomous Region	Nyingchi	Zayu County	54	5426	542626	97.0525	38.6787	3		3	1980	China Economic Entomology, Book 17
139	Gahrliepia(Walchia)	Gahrliepia(Walchia) fragilis	Shaanxi Province	Xi 'An	Zhouzhi County	61	6101	610124	108.104	33.9514	3		3	2019	Atlas of Epidemiology of Natural Epidemic Diseases in China
139	Gahrliepia(Walchia)	Gahrliepia(Walchia) fragilis	Shaanxi Province	Xi 'An	Hu County	61	6101	610125	108.58	34.0113	3		3	2019	Atlas of Epidemiology of Natural Epidemic Diseases in China
140	Gahrliepia	Gahrliepia(Walchia)wuchihensis	Shandong Province	Dezhou	Ling County	37	3714	371421	116.7	37.4145	3		3	1980	China Economic Entomology, Book 17
140	Gahrliepia	Gahrliepia(Walchia)wuchihensis	Hainan Province,	Sanya	Sanya	46	4602	460200	109.419	18.3898	3		3	1980	China Economic Entomology, Book 17
140	Gahrliepia	Gahrliepia(Walchia)wuchihensis	Hainan Province,	Directly Under Province Administrative Units	Danzhou	46	4690	469003	109.397	19.5764	3		3	1980	China Economic Entomology, Book 17
140	Gahrliepia	Gahrliepia(Walchia)wuchihensis	Hainan Province,	Directly Under Province Administrative Units	Wanning	46	4690	469006	110.276	18.8334	3		3	1980	China Economic Entomology, Book 17
140	Gahrliepia	Gahrliepia(Walchia)wuchihensis	Hainan Province,	Directly Under Province Administrative Units	Dongfang	46	4690	469007	108.834	18.9913	3		3	1980	China Economic Entomology, Book 17
140	Gahrliepia	Gahrliepia(Walchia)wuchihensis	Hainan Province,	Directly Under Province Administrative Units	Baisha Li Autonomous County	46	4690	469025	109.343	19.3065	3		3	1980	China Economic Entomology, Book 17
140	Gahrliepia	Gahrliepia(Walchia)wuchihensis	Hainan Province,	Directly Under Province Administrative Units	Changjiang Li Autonomous County	46	4690	469026	108.989	19.333	3		3	1980	China Economic Entomology, Book 17
140	Gahrliepia	Gahrliepia(Walchia)wuchihensis	Hainan Province,	Directly Under Province Administrative Units	Ledong Li Autonomous County,	46	4690	469027	109.05	18.6483	3		3	1980	China Economic Entomology, Book 17
140	Gahrliepia	Gahrliepia(Walchia)wuchihensis	Hainan Province,	Directly Under Province Administrative Units	Lingshui Li Autonomous County,	46	4690	469028	109.936	18.5708	3		3	1980	China Economic Entomology, Book 17
140	Gahrliepia	Gahrliepia(Walchia)wuchihensis	Hainan Province,	Directly Under Province Administrative Units	Baoting Li Miao Nationality Autonomous County	46	4690	469029	109.643	18.5834	3		3	1980	China Economic Entomology, Book 17
140	Gahrliepia	Gahrliepia(Walchia)wuchihensis	Hainan Province,	Directly Under Province Administrative Units	Qiongzhong Li Miao Nationality Autonomous County	46	4690	469030	109.849	19.0342	3		3	1980	China Economic Entomology, Book 17
140	Gahrliepia	Gahrliepia(Walchia)wuchihensis	Hainan Province,	Directly Under Province Administrative Units	Qiongzhong Li Miao Nationality Autonomous County	46	4690	469030	109.849	19.0342	3		3	1980	China Economic Entomology, Book 17
141	Galumnella	Galumnella (Galumnella) nonporosa	Guangxi Zhuang Autonomous Region,	Congzuo	Longzhou County	45	4514	451423	106.847	22.4273	3		2	2019	New species and new records of the subgenus Galumnella (Galumnella) (Acari: Oribatida: Galumnellidae) from China
141	Galumnella	Galumnella (Galumnella) nonporosa	Hubei Province	Huanggang	Xishui	42	4211	421125	115.273	30.5145	3		2	2019	New species and new records of the subgenus Galumnella (Galumnella) (Acari: Oribatida: Galumnellidae) from China
142	Galumnella	Galumnella (Galumnella) parageographica	Guangxi Zhuang Autonomous Region,	Congzuo	Daxin County	45	4514	451424	107.124	22.8097	3		2	2019	New species and new records of the subgenus Galumnella (Galumnella) (Acari: Oribatida: Galumnellidae) from China
142	Galumnella	Galumnella (Galumnella) parageographica	Hubei Province	Yichang	Wufeng Tujia Autonomous County	42	4205	420529	110.697	30.1838	3		2	2019	New species and new records of the subgenus Galumnella (Galumnella) (Acari: Oribatida: Galumnellidae) from China
142	Galumnella	Galumnella (Galumnella) parageographica	Yunnan Province	Baoshan	Tengchong County	53	5305	530522	98.4911	25.2691	3		2	2019	New species and new records of the subgenus Galumnella (Galumnella) (Acari: Oribatida: Galumnellidae) from China
143	Galumnella	Galumnella (Galumnella) sidorchukae	Guangxi Zhuang Autonomous Region,	Congzuo	Longzhou County	45	4514	451423	106.847	22.4273	3		2	2019	New species and new records of the subgenus Galumnella (Galumnella) (Acari: Oribatida: Galumnellidae) from China
144	Gamasholaspis	Gamasholaspis duyunens	Sichuan Province	Liangshan Yi Autonomous Prefecture	Huili	51	5134	513425	102.253	26.5929	3		1	2015	Diversity of Ectoparasites on Eothenomys miletus in Mountainous Areas of Southwest Sichuan
144	Gamasholaspis	Gamasholaspis duyunens	Sichuan Province	Liangshan Yi Autonomous Prefecture	Yanyuan	51	5134	513423	101.467	27.599	3		1	2015	Diversity of Ectoparasites on Eothenomys miletus in Mountainous Areas of Southwest Sichuan
144	Gamasholaspis	Gamasholaspis duyunens	Sichuan Province	Liangshan Yi Autonomous Prefecture	Mili Tibetan Autonomous County	51	5134	513422	100.941	28.3527	3		1	2015	Diversity of Ectoparasites on Eothenomys miletus in Mountainous Areas of Southwest Sichuan
145	Gamasholaspis	Gamasholaspis sinicus	Jilin Province	Tonghua	Huinan	22	2205	220523	126.347	43.5632	3		3	1980	China Economic Entomology, Book 17
145	Gamasholaspis	Gamasholaspis sinicus	Hubei Province	Yichang	Reduced Land	42	4205	420506	111.252	30.9883	3		1	2004	A Preliminary List of Gamasid Mites in Hubei Province
145	Gamasholaspis	Gamasholaspis sinicus	Hubei Province	Yichang	Zigui County	42	4205	420527	110.679	30.9069	3		1	2004	A Preliminary List of Gamasid Mites in Hubei Province
145	Gamasholaspis	Gamasholaspis sinicus	Hubei Province	Yichang	Reduced Land	42	4205	420506	111.252	30.9883	3		1	2002	A Surey on Gamasid Mites and Trombiculid Mites with Delimitation of Zoogeographieal Regions in Yichang, Hubei Province
146	Gamasodes	Gamasodes guoluoensis	Qinghai Province	Go Luo Tibetan Autonomous Prefecture	Dari	63	6326	632624	99.3973	33.4798	3		1	2011	Parasitidae insects in northwest China
147	Gamasodes	Gamasodes micherdzinskii	Xinjiang Uygur Autonomous Region	Changji Hui Autonomous Prefecture,	Manas County	65	6523	652324	86.1163	44.4797	3		1	2011	Parasitidae insects in northwest China
147	Gamasodes	Gamasodes micherdzinskii	Xinjiang Uygur Autonomous Region	Tuscaloosa Area	Wusu	65	6542	654202	84.2681	44.3925	3		1	2011	Parasitidae insects in northwest China
148	Gamasodes	Gamasodes tongdensis	Qinghai Province	Hainan Tibetan Autonomous Prefecture	Tongde County	63	6325	632522	100.576	35.0818	3		1	2011	Parasitidae insects in northwest China
149	Haemogamasus Berlese	H .bifurcatus	Qinghai Province	Hainan Tibetan Autonomous Prefecture	Xinghai County	63	6325	632524	99.719	35.5362	3		1	2011	Small-sinica of Hypoaspidinae Vitzthum and Haemogamasinae Oudemansi n northwest China
150	Hirstionyssus	H .musculi	Xinjiang Uygur Autonomous Region	Changji Hui Autonomous Prefecture,	Mori Kazakh Autonomous County	65	6523	652328	90.7981	44.0906	3		1	1993	Fauna and Medical Importance of Acarine in Eastern Xinjiang
150	Hirstionyssus	H .musculi	Jiangsu Province	Zhenjiang	Jingkou District	32	3211	321102	119.637	32.2059	3		1	2003	Collection of gamasid mites from Zhenjiang City and new records in Jiangsu Province, with descriptions of nymphs of three species( Acari)
151	Herpetacarus	H. fukienensis	Fujian Province	Fuzhou	Pingtan County	35	3501	350128	119.768	35.542	3		3	1980	China Economic Entomology, Book 17
151	Herpetacarus	H. fukienensis	Fujian Province	Nanping	Pucheng County	35	3507	350722	118.516	37.9485	3		3	1980	China Economic Entomology, Book 17
151	Herpetacarus	H. fukienensis	Fujian Province	Nanping	Shao-Wu	35	3507	350781	117.464	37.3368	3		3	1980	China Economic Entomology, Book 17
151	Herpetacarus	H. fukienensis	Fujian Province	Ningde	Pingnan County	35	3509	350923	118.98	36.9338	3		3	1980	China Economic Entomology, Book 17
152	Helenicula	H. globularis	Yunnan Province	Puer	Simao	53	5308	530802	100.844	33.7339	3		3	1980	China Economic Entomology, Book 17
152	Helenicula	H. globularis	Yunnan Province	Lincang	Gengma Dai Wa Autonomous County	53	5309	530926	99.4184	33.6341	3		3	1980	China Economic Entomology, Book 17
152	Helenicula	H. globularis	Yunnan Province	Xishuangbanna Dai National Minority Autonomous Prefecture	Jinghong	53	5328	532801	100.91	33.1038	3		3	1980	China Economic Entomology, Book 17
152	Helenicula	H. globularis	Yunnan Province	Xishuangbanna Dai National Minority Autonomous Prefecture	Mengla County	53	5328	532823	101.446	31.7437	3		3	1980	China Economic Entomology, Book 17
152	Helenicula	H. globularis	Yunnan Province	Dali Bai Minority Autonomous Prefecture	Yunlong County	53	5329	532929	99.299	25.8861	3		1	1979	A Study on Chigger Mites in Xigu Flat and Distriet besides Lanean River
153	Helenicula	H. hsui	Sichuan Province	Liangshan Yi Autonomous Prefecture	Huili	51	5134	513425	102.253	26.5929	3		1	2015	Diversity of Ectoparasites on Eothenomys miletus in Mountainous Areas of Southwest Sichuan
153	Helenicula	H. hsui	Sichuan Province	Liangshan Yi Autonomous Prefecture	Yanyuan	51	5134	513423	101.467	27.599	3		1	2015	Diversity of Ectoparasites on Eothenomys miletus in Mountainous Areas of Southwest Sichuan
153	Helenicula	H. hsui	Sichuan Province	Liangshan Yi Autonomous Prefecture	Mili Tibetan Autonomous County	51	5134	513422	100.941	28.3527	3		1	2015	Diversity of Ectoparasites on Eothenomys miletus in Mountainous Areas of Southwest Sichuan
153	Helenicula	H. hsui	Guangdong Province,	Zhaoqing	Duanzhou Area	44	4412	441202	112.472	23.1105	3		1	1999	Report on the collection of rats in parts of Zhaoqing
154	Helenicula	H. litchia	Yunnan Province	Xishuangbanna Dai National Minority Autonomous Prefecture	Mengla County	53	5328	532823	101.446	31.7437	3		3	1980	China Economic Entomology, Book 17
154	Helenicula	H. litchia	Yunnan Province	Dehong Dai And Jingpo Autonomous Prefecture	Lianghe County	53	5331	533122	98.3145	34.7398	3		3	1980	China Economic Entomology, Book 17
154	Helenicula	H. litchia	Yunnan Province	Dehong Dai And Jingpo Autonomous Prefecture	Yingjiang County	53	5331	533123	97.9128	34.8493	3		3	1980	China Economic Entomology, Book 17
155	Helenicula	H. simena	Sichuan Province	Liangshan Yi Autonomous Prefecture	Huili	51	5134	513425	102.253	26.5929	3		1	2015	Diversity of Ectoparasites on Eothenomys miletus in Mountainous Areas of Southwest Sichuan
155	Helenicula	H. simena	Sichuan Province	Liangshan Yi Autonomous Prefecture	Yanyuan	51	5134	513423	101.467	27.599	3		1	2015	Diversity of Ectoparasites on Eothenomys miletus in Mountainous Areas of Southwest Sichuan
155	Helenicula	H. simena	Sichuan Province	Liangshan Yi Autonomous Prefecture	Mili Tibetan Autonomous County	51	5134	513422	100.941	28.3527	3		1	2015	Diversity of Ectoparasites on Eothenomys miletus in Mountainous Areas of Southwest Sichuan
155	Helenicula	H. simena	Hainan Province,	Directly Under Province Administrative Units	Qiongzhong Li Miao Nationality Autonomous County	46	4690	469030	109.849	19.0342	3		3	2019	Atlas of Epidemiology of Natural Epidemic Diseases in China
155	Helenicula	H. simena	Yunnan Province	Lijiang	Yongsheng County	53	5307	530722	100.694	36.4833	3		3	2019	Atlas of Epidemiology of Natural Epidemic Diseases in China
155	Helenicula	H. simena	Yunnan Province	Puer	Jiang Hani Yi Nationality Autonomous County	53	5308	530826	101.791	33.6174	3		3	2019	Atlas of Epidemiology of Natural Epidemic Diseases in China
155	Helenicula	H. simena	Yunnan Province	Puer	Cimo Wa Autonomous County	53	5308	530829	99.5132	33.6969	3		3	2019	Atlas of Epidemiology of Natural Epidemic Diseases in China
155	Helenicula	H. simena	Yunnan Province	Lincang	Gengma Dai Wa Autonomous County	53	5309	530926	99.4184	33.6341	3		3	2019	Atlas of Epidemiology of Natural Epidemic Diseases in China
155	Helenicula	H. simena	Yunnan Province	Honghe Hani And Yi Autonomous Prefecture	Hekou Yao Autonomous County	53	5325	532532	103.816	33.7814	3		3	2019	Atlas of Epidemiology of Natural Epidemic Diseases in China
155	Helenicula	H. simena	Yunnan Province	Xishuangbanna Dai National Minority Autonomous Prefecture	Menghai County	53	5328	532822	100.322	31.9662	3		3	2019	Atlas of Epidemiology of Natural Epidemic Diseases in China
155	Helenicula	H. simena	Yunnan Province	Xishuangbanna Dai National Minority Autonomous Prefecture	Mengla County	53	5328	532823	101.446	31.7437	3		3	2019	Atlas of Epidemiology of Natural Epidemic Diseases in China
155	Helenicula	H. simena	Yunnan Province	Dali Bai Minority Autonomous Prefecture	Yangbi Yi Autonomous County	53	5329	532922	99.8883	35.5897	3		3	2019	Atlas of Epidemiology of Natural Epidemic Diseases in China
155	Helenicula	H. simena	Yunnan Province	Dali Bai Minority Autonomous Prefecture	Xiangyun County	53	5329	532923	100.772	35.5064	3		3	2019	Atlas of Epidemiology of Natural Epidemic Diseases in China
155	Helenicula	H. simena	Yunnan Province	Dali Bai Minority Autonomous Prefecture	Jianchuan County	53	5329	532931	99.742	36.4316	3		3	2019	Atlas of Epidemiology of Natural Epidemic Diseases in China
155	Helenicula	H. simena	Yunnan Province	Dehong Dai And Jingpo Autonomous Prefecture	Lianghe County	53	5331	533122	98.3145	34.7398	3		3	2019	Atlas of Epidemiology of Natural Epidemic Diseases in China
155	Helenicula	H. simena	Yunnan Province	Dehong Dai And Jingpo Autonomous Prefecture	Longchuan	53	5331	533124	97.9606	34.3733	3		3	2019	Atlas of Epidemiology of Natural Epidemic Diseases in China
155	Helenicula	H. simena	Yunnan Province	Diqing Tibetan Autonomous Prefecture	Shangri-La County	53	5334	533421	99.8229	37.8979	3		3	2019	Atlas of Epidemiology of Natural Epidemic Diseases in China
155	Helenicula	H. simena	Yunnan Province	Dali Bai Minority Autonomous Prefecture	Yunlong County	53	5329	532929	99.299	25.8861	3		1	1979	A Study on Chigger Mites in Xigu Flat and Distriet besides Lanean River
155	Helenicula	H. simena	Yunnan Province	Xishuangbanna Dai National Minority Autonomous Prefecture	Jinghong	53	5328	532801	100.91	22.1038	3		1	2013	Distribution and host selection of Helenicula simena in some areas of Yunnan Province,China
155	Helenicula	H. simena	Yunnan Province	Dali Bai Minority Autonomous Prefecture	Binchuan	53	5329	532924	100.613	25.8628	3		1	2013	Distribution and host selection of Helenicula simena in some areas of Yunnan Province,China
155	Helenicula	H. simena	Yunnan Province	Dehong Dai And Jingpo Autonomous Prefecture	Ruili	53	5331	533102	97.816	24.0405	3		1	2013	Distribution and host selection of Helenicula simena in some areas of Yunnan Province,China
155	Helenicula	H. simena	Yunnan Province	Wenshan Zhuang And Miao Autonomous Prefecture	Maguan County	53	5326	532625	104.248	22.9531	3		1	2014	Ecological Research of Chigger Mites on Three Species of House rodents (Rattus tanezumi,etc.) in Yunnan Province
155	Helenicula	H. simena	Yunnan Province	Yuxi	Yuanjiang Hani Yi Dai National Minority Autonomous County	53	5304	530428	102.006	23.5834	3		1	2014	Ecological Research of Chigger Mites on Three Species of House rodents (Rattus tanezumi,etc.) in Yunnan Province
155	Helenicula	H. simena	Yunnan Province	Qujing	Fuyuan County	53	5303	530325	104.363	25.4542	3		1	2014	Ecological Research of Chigger Mites on Three Species of House rodents (Rattus tanezumi,etc.) in Yunnan Province
155	Helenicula	H. simena	Yunnan Province	Puer	Ninger Hani Yi Nationality Autonomous County	53	5308	530821	101.186	23.0924	3		1	2014	Ecological Research of Chigger Mites on Three Species of House rodents (Rattus tanezumi,etc.) in Yunnan Province
155	Helenicula	H. simena	Guangdong Province,	Zhaoqing	Duanzhou Area	44	4412	441202	112.472	23.1105	3		1	1999	Report on the collection of rats in parts of Zhaoqing
155	Helenicula	H. simena	Yunnan Province	Dali Bai Minority Autonomous Prefecture	Dali	53	5329	532901	100.205	25.6858	3		2	2013	Ectoparasitic insects and mites on Yunnan red-backed voles (Eothenomys miletus) from a localized area in southwest China
156	Helenicula	H. yunnanensis	Sichuan Province	Liangshan Yi Autonomous Prefecture	Huili	51	5134	513425	102.253	26.5929	3		1	2015	Diversity of Ectoparasites on Eothenomys miletus in Mountainous Areas of Southwest Sichuan
156	Helenicula	H. yunnanensis	Sichuan Province	Liangshan Yi Autonomous Prefecture	Yanyuan	51	5134	513423	101.467	27.599	3		1	2015	Diversity of Ectoparasites on Eothenomys miletus in Mountainous Areas of Southwest Sichuan
156	Helenicula	H. yunnanensis	Sichuan Province	Liangshan Yi Autonomous Prefecture	Mili Tibetan Autonomous County	51	5134	513422	100.941	28.3527	3		1	2015	Diversity of Ectoparasites on Eothenomys miletus in Mountainous Areas of Southwest Sichuan
156	Helenicula	H. yunnanensis	Yunnan Province	Lincang	Gengma Dai Wa Autonomous County	53	5309	530926	99.4184	33.6341	3		3	1980	China Economic Entomology, Book 17
157	Haemogamasus Berlese	H.ambulans	Jilin Province	Yanbian Korean Autonomous Prefecture,	Helong	22	2224	222406	128.901	42.4741	3		1	1998	Faunal and Ecological Studies of Gamasid Mites in Frontiers of Northeast China
157	Haemogamasus Berlese	H.ambulans	Heilongjiang Province	Jixi	Mishan	23	2303	230382	132.173	45.4668	3		1	1998	Faunal and Ecological Studies of Gamasid Mites in Frontiers of Northeast China
157	Haemogamasus Berlese	H.ambulans	Heilongjiang Province	Hegang	Luobei	23	2304	230421	130.761	47.7507	3		1	1998	Faunal and Ecological Studies of Gamasid Mites in Frontiers of Northeast China
157	Haemogamasus Berlese	H.ambulans	Heilongjiang Province	Mudanjiang	Dongning	23	2310	231024	130.847	44.0727	3		1	1998	Faunal and Ecological Studies of Gamasid Mites in Frontiers of Northeast China
157	Haemogamasus Berlese	H.ambulans	Heilongjiang Province	Heihe	Aihui	23	2311	231102	126.721	50.2035	3		1	1998	Faunal and Ecological Studies of Gamasid Mites in Frontiers of Northeast China
157	Haemogamasus Berlese	H.ambulans	Heilongjiang Province	The Greater Hinggan Mountains Region (Jgd)	Mohe	23	2327	232723	122.673	52.925	3		1	1996	Gamasids in Heilongjiang Province
157	Haemogamasus Berlese	H.ambulans	Heilongjiang Province	Jiamusi	Fujin	23	2308	230882	132.542	47.1765	3		1	1996	Gamasids in Heilongjiang Province
157	Haemogamasus Berlese	H.ambulans	Heilongjiang Province	Qiqihaer	Gannan County	23	2302	230225	123.857	48.0203	3		1	1996	Gamasids in Heilongjiang Province
157	Haemogamasus Berlese	H.ambulans	Heilongjiang Province	Harbin.	Wuchang	23	2301	230184	127.488	44.7709	3		1	1996	Gamasids in Heilongjiang Province
157	Haemogamasus Berlese	H.ambulans	Heilongjiang Province	Qiqihaer	Tailai	23	2302	230224	123.552	46.6045	3		1	1996	Gamasids in Heilongjiang Province
157	Haemogamasus Berlese	H.ambulans	Heilongjiang Province	Yichun	Yichun Area	23	2307	230702	128.912	47.7276	3		1	1996	Gamasids in Heilongjiang Province
157	Haemogamasus Berlese	H.ambulans	Xinjiang Uygur Autonomous Region	Altay Region	Habahe	65	6543	654324	86.3888	48.2972	3		1	1990	An Investigation on the Acarina Fauna in the Emin River Vally and Ite Neighboring Mountainous Areas of Tacheng Prefecture,Xinjiang
157	Haemogamasus Berlese	H.ambulans	Qinghai Province	Hainan Tibetan Autonomous Prefecture	Xinghai County	63	6325	632524	99.719	35.5362	3		1	1998	Small-sinica of Hypoaspidinae Vitzthum and Haemogamasinae Oudemansi n northwest China
157	Haemogamasus Berlese	H.ambulans	Xinjiang Uygur Autonomous Region	Changji Hui Autonomous Prefecture,	Hutubi	65	6523	652323	86.6815	44.3686	3		1	2011	Small-sinica of Hypoaspidinae Vitzthum and Haemogamasinae Oudemansi n northwest China
157	Haemogamasus Berlese	H.ambulans	Xinjiang Uygur Autonomous Region	Ili Kazak Autonomous Prefecture	Xinyuan County	65	6540	654025	83.5488	43.3683	3		1	2011	Small-sinica of Hypoaspidinae Vitzthum and Haemogamasinae Oudemansi n northwest China
157	Haemogamasus Berlese	H.ambulans	Xinjiang Uygur Autonomous Region	Ili Kazak Autonomous Prefecture	Nilka County	65	6540	654028	83.2272	43.8101	3		1	2011	Small-sinica of Hypoaspidinae Vitzthum and Haemogamasinae Oudemansi n northwest China
157	Haemogamasus Berlese	H.ambulans	Xinjiang Uygur Autonomous Region	Tuscaloosa Area	Tacheng	65	6542	654201	83.1813	46.7996	3		1	2011	Small-sinica of Hypoaspidinae Vitzthum and Haemogamasinae Oudemansi n northwest China
157	Haemogamasus Berlese	H.ambulans	Xinjiang Uygur Autonomous Region	Altay Region	Burqin County	65	6543	654321	87.2185	48.3042	3		1	2011	Small-sinica of Hypoaspidinae Vitzthum and Haemogamasinae Oudemansi n northwest China
157	Haemogamasus Berlese	H.ambulans	Xinjiang Uygur Autonomous Region	Altay Region	Fuyun	65	6543	654322	89.3884	46.5019	3		1	2011	Small-sinica of Hypoaspidinae Vitzthum and Haemogamasinae Oudemansi n northwest China
157	Haemogamasus Berlese	H.ambulans	Xinjiang Uygur Autonomous Region	Altay Region	Fuhai	65	6543	654323	88.0403	46.3176	3		1	2011	Small-sinica of Hypoaspidinae Vitzthum and Haemogamasinae Oudemansi n northwest China
157	Haemogamasus Berlese	H.ambulans	Hebei Province	Chengde	Xinglong	13	1308	130822	117.709	40.4435	3		3	2019	Atlas of Epidemiology of Natural Epidemic Diseases in China
157	Haemogamasus Berlese	H.ambulans	Hebei Province	Chengde	Fengning Manchu Autonomous County	13	1308	130826	116.621	41.4185	3		3	2019	Atlas of Epidemiology of Natural Epidemic Diseases in China
157	Haemogamasus Berlese	H.ambulans	Inner Mongolia Autonomous Region	Hulun Buir	Evenk Autonomous Banner	15	1507	150724	120.059	48.4915	3		3	2019	Atlas of Epidemiology of Natural Epidemic Diseases in China
157	Haemogamasus Berlese	H.ambulans	Inner Mongolia Autonomous Region	Hulun Buir	Yakeshi	15	1507	150782	121.501	49.304	3		3	2019	Atlas of Epidemiology of Natural Epidemic Diseases in China
157	Haemogamasus Berlese	H.ambulans	Jilin Province	Changchun	Jiutai	22	2201	220181	125.986	44.3089	3		3	2019	Atlas of Epidemiology of Natural Epidemic Diseases in China
157	Haemogamasus Berlese	H.ambulans	Jilin Province	Jilin	Jiaohe	22	2202	220281	127.357	43.734	3		3	2019	Atlas of Epidemiology of Natural Epidemic Diseases in China
157	Haemogamasus Berlese	H.ambulans	Jilin Province	Tonghua	Huinan	22	2205	220523	126.347	43.5632	3		3	2019	Atlas of Epidemiology of Natural Epidemic Diseases in China
157	Haemogamasus Berlese	H.ambulans	Jilin Province	Yanbian Korean Autonomous Prefecture,	Yanji	22	2224	222401	129.336	43.1449	3		3	2019	Atlas of Epidemiology of Natural Epidemic Diseases in China
157	Haemogamasus Berlese	H.ambulans	Jilin Province	Yanbian Korean Autonomous Prefecture,	Dunhua	22	2224	222403	128.235	43.5465	3		3	2019	Atlas of Epidemiology of Natural Epidemic Diseases in China
157	Haemogamasus Berlese	H.ambulans	Jilin Province	Yanbian Korean Autonomous Prefecture,	Antu County	22	2224	222426	128.429	43.6972	3		3	2019	Atlas of Epidemiology of Natural Epidemic Diseases in China
157	Haemogamasus Berlese	H.ambulans	Heilongjiang Province	Jixi	Hulin	23	2303	230381	133.1	45.9946	3		3	2019	Atlas of Epidemiology of Natural Epidemic Diseases in China
157	Haemogamasus Berlese	H.ambulans	Heilongjiang Province	Mudanjiang	Hailin	23	2310	231083	129.213	44.8991	3		3	2019	Atlas of Epidemiology of Natural Epidemic Diseases in China
157	Haemogamasus Berlese	H.ambulans	Heilongjiang Province	Heihe	Beian	23	2311	231181	127.113	48.1314	3		3	2019	Atlas of Epidemiology of Natural Epidemic Diseases in China
157	Haemogamasus Berlese	H.ambulans	Xinjiang Uygur Autonomous Region	Changji Hui Autonomous Prefecture,	Mori Kazakh Autonomous County	65	6523	652328	90.7981	44.0906	3		1	1993	Fauna and Medical Importance of Acarine in Eastern Xinjiang
158	Herpetacarus	H.cheni	Fujian Province	Ningde	Pingnan County	35	3509	350923	118.98	36.9338	3		3	1980	China Economic Entomology, Book 17
159	Haemogamasus Berlese	H.ivanovi	Qinghai Province	Hainan Tibetan Autonomous Prefecture	Shagou	63	6325	632525	100.89	35.7024	3		1	1985	Investigations on Rodent and lts Eeto Parasite in Guinan County, Qinghai Province
159	Haemogamasus Berlese	H.ivanovi	Jilin Province	Tonghua	Huinan	22	2205	220523	126.347	43.5632	3		3	1980	China Economic Entomology, Book 17
159	Haemogamasus Berlese	H.ivanovi	Heilongjiang Province	Heihe	Beian	23	2311	231181	127.113	48.1314	3		3	1980	China Economic Entomology, Book 17
159	Haemogamasus Berlese	H.ivanovi	Heilongjiang Province	Heihe	Wudalianchi	23	2311	231182	126.629	48.7462	3		3	1980	China Economic Entomology, Book 17
159	Haemogamasus Berlese	H.ivanovi	Sichuan Province	Aba Tibetan And Qiang Autonomous Prefecture	Ruoergai County	51	5132	513232	102.881	33.6702	3		3	1980	China Economic Entomology, Book 17
159	Haemogamasus Berlese	H.ivanovi	Tibet Autonomous Region	Changdu Area	Zuogong County	54	5421	542128	97.8072	39.5518	3		3	1980	China Economic Entomology, Book 17
160	Haemogamasus Berlese	H.submandschuricus	Gansu Province	Gannan Tibetan Autonomous Prefecture	Luqu	62	6230	623026	102.465	34.3915	3		1	2011	Small-sinica of Hypoaspidinae Vitzthum and Haemogamasinae Oudemansi n northwest China
160	Haemogamasus Berlese	H.submandschuricus	Qinghai Province	Hainan Tibetan Autonomous Prefecture	Xinghai County	63	6325	632524	99.719	35.5362	3		1	2011	Small-sinica of Hypoaspidinae Vitzthum and Haemogamasinae Oudemansi n northwest China
161	Hypoaspis	H.tengi	Ningxia Hui Autonomous Region	Yinchuan	Lingwu	64	6401	640181	106.528	37.9423	3		1	2009	Composition and distribution and harm of Gamasid mites in NingxiaHui Autonomous Region
161	Hypoaspis	H.tengi	Ningxia Hui Autonomous Region	Zhongwei	Zhongning	64	6405	640521	105.672	37.3282	3		1	2009	Composition and distribution and harm of Gamasid mites in NingxiaHui Autonomous Region
161	Hypoaspis	H.tengi	Shanxi Province	Jinzhong	Jiexiu	14	1407	140781	111.99	37.0272	3		1	2013	Investigations on mesostigmatic mites from Ningxia and neighboring Provinces (Acari) (2)
162	Haemogamasus Berlese	H.zachvatkini altaicus	Hebei Province	Zhangjiakou	Guyuan	13	1307	130724	115.638	41.5777	3		3	1980	China Economic Entomology, Book 17
162	Haemogamasus Berlese	H.zachvatkini altaicus	Hebei Province	Chengde	Fengning Manchu Autonomous County	13	1308	130826	116.621	41.4185	3		3	1980	China Economic Entomology, Book 17
162	Haemogamasus Berlese	H.zachvatkini altaicus	Inner Mongolia Autonomous Region	Chifeng	Hexigten Banner	15	1504	150425	117.391	43.3308	3		3	1980	China Economic Entomology, Book 17
162	Haemogamasus Berlese	H.zachvatkini altaicus	Liaoning Province	Shenyang	Xinmin	21	2101	210181	122.866	43.0333	3		3	1980	China Economic Entomology, Book 17
162	Haemogamasus Berlese	H.zachvatkini altaicus	Liaoning Province	Jinzhou	Heishan County	21	2107	210726	122.261	41.7958	3		3	1980	China Economic Entomology, Book 17
162	Haemogamasus Berlese	H.zachvatkini altaicus	Liaoning Province	Chaoyang	Jianping County	21	2113	211322	119.621	41.8358	3		3	1980	China Economic Entomology, Book 17
162	Haemogamasus Berlese	H.zachvatkini altaicus	Jilin Province	Changchun	County Agriculture	22	2201	220122	125.095	44.4633	3		3	1980	China Economic Entomology, Book 17
162	Haemogamasus Berlese	H.zachvatkini altaicus	Jilin Province	Changchun	Jiutai	22	2201	220181	125.986	44.3089	3		3	1980	China Economic Entomology, Book 17
162	Haemogamasus Berlese	H.zachvatkini altaicus	Jilin Province	Tonghua	Huinan	22	2205	220523	126.347	43.5632	3		3	1980	China Economic Entomology, Book 17
163	Haemogamasus Berlese	Haemogamasus angustus	Xinjiang Uygur Autonomous Region	Tuscaloosa Area	Wusu	65	6542	654202	84.2681	44.3925	3		1	2011	Small-sinica of Hypoaspidinae Vitzthum and Haemogamasinae Oudemansi n northwest China
164	Haemogamasus Berlese	Haemogamasus ca landrellrs	Beijing	Beijing	Mentougou	11	1101	110109	115.777	39.9952	3		1	2003	Study on Time Niche Among the Ectoparasites of the Rodent in Dongling Mountain in Beijing
164	Haemogamasus Berlese	Haemogamasus ca landrellrs	Ningxia Hui Autonomous Region	Natural Guyuan	Jingyuan	64	6404	640424	106.351	35.5354	3		1	2012	Investigations on mesostigmatic mites from Ningxia, China (Acari) (3)
164	Haemogamasus Berlese	Haemogamasus ca landrellrs	Ningxia Hui Autonomous Region	Natural Guyuan	Longde	64	6404	640423	106.062	35.6097	3		1	2011	Small-sinica of Hypoaspidinae Vitzthum and Haemogamasinae Oudemansi n northwest China
164	Haemogamasus Berlese	Haemogamasus ca landrellrs	Ningxia Hui Autonomous Region	Natural Guyuan	Jingyuan	64	6404	640424	106.351	35.5354	3		1	2011	Small-sinica of Hypoaspidinae Vitzthum and Haemogamasinae Oudemansi n northwest China
164	Haemogamasus Berlese	Haemogamasus ca landrellrs	Hebei Province	Zhangjiakou	Guyuan	13	1307	130724	115.638	41.5777	3		3	1980	China Economic Entomology, Book 17
164	Haemogamasus Berlese	Haemogamasus ca landrellrs	Inner Mongolia Autonomous Region	Xingan League	Wulanhaote	15	1522	152201	122.085	46.1351	3		3	1980	China Economic Entomology, Book 17
165	Haemogamasus Berlese	Haemogamasus citelli	Ningxia Hui Autonomous Region	Wuzhong	Yanchi	64	6403	640323	107.045	37.6284	3		1	2010	Investigations on Mesostigmatic Mites from Yanchi, Ningxia, China (1) Description of Deutonymph Hypoaspi（s Cosmolaelaps） paracuneifer
165	Haemogamasus Berlese	Haemogamasus citelli	Xinjiang Uygur Autonomous Region	Changji Hui Autonomous Prefecture,	Qitai County	65	6523	652325	90.0943	44.5141	3		1	2011	Small-sinica of Hypoaspidinae Vitzthum and Haemogamasinae Oudemansi n northwest China
165	Haemogamasus Berlese	Haemogamasus citelli	Xinjiang Uygur Autonomous Region	Bortala Mongol Autonomous Prefecture	Jinghe County	65	6527	652722	82.9019	44.513	3		1	2011	Small-sinica of Hypoaspidinae Vitzthum and Haemogamasinae Oudemansi n northwest China
165	Haemogamasus Berlese	Haemogamasus citelli	Xinjiang Uygur Autonomous Region	Kizilsu Kirghiz Autonomous Prefecture	Wu Just County	65	6530	653024	74.8965	39.8179	3		1	2011	Small-sinica of Hypoaspidinae Vitzthum and Haemogamasinae Oudemansi n northwest China
165	Haemogamasus Berlese	Haemogamasus citelli	Xinjiang Uygur Autonomous Region	Hotan Region	Zeller County	65	6532	653225	81.0724	37.0455	3		1	2011	Small-sinica of Hypoaspidinae Vitzthum and Haemogamasinae Oudemansi n northwest China
165	Haemogamasus Berlese	Haemogamasus citelli	Xinjiang Uygur Autonomous Region	Ili Kazak Autonomous Prefecture	Qapqal Xibe Autonomous County	65	6540	654022	81.093	43.625	3		1	2011	Small-sinica of Hypoaspidinae Vitzthum and Haemogamasinae Oudemansi n northwest China
165	Haemogamasus Berlese	Haemogamasus citelli	Xinjiang Uygur Autonomous Region	Tuscaloosa Area	Hoboksar Mongol Autonomous County	65	6542	654226	86.2058	46.239	3		1	2011	Small-sinica of Hypoaspidinae Vitzthum and Haemogamasinae Oudemansi n northwest China
165	Haemogamasus Berlese	Haemogamasus citelli	Xinjiang Uygur Autonomous Region	Altay Region	Burqin County	65	6543	654321	87.2185	48.3042	3		1	2011	Small-sinica of Hypoaspidinae Vitzthum and Haemogamasinae Oudemansi n northwest China
165	Haemogamasus Berlese	Haemogamasus citelli	Xinjiang Uygur Autonomous Region	Altay Region	Yoshiki Is A County	65	6543	654326	86.196	47.3989	3		1	2011	Small-sinica of Hypoaspidinae Vitzthum and Haemogamasinae Oudemansi n northwest China
165	Haemogamasus Berlese	Haemogamasus citelli	Inner Mongolia Autonomous Region	Wulanchabu	Siziwang	15	1509	150929	111.602	43.3804	3		3	1980	China Economic Entomology, Book 17
165	Haemogamasus Berlese	Haemogamasus citelli	Inner Mongolia Autonomous Region	Xilingol League Area	Sonid Left Banner	15	1525	152523	113.156	44.0118	3		3	1980	China Economic Entomology, Book 17
165	Haemogamasus Berlese	Haemogamasus citelli	Inner Mongolia Autonomous Region	Xilingol League Area	Sonid Right Banner	15	1525	152524	112.9	43.8675	3		3	1980	China Economic Entomology, Book 17
165	Haemogamasus Berlese	Haemogamasus citelli	Xinjiang Uygur Autonomous Region	Changji Hui Autonomous Prefecture,	Mori Kazakh Autonomous County	65	6523	652328	90.7981	44.0906	3		1	1993	Fauna and Medical Importance of Acarine in Eastern Xinjiang
165	Haemogamasus Berlese	Haemogamasus citelli	Xinjiang Uygur Autonomous Region	Changji Hui Autonomous Prefecture,	Qitai County	65	6523	652325	90.0943	44.5141	3		1	1993	Fauna and Medical Importance of Acarine in Eastern Xinjiang
166	Haemogamasus Berlese	Haemogamasus clethrionomidis	Hebei Province	Zhangjiakou	Guyuan	13	1307	130724	115.638	41.5777	3		3	1980	China Economic Entomology, Book 17
166	Haemogamasus Berlese	Haemogamasus clethrionomidis	Jilin Province	Tonghua	Huinan	22	2205	220523	126.347	43.5632	3		3	1980	China Economic Entomology, Book 17
167	Haemogamasus Berlese	Haemogamasus Concavus	Qinghai Province	Hainan Tibetan Autonomous Prefecture	Shagou	63	6325	632525	100.89	35.7024	3		1	1993	Investigations on Rodent and lts Eeto Parasite in Guinan County, Qinghai Province
167	Haemogamasus Berlese	Haemogamasus Concavus	Qinghai Province	Tibetan Autonomous Prefecture	Tongren County	63	6323	632321	102.067	35.4381	3		1	2011	Small-sinica of Hypoaspidinae Vitzthum and Haemogamasinae Oudemansi n northwest China
167	Haemogamasus Berlese	Haemogamasus Concavus	Tibet Autonomous Region	Xigaze Region	Zhongba	54	5423	542333	83.6545	30.4739	3		3	2019	Atlas of Epidemiology of Natural Epidemic Diseases in China
168	Haemogamasus Berlese	Haemogamasus dauricus	Sichuan Province	Aba Tibetan And Qiang Autonomous Prefecture	Ruoergai County	51	5132	513232	102.881	33.6702	3		3	1980	China Economic Entomology, Book 17
169	Haemogamasus Berlese	Haemogamasus dorsalis	Sichuan Province	Liangshan Yi Autonomous Prefecture	Huili	51	5134	513425	102.253	26.5929	3		1	2015	Diversity of Ectoparasites on Eothenomys miletus in Mountainous Areas of Southwest Sichuan
169	Haemogamasus Berlese	Haemogamasus dorsalis	Sichuan Province	Liangshan Yi Autonomous Prefecture	Yanyuan	51	5134	513423	101.467	27.599	3		1	2015	Diversity of Ectoparasites on Eothenomys miletus in Mountainous Areas of Southwest Sichuan
169	Haemogamasus Berlese	Haemogamasus dorsalis	Sichuan Province	Liangshan Yi Autonomous Prefecture	Mili Tibetan Autonomous County	51	5134	513422	100.941	28.3527	3		1	2015	Diversity of Ectoparasites on Eothenomys miletus in Mountainous Areas of Southwest Sichuan
169	Haemogamasus Berlese	Haemogamasus dorsalis	Sichuan Province	Liangshan Yi Autonomous Prefecture	Mili Tibetan Autonomous County	51	5134	513422	100.941	38.3537	3		3	1980	China Economic Entomology, Book 17
169	Haemogamasus Berlese	Haemogamasus dorsalis	Yunnan Province	Dali Bai Minority Autonomous Prefecture	Binchuan	53	5329	532924	100.613	25.8628	3		1	2009	Taxonomic Studies on Gamasid Mites of Rats in Yunnan(Acari:Mesostigmata:Gamasina)
169	Haemogamasus Berlese	Haemogamasus dorsalis	Yunnan Province	Nujiang Lisu Autonomous Prefecture	Lanping Bai and Pumi Autonomous County	53	5333	533325	99.2538	26.6244	3		1	2009	Taxonomic Studies on Gamasid Mites of Rats in Yunnan(Acari:Mesostigmata:Gamasina)
170	Haemogamasus Berlese	Haemogamasus emeiensis	Sichuan Province	Liangshan Yi Autonomous Prefecture	Huili	51	5134	513425	102.253	26.5929	3		1	2015	Diversity of Ectoparasites on Eothenomys miletus in Mountainous Areas of Southwest Sichuan
170	Haemogamasus Berlese	Haemogamasus emeiensis	Sichuan Province	Liangshan Yi Autonomous Prefecture	Yanyuan	51	5134	513423	101.467	27.599	3		1	2015	Diversity of Ectoparasites on Eothenomys miletus in Mountainous Areas of Southwest Sichuan
170	Haemogamasus Berlese	Haemogamasus emeiensis	Sichuan Province	Liangshan Yi Autonomous Prefecture	Mili Tibetan Autonomous County	51	5134	513422	100.941	28.3527	3		1	2015	Diversity of Ectoparasites on Eothenomys miletus in Mountainous Areas of Southwest Sichuan
171	Haemogamasus Berlese	Haemogamasus huangzhongensis	Qinghai Province	Xining	Huangzhong	63	6301	630122	101.527	36.5925	3		1	2011	Small-sinica of Hypoaspidinae Vitzthum and Haemogamasinae Oudemansi n northwest China
171	Haemogamasus Berlese	Haemogamasus huangzhongensis	Ningxia Hui Autonomous Region	Zhongwei	Ninghxia	64	6405	640522	105.798	36.5229	3		1	2011	Small-sinica of Hypoaspidinae Vitzthum and Haemogamasinae Oudemansi n northwest China
171	Haemogamasus Berlese	Haemogamasus huangzhongensis	Ningxia Hui Autonomous Region	Zhongwei	Ninghxia	64	6405	640522	105.798	36.5229	3		1	2011	Small-sinica of Hypoaspidinae Vitzthum and Haemogamasinae Oudemansi n northwest China
172	Haemogamasus Berlese	Haemogamasus ivanovi	Heilongjiang Province	Heihe	Beian	23	2311	231181	127.113	48.1214	3		1	1996	Gamasids in Heilongjiang Province
172	Haemogamasus Berlese	Haemogamasus ivanovi	Qinghai Province	Hainan Tibetan Autonomous Prefecture	Gonghe	63	6325	632521	100.03	36.4641	3		1	2011	Small-sinica of Hypoaspidinae Vitzthum and Haemogamasinae Oudemansi n northwest China
173	Haemogamasus Berlese	Haemogamasus kitanoi	Xinjiang Uygur Autonomous Region	Bortala Mongol Autonomous Prefecture	Ala Shan Kou	65	6527	652702	82.7838	45.0391	3		1	2007	Investigation on the fauna of parasitic mites on rodents in Alashankou port area
173	Haemogamasus Berlese	Haemogamasus kitanoi	Heilongjiang Province	Heihe	Beian	23	2311	231181	127.113	48.1214	3		1	1996	Gamasids in Heilongjiang Province
173	Haemogamasus Berlese	Haemogamasus kitanoi	Heilongjiang Province	Heihe	Sun Wu	23	2311	231124	127.301	49.3649	3		1	1996	Gamasids in Heilongjiang Province
173	Haemogamasus Berlese	Haemogamasus kitanoi	Qinghai Province	Hainan Tibetan Autonomous Prefecture	Shagou	63	6325	632525	100.89	35.7024	3		1	1993	Investigations on Rodent and lts Eeto Parasite in Guinan County, Qinghai Province
173	Haemogamasus Berlese	Haemogamasus kitanoi	Anhui Province	Chuzhou	Dingyuan	34	3411	341125	117.659	32.4758	3		1	2011	Small-sinica of Hypoaspidinae Vitzthum and Haemogamasinae Oudemansi n northwest China
173	Haemogamasus Berlese	Haemogamasus kitanoi	Shaanxi Province	Yulin	Shenmu County	61	6108	610821	110.314	38.8369	3		1	2011	Small-sinica of Hypoaspidinae Vitzthum and Haemogamasinae Oudemansi n northwest China
173	Haemogamasus Berlese	Haemogamasus kitanoi	Shaanxi Province	Yulin	Hengshan County	61	6108	610823	109.455	37.843	3		1	2011	Small-sinica of Hypoaspidinae Vitzthum and Haemogamasinae Oudemansi n northwest China
173	Haemogamasus Berlese	Haemogamasus kitanoi	Shaanxi Province	Yulin	Jingbian	61	6108	610824	108.806	37.4857	3		1	2011	Small-sinica of Hypoaspidinae Vitzthum and Haemogamasinae Oudemansi n northwest China
173	Haemogamasus Berlese	Haemogamasus kitanoi	Qinghai Province	Xining	Huangzhong	63	6301	630122	101.527	36.5925	3		1	2011	Small-sinica of Hypoaspidinae Vitzthum and Haemogamasinae Oudemansi n northwest China
173	Haemogamasus Berlese	Haemogamasus kitanoi	Qinghai Province	Haidong	Mutual Aid Minority Autonomous County	63	6302	630223	102.163	36.8425	3		1	2011	Small-sinica of Hypoaspidinae Vitzthum and Haemogamasinae Oudemansi n northwest China
173	Haemogamasus Berlese	Haemogamasus kitanoi	Qinghai Province	Haidong	Hualong Hui Autonomous County	63	6302	630224	102.221	36.0718	3		1	2011	Small-sinica of Hypoaspidinae Vitzthum and Haemogamasinae Oudemansi n northwest China
173	Haemogamasus Berlese	Haemogamasus kitanoi	Qinghai Province	Haidong	Xunhua Salar Autonomous County	63	6302	630225	102.473	35.7123	3		1	2011	Small-sinica of Hypoaspidinae Vitzthum and Haemogamasinae Oudemansi n northwest China
173	Haemogamasus Berlese	Haemogamasus kitanoi	Qinghai Province	Hainan Tibetan Autonomous Prefecture	Gonghe	63	6325	632521	100.03	36.4641	3		1	2011	Small-sinica of Hypoaspidinae Vitzthum and Haemogamasinae Oudemansi n northwest China
173	Haemogamasus Berlese	Haemogamasus kitanoi	Ningxia Hui Autonomous Region	Natural Guyuan	Xiji County	64	6404	640422	105.71	35.9437	3		1	2011	Small-sinica of Hypoaspidinae Vitzthum and Haemogamasinae Oudemansi n northwest China
173	Haemogamasus Berlese	Haemogamasus kitanoi	Ningxia Hui Autonomous Region	Natural Guyuan	Jingyuan	64	6404	640424	106.351	35.5354	3		1	2011	Small-sinica of Hypoaspidinae Vitzthum and Haemogamasinae Oudemansi n northwest China
173	Haemogamasus Berlese	Haemogamasus kitanoi	Ningxia Hui Autonomous Region	Natural Guyuan	Pengyang County	64	6404	640425	106.649	35.9741	3		1	2011	Small-sinica of Hypoaspidinae Vitzthum and Haemogamasinae Oudemansi n northwest China
173	Haemogamasus Berlese	Haemogamasus kitanoi	Ningxia Hui Autonomous Region	Zhongwei	Ninghxia	64	6405	640522	105.798	36.5229	3		1	2011	Small-sinica of Hypoaspidinae Vitzthum and Haemogamasinae Oudemansi n northwest China
173	Haemogamasus Berlese	Haemogamasus kitanoi	Xinjiang Uygur Autonomous Region	Bortala Mongol Autonomous Prefecture	Bole	65	6527	652701	81.8169	44.8176	3		1	2011	Small-sinica of Hypoaspidinae Vitzthum and Haemogamasinae Oudemansi n northwest China
173	Haemogamasus Berlese	Haemogamasus kitanoi	Xinjiang Uygur Autonomous Region	Bortala Mongol Autonomous Prefecture	Jinghe County	65	6527	652722	82.9019	44.513	3		1	2011	Small-sinica of Hypoaspidinae Vitzthum and Haemogamasinae Oudemansi n northwest China
173	Haemogamasus Berlese	Haemogamasus kitanoi	Xinjiang Uygur Autonomous Region	Kizilsu Kirghiz Autonomous Prefecture	Cleo Dingtao County	65	6530	653022	75.2204	38.6347	3		1	2011	Small-sinica of Hypoaspidinae Vitzthum and Haemogamasinae Oudemansi n northwest China
173	Haemogamasus Berlese	Haemogamasus kitanoi	Xinjiang Uygur Autonomous Region	Kizilsu Kirghiz Autonomous Prefecture	Wu Just County	65	6530	653024	74.8965	39.8179	3		1	2011	Small-sinica of Hypoaspidinae Vitzthum and Haemogamasinae Oudemansi n northwest China
173	Haemogamasus Berlese	Haemogamasus kitanoi	Xinjiang Uygur Autonomous Region	Hotan Region	Zeller County	65	6532	653225	81.0724	37.0455	3		1	2011	Small-sinica of Hypoaspidinae Vitzthum and Haemogamasinae Oudemansi n northwest China
173	Haemogamasus Berlese	Haemogamasus kitanoi	Xinjiang Uygur Autonomous Region	Tuscaloosa Area	Tacheng	65	6542	654201	83.1813	46.7996	3		1	2011	Small-sinica of Hypoaspidinae Vitzthum and Haemogamasinae Oudemansi n northwest China
173	Haemogamasus Berlese	Haemogamasus kitanoi	Xinjiang Uygur Autonomous Region	Tuscaloosa Area	Tuoli	65	6542	654224	83.882	45.651	3		1	2011	Small-sinica of Hypoaspidinae Vitzthum and Haemogamasinae Oudemansi n northwest China
173	Haemogamasus Berlese	Haemogamasus kitanoi	Xinjiang Uygur Autonomous Region	Altay Region	Fuyun	65	6543	654322	89.3884	46.5019	3		1	2011	Small-sinica of Hypoaspidinae Vitzthum and Haemogamasinae Oudemansi n northwest China
173	Haemogamasus Berlese	Haemogamasus kitanoi	Xinjiang Uygur Autonomous Region	Altay Region	Qinghe County	65	6543	654325	90.3947	46.2531	3		1	2011	Small-sinica of Hypoaspidinae Vitzthum and Haemogamasinae Oudemansi n northwest China
173	Haemogamasus Berlese	Haemogamasus kitanoi	Hebei Province	Zhangjiakou	Koho County	13	1307	130723	114.598	41.7838	3		3	2019	Atlas of Epidemiology of Natural Epidemic Diseases in China
173	Haemogamasus Berlese	Haemogamasus kitanoi	Hebei Province	Zhangjiakou	Guyuan	13	1307	130724	115.638	41.5777	3		3	2019	Atlas of Epidemiology of Natural Epidemic Diseases in China
173	Haemogamasus Berlese	Haemogamasus kitanoi	Hebei Province	Chengde	Fengning Manchu Autonomous County	13	1308	130826	116.621	41.4185	3		3	2019	Atlas of Epidemiology of Natural Epidemic Diseases in China
173	Haemogamasus Berlese	Haemogamasus kitanoi	Inner Mongolia Autonomous Region	Chifeng	Hexigten Banner	15	1504	150425	117.391	43.3308	3		3	2019	Atlas of Epidemiology of Natural Epidemic Diseases in China
173	Haemogamasus Berlese	Haemogamasus kitanoi	Inner Mongolia Autonomous Region	Hulun Buir	New Barag Right Banner	15	1507	150727	116.786	48.6198	3		3	2019	Atlas of Epidemiology of Natural Epidemic Diseases in China
173	Haemogamasus Berlese	Haemogamasus kitanoi	Inner Mongolia Autonomous Region	Wulanchabu	Siziwang	15	1509	150929	111.602	43.3804	3		3	2019	Atlas of Epidemiology of Natural Epidemic Diseases in China
173	Haemogamasus Berlese	Haemogamasus kitanoi	Inner Mongolia Autonomous Region	Xingan League	Horqin Youyi Qianqi	15	1522	152221	121.175	46.3406	3		3	2019	Atlas of Epidemiology of Natural Epidemic Diseases in China
173	Haemogamasus Berlese	Haemogamasus kitanoi	Inner Mongolia Autonomous Region	Xilingol League Area	Erlianhot	15	1525	152501	112.058	43.4086	3		3	2019	Atlas of Epidemiology of Natural Epidemic Diseases in China
173	Haemogamasus Berlese	Haemogamasus kitanoi	Inner Mongolia Autonomous Region	Xilingol League Area	Abga Qi	15	1525	152522	114.895	44.3544	3		3	2019	Atlas of Epidemiology of Natural Epidemic Diseases in China
173	Haemogamasus Berlese	Haemogamasus kitanoi	Inner Mongolia Autonomous Region	Xilingol League Area	Sonid Left Banner	15	1525	152523	113.156	44.0118	3		3	2019	Atlas of Epidemiology of Natural Epidemic Diseases in China
173	Haemogamasus Berlese	Haemogamasus kitanoi	Inner Mongolia Autonomous Region	Xilingol League Area	Sonid Right Banner	15	1525	152524	112.9	43.8675	3		3	2019	Atlas of Epidemiology of Natural Epidemic Diseases in China
173	Haemogamasus Berlese	Haemogamasus kitanoi	Inner Mongolia Autonomous Region	Xilingol League Area	Taibus	15	1525	152527	115.296	41.8974	3		3	2019	Atlas of Epidemiology of Natural Epidemic Diseases in China
173	Haemogamasus Berlese	Haemogamasus kitanoi	Liaoning Province	Chaoyang	Jianping County	21	2113	211322	119.621	41.8358	3		3	2019	Atlas of Epidemiology of Natural Epidemic Diseases in China
173	Haemogamasus Berlese	Haemogamasus kitanoi	Jilin Province	Baicheng	Da 'An	22	2208	220882	123.727	45.4435	3		3	2019	Atlas of Epidemiology of Natural Epidemic Diseases in China
173	Haemogamasus Berlese	Haemogamasus kitanoi	Sichuan Province	Aba Tibetan And Qiang Autonomous Prefecture	Ruoergai County	51	5132	513232	102.881	33.6702	3		3	2019	Atlas of Epidemiology of Natural Epidemic Diseases in China
173	Haemogamasus Berlese	Haemogamasus kitanoi	Xinjiang Uygur Autonomous Region	Changji Hui Autonomous Prefecture,	Mori Kazakh Autonomous County	65	6523	652328	90.7981	44.0906	3		1	1993	Fauna and Medical Importance of Acarine in Eastern Xinjiang
173	Haemogamasus Berlese	Haemogamasus kitanoi	Xinjiang Uygur Autonomous Region	Changji Hui Autonomous Prefecture,	Qitai County	65	6523	652325	90.0943	44.5141	3		1	1993	Fauna and Medical Importance of Acarine in Eastern Xinjiang
173	Haemogamasus Berlese	Haemogamasus kitanoi	Xinjiang Uygur Autonomous Region	Altay Region	Burqin County	65	6543	654321	87.2185	48.3042	3		1	1990	The Fauna of Ticks and Medical Mites in the Ertix River Valley and Its Neighboring Mountainous Areas in Xinjiang,China
173	Haemogamasus Berlese	Haemogamasus kitanoi	Xinjiang Uygur Autonomous Region	Changji Hui Autonomous Prefecture,	Changji	65	6523	652301	87.058	44.1473	3		1	2009	Investigation on Rodents and their Ectoparasites at Xinjiang Wulasitai Port
173	Haemogamasus Berlese	Haemogamasus kitanoi	Shanxi Province	Shuozhou	Youyu	14	1406	140623	112.396	40.0045	3		2	2015	Mites and ticks (Acari) in Shanxi Province, China: an annotated checklist
174	Haemogamasus Berlese	Haemogamasus kusumotoi	Shaanxi Province	Xi 'An	Lantian County	61	6101	610122	109.413	34.1038	3		1	2011	Small-sinica of Hypoaspidinae Vitzthum and Haemogamasinae Oudemansi n northwest China
174	Haemogamasus Berlese	Haemogamasus kusumotoi	Shaanxi Province	Xi 'An	Zhouzhi County	61	6101	610124	108.104	33.9514	3		1	2011	Small-sinica of Hypoaspidinae Vitzthum and Haemogamasinae Oudemansi n northwest China
174	Haemogamasus Berlese	Haemogamasus kusumotoi	Shaanxi Province	Xi 'An	Hu County	61	6101	610125	108.58	34.0112	3		1	2011	Small-sinica of Hypoaspidinae Vitzthum and Haemogamasinae Oudemansi n northwest China
174	Haemogamasus Berlese	Haemogamasus kusumotoi	Shaanxi Province	Baoji	Meixian	61	6103	610326	107.819	34.1409	3		1	2011	Small-sinica of Hypoaspidinae Vitzthum and Haemogamasinae Oudemansi n northwest China
174	Haemogamasus Berlese	Haemogamasus kusumotoi	Shaanxi Province	Baoji	Taibai County	61	6103	610331	107.419	33.9372	3		1	2011	Small-sinica of Hypoaspidinae Vitzthum and Haemogamasinae Oudemansi n northwest China
174	Haemogamasus Berlese	Haemogamasus kusumotoi	Shaanxi Province	Weinan	Hua County	61	6105	610521	109.801	34.4094	3		1	2011	Small-sinica of Hypoaspidinae Vitzthum and Haemogamasinae Oudemansi n northwest China
174	Haemogamasus Berlese	Haemogamasus kusumotoi	Shaanxi Province	Weinan	Tongguan County	61	6105	610522	110.283	34.5091	3		1	2011	Small-sinica of Hypoaspidinae Vitzthum and Haemogamasinae Oudemansi n northwest China
174	Haemogamasus Berlese	Haemogamasus kusumotoi	Shaanxi Province	Weinan	Huayin	61	6105	610582	110.042	34.5417	3		1	2011	Small-sinica of Hypoaspidinae Vitzthum and Haemogamasinae Oudemansi n northwest China
174	Haemogamasus Berlese	Haemogamasus kusumotoi	Shaanxi Province	Grassland,	Lueyang County	61	6107	610727	106.136	33.3831	3		1	2011	Small-sinica of Hypoaspidinae Vitzthum and Haemogamasinae Oudemansi n northwest China
174	Haemogamasus Berlese	Haemogamasus kusumotoi	Shaanxi Province	Ankang Municipality	Ningshan County	61	6109	610923	108.443	33.5372	3		1	2011	Small-sinica of Hypoaspidinae Vitzthum and Haemogamasinae Oudemansi n northwest China
174	Haemogamasus Berlese	Haemogamasus kusumotoi	Shaanxi Province	Shangluo	Shangnan	61	6110	611023	110.769	33.4173	3		1	2011	Small-sinica of Hypoaspidinae Vitzthum and Haemogamasinae Oudemansi n northwest China
174	Haemogamasus Berlese	Haemogamasus kusumotoi	Shaanxi Province	Shangluo	Shanyang	61	6110	611024	109.976	33.4236	3		1	2011	Small-sinica of Hypoaspidinae Vitzthum and Haemogamasinae Oudemansi n northwest China
174	Haemogamasus Berlese	Haemogamasus kusumotoi	Shaanxi Province	Shangluo	Zhenan County	61	6110	611025	109.065	33.3839	3		1	2011	Small-sinica of Hypoaspidinae Vitzthum and Haemogamasinae Oudemansi n northwest China
174	Haemogamasus Berlese	Haemogamasus kusumotoi	Hebei Province	Zhangjiakou	Guyuan	13	1307	130724	115.638	41.5777	3		3	1980	China Economic Entomology, Book 17
174	Haemogamasus Berlese	Haemogamasus kusumotoi	Hebei Province	Chengde	Fengning Manchu Autonomous County	13	1308	130826	116.621	41.4185	3		3	1980	China Economic Entomology, Book 17
174	Haemogamasus Berlese	Haemogamasus kusumotoi	Hebei Province	Chengde	Weichang Manchu and Mongolian Autonomous County	13	1308	130828	117.528	43.1143	3		3	1980	China Economic Entomology, Book 17
174	Haemogamasus Berlese	Haemogamasus kusumotoi	Liaoning Province	Shenyang	Faku County	21	2101	210124	123.26	43.4185	3		3	1980	China Economic Entomology, Book 17
174	Haemogamasus Berlese	Haemogamasus kusumotoi	Liaoning Province	Tieling	Changtu	21	2112	211224	123.942	43.9997	3		3	1980	China Economic Entomology, Book 17
174	Haemogamasus Berlese	Haemogamasus kusumotoi	Liaoning Province	Chaoyang	Jianping County	21	2113	211322	119.621	41.8358	3		3	1980	China Economic Entomology, Book 17
174	Haemogamasus Berlese	Haemogamasus kusumotoi	Jilin Province	Baicheng	Da 'An	22	2208	220882	123.727	45.4435	3		3	1980	China Economic Entomology, Book 17
174	Haemogamasus Berlese	Haemogamasus kusumotoi	Heilongjiang Province	Heihe	Beian	23	2311	231181	127.113	48.1314	3		3	1980	China Economic Entomology, Book 17
175	Haemogamasus Berlese	Haemogamasus liponyssoides	Heilongjiang Province	Shuangya Shan	Raohe County	23	2305	230524	133.717	47.0666	3		1	2020	Analysis of rodent surveillance at Raohe port in Heilongjiang province
175	Haemogamasus Berlese	Haemogamasus liponyssoides	Sichuan Province	Liangshan Yi Autonomous Prefecture	Huili	51	5134	513425	102.253	26.5929	3		1	2015	Diversity of Ectoparasites on Eothenomys miletus in Mountainous Areas of Southwest Sichuan
175	Haemogamasus Berlese	Haemogamasus liponyssoides	Sichuan Province	Liangshan Yi Autonomous Prefecture	Yanyuan	51	5134	513423	101.467	27.599	3		1	2015	Diversity of Ectoparasites on Eothenomys miletus in Mountainous Areas of Southwest Sichuan
175	Haemogamasus Berlese	Haemogamasus liponyssoides	Sichuan Province	Liangshan Yi Autonomous Prefecture	Mili Tibetan Autonomous County	51	5134	513422	100.941	28.3527	3		1	2015	Diversity of Ectoparasites on Eothenomys miletus in Mountainous Areas of Southwest Sichuan
175	Haemogamasus Berlese	Haemogamasus liponyssoides	Heilongjiang Province	Jixi	Mishan	23	2303	230382	132.173	45.4668	3		1	1998	Faunal and Ecological Studies of Gamasid Mites in Frontiers of Northeast China
175	Haemogamasus Berlese	Haemogamasus liponyssoides	Heilongjiang Province	Mudanjiang	Dongning	23	2310	231024	130.847	44.0727	3		1	1998	Faunal and Ecological Studies of Gamasid Mites in Frontiers of Northeast China
175	Haemogamasus Berlese	Haemogamasus liponyssoides	Heilongjiang Province	Heihe	Aihui	23	2311	231102	126.721	50.2035	3		1	1998	Faunal and Ecological Studies of Gamasid Mites in Frontiers of Northeast China
175	Haemogamasus Berlese	Haemogamasus liponyssoides	Heilongjiang Province	The Greater Hinggan Mountains Region (Jgd)	Mohe	23	2327	232723	122.673	52.925	3		1	1996	Gamasids in Heilongjiang Province
175	Haemogamasus Berlese	Haemogamasus liponyssoides	Heilongjiang Province	Harbin.	Wuchang	23	2301	230184	127.488	44.7709	3		1	1996	Gamasids in Heilongjiang Province
175	Haemogamasus Berlese	Haemogamasus liponyssoides	Liaoning Province	Fushun	Xinbin Manchu Autonomous County	21	2104	210422	124.844	41.6292	3		1	1991	THE ECOGEOGRAPHICAL DISTRIBUTION OF GAMASIDES IN LIAONIN GPROVINCE
175	Haemogamasus Berlese	Haemogamasus liponyssoides	Liaoning Province	Benxi	Manchu Autonomous County Of Devoted	21	2105	210522	125.295	41.2041	3		1	1991	THE ECOGEOGRAPHICAL DISTRIBUTION OF GAMASIDES IN LIAONIN GPROVINCE
175	Haemogamasus Berlese	Haemogamasus liponyssoides	Liaoning Province	Dandong	Kuandian Manchu Autonomous County	21	2106	210624	124.935	40.7709	3		1	1991	THE ECOGEOGRAPHICAL DISTRIBUTION OF GAMASIDES IN LIAONIN GPROVINCE
175	Haemogamasus Berlese	Haemogamasus liponyssoides	Liaoning Province	Jinzhou	Heishan County	21	2107	210726	122.261	41.7958	3		1	1991	THE ECOGEOGRAPHICAL DISTRIBUTION OF GAMASIDES IN LIAONIN GPROVINCE
175	Haemogamasus Berlese	Haemogamasus liponyssoides	Liaoning Province	Panjin	Merchant	21	2111	211121	122.119	40.9614	3		1	1991	THE ECOGEOGRAPHICAL DISTRIBUTION OF GAMASIDES IN LIAONIN GPROVINCE
175	Haemogamasus Berlese	Haemogamasus liponyssoides	Hainan Province,	Directly Under Province Administrative Units	Baoting Li Miao Nationality Autonomous County	46	4690	469029	109.643	18.5834	3		3	1980	China Economic Entomology, Book 17
175	Haemogamasus Berlese	Haemogamasus liponyssoides	Hainan Province,	Directly Under Province Administrative Units	Baoting Li Miao Nationality Autonomous County	46	4690	469029	109.643	18.5834	3		3	1980	China Economic Entomology, Book 17
175	Haemogamasus Berlese	Haemogamasus liponyssoides	Shaanxi Province	Xi 'An	Lantian County	61	6101	610122	109.413	34.1038	3		1	2011	Small-sinica of Hypoaspidinae Vitzthum and Haemogamasinae Oudemansi n northwest China
175	Haemogamasus Berlese	Haemogamasus liponyssoides	Shaanxi Province	Xi 'An	Zhouzhi County	61	6101	610124	108.104	33.9514	3		1	2011	Small-sinica of Hypoaspidinae Vitzthum and Haemogamasinae Oudemansi n northwest China
175	Haemogamasus Berlese	Haemogamasus liponyssoides	Shaanxi Province	Xi 'An	Hu County	61	6101	610125	108.58	34.0112	3		1	2011	Small-sinica of Hypoaspidinae Vitzthum and Haemogamasinae Oudemansi n northwest China
175	Haemogamasus Berlese	Haemogamasus liponyssoides	Shaanxi Province	Baoji	Meixian	61	6103	610326	107.819	34.1409	3		1	2011	Small-sinica of Hypoaspidinae Vitzthum and Haemogamasinae Oudemansi n northwest China
175	Haemogamasus Berlese	Haemogamasus liponyssoides	Shaanxi Province	Baoji	Taibai County	61	6103	610331	107.419	33.9372	3		1	2011	Small-sinica of Hypoaspidinae Vitzthum and Haemogamasinae Oudemansi n northwest China
175	Haemogamasus Berlese	Haemogamasus liponyssoides	Shaanxi Province	Weinan	Hua County	61	6105	610521	109.801	34.4094	3		1	2011	Small-sinica of Hypoaspidinae Vitzthum and Haemogamasinae Oudemansi n northwest China
175	Haemogamasus Berlese	Haemogamasus liponyssoides	Shaanxi Province	Weinan	Tongguan County	61	6105	610522	110.283	34.5091	3		1	2011	Small-sinica of Hypoaspidinae Vitzthum and Haemogamasinae Oudemansi n northwest China
175	Haemogamasus Berlese	Haemogamasus liponyssoides	Shaanxi Province	Weinan	Huayin	61	6105	610582	110.042	34.5417	3		1	2011	Small-sinica of Hypoaspidinae Vitzthum and Haemogamasinae Oudemansi n northwest China
175	Haemogamasus Berlese	Haemogamasus liponyssoides	Shaanxi Province	Grassland,	Lueyang County	61	6107	610727	106.136	33.3831	3		1	2011	Small-sinica of Hypoaspidinae Vitzthum and Haemogamasinae Oudemansi n northwest China
175	Haemogamasus Berlese	Haemogamasus liponyssoides	Shaanxi Province	Ankang Municipality	Ningshan County	61	6109	610923	108.443	33.5372	3		1	2011	Small-sinica of Hypoaspidinae Vitzthum and Haemogamasinae Oudemansi n northwest China
175	Haemogamasus Berlese	Haemogamasus liponyssoides	Shaanxi Province	Shangluo	Shangnan	61	6110	611023	110.769	33.4173	3		1	2011	Small-sinica of Hypoaspidinae Vitzthum and Haemogamasinae Oudemansi n northwest China
175	Haemogamasus Berlese	Haemogamasus liponyssoides	Shaanxi Province	Shangluo	Shanyang	61	6110	611024	109.976	33.4236	3		1	2011	Small-sinica of Hypoaspidinae Vitzthum and Haemogamasinae Oudemansi n northwest China
175	Haemogamasus Berlese	Haemogamasus liponyssoides	Shaanxi Province	Shangluo	Zhenan County	61	6110	611025	109.065	33.3839	3		1	2011	Small-sinica of Hypoaspidinae Vitzthum and Haemogamasinae Oudemansi n northwest China
175	Haemogamasus Berlese	Haemogamasus liponyssoides	Qinghai Province	Go Luo Tibetan Autonomous Prefecture	Jiuzhi County	63	6326	632625	100.991	33.483	3		1	2011	Small-sinica of Hypoaspidinae Vitzthum and Haemogamasinae Oudemansi n northwest China
175	Haemogamasus Berlese	Haemogamasus liponyssoides	Hebei Province	Chengde	Xinglong	13	1308	130822	117.709	40.4435	3		3	1980	China Economic Entomology, Book 17
175	Haemogamasus Berlese	Haemogamasus liponyssoides	Inner Mongolia Autonomous Region	Hulun Buir	Zhalantun	15	1507	150783	121.912	47.7433	3		3	1980	China Economic Entomology, Book 17
175	Haemogamasus Berlese	Haemogamasus liponyssoides	Inner Mongolia Autonomous Region	Xilingol League Area	East Ujimqin Banner	15	1525	152525	117.765	45.8306	3		3	1980	China Economic Entomology, Book 17
175	Haemogamasus Berlese	Haemogamasus liponyssoides	Liaoning Province	Fushun	Qingyuan Manchu Autonomous County	21	2104	210423	124.923	43.1192	3		3	1980	China Economic Entomology, Book 17
175	Haemogamasus Berlese	Haemogamasus liponyssoides	Liaoning Province	Benxi	Manchu Autonomous County Of Devoted	21	2105	210522	125.295	41.3638	3		3	1980	China Economic Entomology, Book 17
175	Haemogamasus Berlese	Haemogamasus liponyssoides	Jilin Province	Tonghua	Huinan	22	2205	220523	126.347	43.5632	3		3	1980	China Economic Entomology, Book 17
175	Haemogamasus Berlese	Haemogamasus liponyssoides	Jilin Province	Yanbian Korean Autonomous Prefecture,	Yanji	22	2224	222401	129.336	43.1449	3		3	1980	China Economic Entomology, Book 17
175	Haemogamasus Berlese	Haemogamasus liponyssoides	Jilin Province	Yanbian Korean Autonomous Prefecture,	Helong	22	2224	222406	128.901	43.4741	3		3	1980	China Economic Entomology, Book 17
175	Haemogamasus Berlese	Haemogamasus liponyssoides	Jilin Province	Yanbian Korean Autonomous Prefecture,	Antu County	22	2224	222426	128.429	43.6972	3		3	1980	China Economic Entomology, Book 17
175	Haemogamasus Berlese	Haemogamasus liponyssoides	Heilongjiang Province	Hegang	Luobei	23	2304	230421	130.761	47.7507	3		3	1980	China Economic Entomology, Book 17
175	Haemogamasus Berlese	Haemogamasus liponyssoides	Heilongjiang Province	Mudanjiang	Hailin	23	2310	231083	129.213	44.8991	3		3	1980	China Economic Entomology, Book 17
175	Haemogamasus Berlese	Haemogamasus liponyssoides	Heilongjiang Province	Heihe	Beian	23	2311	231181	127.113	48.1314	3		3	1980	China Economic Entomology, Book 17
175	Haemogamasus Berlese	Haemogamasus liponyssoides	Sichuan Province	Aba Tibetan And Qiang Autonomous Prefecture	Ruoergai County	51	5132	513232	102.881	33.6702	3		3	1980	China Economic Entomology, Book 17
176	Haemogamasus Berlese	Haemogamasus macrodentilis	Sichuan Province	Ganzi Tibetan Autonomous Prefecture	Kangding	51	5133	513321	101.742	29.9467	3		1	2001	EFFECT OF MALACHITE GREEN AND TEMPERATURE TO DAPHNIA LONGISPINA
176	Haemogamasus Berlese	Haemogamasus macrodentilis	Gansu Province	Gannan Tibetan Autonomous Prefecture	Ma Qu County	62	6230	623025	101.662	33.8315	3		1	1990	Preliminary Investigation of Gamasid Mites in the Northern Qinghai-Tibet Plateau
176	Haemogamasus Berlese	Haemogamasus macrodentilis	Qinghai Province	Hainan Tibetan Autonomous Prefecture	Shagou	63	6325	632525	100.89	35.7024	3		1	1985	Investigations on Rodent and lts Eeto Parasite in Guinan County, Qinghai Province
176	Haemogamasus Berlese	Haemogamasus macrodentilis	Gansu Province	Gannan Tibetan Autonomous Prefecture	Ma Qu County	62	6230	623025	101.662	33.8315	3		1	2011	Small-sinica of Hypoaspidinae Vitzthum and Haemogamasinae Oudemansi n northwest China
176	Haemogamasus Berlese	Haemogamasus macrodentilis	Qinghai Province	Hainan Tibetan Autonomous Prefecture	Xinghai County	63	6325	632524	99.719	35.5362	3		1	2011	Small-sinica of Hypoaspidinae Vitzthum and Haemogamasinae Oudemansi n northwest China
177	Haemogamasus Berlese	Haemogamasus mandschuri cus	Shanxi Province	Shuozhou	Youyu	14	1406	140623	112.396	40.0045	3		2	2015	Mites and ticks (Acari) in Shanxi Province, China: an annotated checklist
178	Haemogamasus Berlese	Haemogamasus mandschuricus	Xinjiang Uygur Autonomous Region	Bortala Mongol Autonomous Prefecture	Ala Shan Kou	65	6527	652702	82.7838	45.0391	3		1	2007	Investigation on the fauna of parasitic mites on rodents in Alashankou port area
178	Haemogamasus Berlese	Haemogamasus mandschuricus	Heilongjiang Province	Hegang	Luobei	23	2304	230421	130.761	47.7507	3		1	1998	Faunal and Ecological Studies of Gamasid Mites in Frontiers of Northeast China
178	Haemogamasus Berlese	Haemogamasus mandschuricus	Heilongjiang Province	Mudanjiang	Dongning	23	2310	231024	130.847	44.0727	3		1	1998	Faunal and Ecological Studies of Gamasid Mites in Frontiers of Northeast China
178	Haemogamasus Berlese	Haemogamasus mandschuricus	Heilongjiang Province	Harbin.	Wuchang	23	2301	230184	127.488	44.7709	3		1	1996	Gamasids in Heilongjiang Province
178	Haemogamasus Berlese	Haemogamasus mandschuricus	Heilongjiang Province	Jixi	Hulin	23	2303	230381	133.1	45.9946	3		1	1996	Gamasids in Heilongjiang Province
178	Haemogamasus Berlese	Haemogamasus mandschuricus	Ningxia Hui Autonomous Region	Shizuishan	Pingluo County	64	6402	640221	106.516	38.8931	3		1	2013	Investigations on mesostigmatic mites from Pingluo, Ningxia (Acari) (2)
178	Haemogamasus Berlese	Haemogamasus mandschuricus	Ningxia Hui Autonomous Region	Wuzhong	Yanchi	64	6403	640323	107.045	37.6284	3		1	2010	Investigations on Mesostigmatic Mites from Yanchi, Ningxia, China (1) Description of Deutonymph Hypoaspi（s Cosmolaelaps） paracuneifer
178	Haemogamasus Berlese	Haemogamasus mandschuricus	Ningxia Hui Autonomous Region	Natural Guyuan	Jingyuan	64	6404	640424	106.351	35.5354	3		1	2012	Investigations on mesostigmatic mites from Ningxia, China (Acari) (3)
178	Haemogamasus Berlese	Haemogamasus mandschuricus	Qinghai Province	Xining	Chengxi District	63	6301	630104	101.686	36.6235	3		1	2001	Collection and new records of Gamasid mites in Qinghai
178	Haemogamasus Berlese	Haemogamasus mandschuricus	Qinghai Province	Hainan Tibetan Autonomous Prefecture	Shagou	63	6325	632525	100.89	35.7024	3		1	1985	Investigations on Rodent and lts Eeto Parasite in Guinan County, Qinghai Province
178	Haemogamasus Berlese	Haemogamasus mandschuricus	Xinjiang Uygur Autonomous Region	Altay Region	Habahe	65	6543	654324	86.3888	48.2972	3		1	1990	An Investigation on the Acarina Fauna in the Emin River Vally and Ite Neighboring Mountainous Areas of Tacheng Prefecture,Xinjiang
178	Haemogamasus Berlese	Haemogamasus mandschuricus	Anhui Province	Chuzhou	Dingyuan	34	3411	341125	117.659	32.4758	3		1	2011	Small-sinica of Hypoaspidinae Vitzthum and Haemogamasinae Oudemansi n northwest China
178	Haemogamasus Berlese	Haemogamasus mandschuricus	Shaanxi Province	Baoji	Qianyang County	61	6103	610328	107.17	34.7592	3		1	2011	Small-sinica of Hypoaspidinae Vitzthum and Haemogamasinae Oudemansi n northwest China
178	Haemogamasus Berlese	Haemogamasus mandschuricus	Shaanxi Province	Baoji	Linyou	61	6103	610329	107.714	34.7772	3		1	2011	Small-sinica of Hypoaspidinae Vitzthum and Haemogamasinae Oudemansi n northwest China
178	Haemogamasus Berlese	Haemogamasus mandschuricus	Shaanxi Province	Xianyang	Yongshou	61	6104	610426	108.134	34.7816	3		1	2011	Small-sinica of Hypoaspidinae Vitzthum and Haemogamasinae Oudemansi n northwest China
178	Haemogamasus Berlese	Haemogamasus mandschuricus	Shaanxi Province	Yan 'An	Yanchang	61	6106	610621	110.13	36.5445	3		1	2011	Small-sinica of Hypoaspidinae Vitzthum and Haemogamasinae Oudemansi n northwest China
178	Haemogamasus Berlese	Haemogamasus mandschuricus	Shaanxi Province	Yan 'An	Yanchuan	61	6106	610622	110.083	36.8742	3		1	2011	Small-sinica of Hypoaspidinae Vitzthum and Haemogamasinae Oudemansi n northwest China
178	Haemogamasus Berlese	Haemogamasus mandschuricus	Shaanxi Province	Yan 'An	Zichang County	61	6106	610623	109.616	37.2299	3		1	2011	Small-sinica of Hypoaspidinae Vitzthum and Haemogamasinae Oudemansi n northwest China
178	Haemogamasus Berlese	Haemogamasus mandschuricus	Shaanxi Province	Yan 'An	Ansai	61	6106	610624	109.164	36.9278	3		1	2011	Small-sinica of Hypoaspidinae Vitzthum and Haemogamasinae Oudemansi n northwest China
178	Haemogamasus Berlese	Haemogamasus mandschuricus	Shaanxi Province	Yan 'An	Zhidan	61	6106	610625	108.657	36.7533	3		1	2011	Small-sinica of Hypoaspidinae Vitzthum and Haemogamasinae Oudemansi n northwest China
178	Haemogamasus Berlese	Haemogamasus mandschuricus	Shaanxi Province	Yan 'An	Wuqi	61	6106	610626	108.122	36.9846	3		1	2011	Small-sinica of Hypoaspidinae Vitzthum and Haemogamasinae Oudemansi n northwest China
178	Haemogamasus Berlese	Haemogamasus mandschuricus	Shaanxi Province	Yan 'An	Ganquan	61	6106	610627	109.184	36.3518	3		1	2011	Small-sinica of Hypoaspidinae Vitzthum and Haemogamasinae Oudemansi n northwest China
178	Haemogamasus Berlese	Haemogamasus mandschuricus	Shaanxi Province	Yan 'An	Luochuan	61	6106	610629	109.556	35.7425	3		1	2011	Small-sinica of Hypoaspidinae Vitzthum and Haemogamasinae Oudemansi n northwest China
178	Haemogamasus Berlese	Haemogamasus mandschuricus	Shaanxi Province	Yan 'An	Yichuan County	61	6106	610630	110.182	36.0701	3		1	2011	Small-sinica of Hypoaspidinae Vitzthum and Haemogamasinae Oudemansi n northwest China
178	Haemogamasus Berlese	Haemogamasus mandschuricus	Shaanxi Province	Yan 'An	Huanglong County	61	6106	610631	109.941	35.7027	3		1	2011	Small-sinica of Hypoaspidinae Vitzthum and Haemogamasinae Oudemansi n northwest China
178	Haemogamasus Berlese	Haemogamasus mandschuricus	Shaanxi Province	Yan 'An	Huangling	61	6106	610632	108.94	35.628	3		1	2011	Small-sinica of Hypoaspidinae Vitzthum and Haemogamasinae Oudemansi n northwest China
178	Haemogamasus Berlese	Haemogamasus mandschuricus	Shaanxi Province	Yulin	Shenmu County	61	6108	610821	110.314	38.8369	3		1	2011	Small-sinica of Hypoaspidinae Vitzthum and Haemogamasinae Oudemansi n northwest China
178	Haemogamasus Berlese	Haemogamasus mandschuricus	Shaanxi Province	Yulin	Hengshan County	61	6108	610823	109.455	37.843	3		1	2011	Small-sinica of Hypoaspidinae Vitzthum and Haemogamasinae Oudemansi n northwest China
178	Haemogamasus Berlese	Haemogamasus mandschuricus	Shaanxi Province	Yulin	Jingbian	61	6108	610824	108.806	37.4857	3		1	2011	Small-sinica of Hypoaspidinae Vitzthum and Haemogamasinae Oudemansi n northwest China
178	Haemogamasus Berlese	Haemogamasus mandschuricus	Shaanxi Province	Yulin	Suide	61	6108	610826	110.387	37.5183	3		1	2011	Small-sinica of Hypoaspidinae Vitzthum and Haemogamasinae Oudemansi n northwest China
178	Haemogamasus Berlese	Haemogamasus mandschuricus	Shaanxi Province	Yulin	Mizhi	61	6108	610827	110.178	37.8258	3		1	2011	Small-sinica of Hypoaspidinae Vitzthum and Haemogamasinae Oudemansi n northwest China
178	Haemogamasus Berlese	Haemogamasus mandschuricus	Shaanxi Province	Yulin	Jia County	61	6108	610828	110.358	38.084	3		1	2011	Small-sinica of Hypoaspidinae Vitzthum and Haemogamasinae Oudemansi n northwest China
178	Haemogamasus Berlese	Haemogamasus mandschuricus	Shaanxi Province	Yulin	Qingjian County	61	6108	610830	110.28	37.1853	3		1	2011	Small-sinica of Hypoaspidinae Vitzthum and Haemogamasinae Oudemansi n northwest China
178	Haemogamasus Berlese	Haemogamasus mandschuricus	Shaanxi Province	Yulin	Zizhou	61	6108	610831	109.872	37.5318	3		1	2011	Small-sinica of Hypoaspidinae Vitzthum and Haemogamasinae Oudemansi n northwest China
178	Haemogamasus Berlese	Haemogamasus mandschuricus	Qinghai Province	Xining	Huangzhong	63	6301	630122	101.527	36.5925	3		1	2011	Small-sinica of Hypoaspidinae Vitzthum and Haemogamasinae Oudemansi n northwest China
178	Haemogamasus Berlese	Haemogamasus mandschuricus	Qinghai Province	Xining	Huangyuan County	63	6301	630123	101.158	36.6255	3		1	2011	Small-sinica of Hypoaspidinae Vitzthum and Haemogamasinae Oudemansi n northwest China
178	Haemogamasus Berlese	Haemogamasus mandschuricus	Qinghai Province	Haidong	Mutual Aid Minority Autonomous County	63	6302	630223	102.163	36.8425	3		1	2011	Small-sinica of Hypoaspidinae Vitzthum and Haemogamasinae Oudemansi n northwest China
178	Haemogamasus Berlese	Haemogamasus mandschuricus	Qinghai Province	Tibetan Autonomous Prefecture	Tongren County	63	6323	632321	102.067	35.4381	3		1	2011	Small-sinica of Hypoaspidinae Vitzthum and Haemogamasinae Oudemansi n northwest China
178	Haemogamasus Berlese	Haemogamasus mandschuricus	Qinghai Province	Hainan Tibetan Autonomous Prefecture	Gonghe	63	6325	632521	100.03	36.4641	3		1	2011	Small-sinica of Hypoaspidinae Vitzthum and Haemogamasinae Oudemansi n northwest China
178	Haemogamasus Berlese	Haemogamasus mandschuricus	Qinghai Province	Hainan Tibetan Autonomous Prefecture	Xinghai County	63	6325	632524	99.719	35.5362	3		1	2011	Small-sinica of Hypoaspidinae Vitzthum and Haemogamasinae Oudemansi n northwest China
178	Haemogamasus Berlese	Haemogamasus mandschuricus	Qinghai Province	Go Luo Tibetan Autonomous Prefecture	Jiuzhi County	63	6326	632625	100.991	33.483	3		1	2011	Small-sinica of Hypoaspidinae Vitzthum and Haemogamasinae Oudemansi n northwest China
178	Haemogamasus Berlese	Haemogamasus mandschuricus	Qinghai Province	Hercynian Mongolian Tibetan Autonomous Prefecture	Geermu	63	6328	632801	92.5882	35.5289	3		1	2011	Small-sinica of Hypoaspidinae Vitzthum and Haemogamasinae Oudemansi n northwest China
178	Haemogamasus Berlese	Haemogamasus mandschuricus	Ningxia Hui Autonomous Region	Zhongwei	Ninghxia	64	6405	640522	105.798	36.5229	3		1	2011	Small-sinica of Hypoaspidinae Vitzthum and Haemogamasinae Oudemansi n northwest China
178	Haemogamasus Berlese	Haemogamasus mandschuricus	Xinjiang Uygur Autonomous Region	Changji Hui Autonomous Prefecture,	Manas County	65	6523	652324	86.1163	44.4797	3		1	2011	Small-sinica of Hypoaspidinae Vitzthum and Haemogamasinae Oudemansi n northwest China
178	Haemogamasus Berlese	Haemogamasus mandschuricus	Xinjiang Uygur Autonomous Region	Changji Hui Autonomous Prefecture,	Qitai County	65	6523	652325	90.0943	44.5141	3		1	2011	Small-sinica of Hypoaspidinae Vitzthum and Haemogamasinae Oudemansi n northwest China
178	Haemogamasus Berlese	Haemogamasus mandschuricus	Xinjiang Uygur Autonomous Region	Bortala Mongol Autonomous Prefecture	Jinghe County	65	6527	652722	82.9019	44.513	3		1	2011	Small-sinica of Hypoaspidinae Vitzthum and Haemogamasinae Oudemansi n northwest China
178	Haemogamasus Berlese	Haemogamasus mandschuricus	Xinjiang Uygur Autonomous Region	Bayingolin Mongol Autonomous Prefecture	Ruoqiang	65	6528	652824	89.7332	38.9187	3		1	2011	Small-sinica of Hypoaspidinae Vitzthum and Haemogamasinae Oudemansi n northwest China
178	Haemogamasus Berlese	Haemogamasus mandschuricus	Xinjiang Uygur Autonomous Region	Kizilsu Kirghiz Autonomous Prefecture	Artux City	65	6530	653001	76.8573	40.1248	3		1	2011	Small-sinica of Hypoaspidinae Vitzthum and Haemogamasinae Oudemansi n northwest China
178	Haemogamasus Berlese	Haemogamasus mandschuricus	Xinjiang Uygur Autonomous Region	Kizilsu Kirghiz Autonomous Prefecture	Cleo Dingtao County	65	6530	653022	75.2204	38.6347	3		1	2011	Small-sinica of Hypoaspidinae Vitzthum and Haemogamasinae Oudemansi n northwest China
178	Haemogamasus Berlese	Haemogamasus mandschuricus	Xinjiang Uygur Autonomous Region	Kizilsu Kirghiz Autonomous Prefecture	Wu Just County	65	6530	653024	74.8965	39.8179	3		1	2011	Small-sinica of Hypoaspidinae Vitzthum and Haemogamasinae Oudemansi n northwest China
178	Haemogamasus Berlese	Haemogamasus mandschuricus	Xinjiang Uygur Autonomous Region	Hotan Region	Minfeng	65	6532	653227	83.3505	37.1163	3		1	2011	Small-sinica of Hypoaspidinae Vitzthum and Haemogamasinae Oudemansi n northwest China
178	Haemogamasus Berlese	Haemogamasus mandschuricus	Xinjiang Uygur Autonomous Region	Ili Kazak Autonomous Prefecture	Yining	65	6540	654002	81.279	44.0067	3		1	2011	Small-sinica of Hypoaspidinae Vitzthum and Haemogamasinae Oudemansi n northwest China
178	Haemogamasus Berlese	Haemogamasus mandschuricus	Xinjiang Uygur Autonomous Region	Ili Kazak Autonomous Prefecture	Yining County	65	6540	654021	81.742	43.9982	3		1	2011	Small-sinica of Hypoaspidinae Vitzthum and Haemogamasinae Oudemansi n northwest China
178	Haemogamasus Berlese	Haemogamasus mandschuricus	Xinjiang Uygur Autonomous Region	Ili Kazak Autonomous Prefecture	Gong Leave County	65	6540	654024	82.4316	43.2984	3		1	2011	Small-sinica of Hypoaspidinae Vitzthum and Haemogamasinae Oudemansi n northwest China
178	Haemogamasus Berlese	Haemogamasus mandschuricus	Xinjiang Uygur Autonomous Region	Ili Kazak Autonomous Prefecture	Xinyuan County	65	6540	654025	83.5488	43.3683	3		1	2011	Small-sinica of Hypoaspidinae Vitzthum and Haemogamasinae Oudemansi n northwest China
178	Haemogamasus Berlese	Haemogamasus mandschuricus	Xinjiang Uygur Autonomous Region	Ili Kazak Autonomous Prefecture	Zhao Su County	65	6540	654026	80.9778	42.7671	3		1	2011	Small-sinica of Hypoaspidinae Vitzthum and Haemogamasinae Oudemansi n northwest China
178	Haemogamasus Berlese	Haemogamasus mandschuricus	Xinjiang Uygur Autonomous Region	Tuscaloosa Area	Tacheng	65	6542	654201	83.1813	46.7996	3		1	2011	Small-sinica of Hypoaspidinae Vitzthum and Haemogamasinae Oudemansi n northwest China
178	Haemogamasus Berlese	Haemogamasus mandschuricus	Hebei Province	Zhangjiakou	Koho County	13	1307	130723	114.598	41.7838	3		3	2019	Atlas of Epidemiology of Natural Epidemic Diseases in China
178	Haemogamasus Berlese	Haemogamasus mandschuricus	Hebei Province	Zhangjiakou	Guyuan	13	1307	130724	115.638	41.5777	3		3	2019	Atlas of Epidemiology of Natural Epidemic Diseases in China
178	Haemogamasus Berlese	Haemogamasus mandschuricus	Hebei Province	Chengde	Xinglong	13	1308	130822	117.709	40.4435	3		3	2019	Atlas of Epidemiology of Natural Epidemic Diseases in China
178	Haemogamasus Berlese	Haemogamasus mandschuricus	Hebei Province	Chengde	Fengning Manchu Autonomous County	13	1308	130826	116.621	41.4185	3		3	2019	Atlas of Epidemiology of Natural Epidemic Diseases in China
178	Haemogamasus Berlese	Haemogamasus mandschuricus	Hebei Province	Chengde	Weichang Manchu and Mongolian Autonomous County	13	1308	130828	117.528	43.1143	3		3	2019	Atlas of Epidemiology of Natural Epidemic Diseases in China
178	Haemogamasus Berlese	Haemogamasus mandschuricus	Inner Mongolia Autonomous Region	Chifeng	Hexigten Banner	15	1504	150425	117.391	43.3308	3		3	2019	Atlas of Epidemiology of Natural Epidemic Diseases in China
178	Haemogamasus Berlese	Haemogamasus mandschuricus	Inner Mongolia Autonomous Region	Hulun Buir	Evenk Autonomous Banner	15	1507	150724	120.059	48.4915	3		3	2019	Atlas of Epidemiology of Natural Epidemic Diseases in China
178	Haemogamasus Berlese	Haemogamasus mandschuricus	Inner Mongolia Autonomous Region	Hulun Buir	New Barag Right Banner	15	1507	150727	116.786	48.6198	3		3	2019	Atlas of Epidemiology of Natural Epidemic Diseases in China
178	Haemogamasus Berlese	Haemogamasus mandschuricus	Inner Mongolia Autonomous Region	Hulun Buir	Yakeshi	15	1507	150782	121.501	49.304	3		3	2019	Atlas of Epidemiology of Natural Epidemic Diseases in China
178	Haemogamasus Berlese	Haemogamasus mandschuricus	Inner Mongolia Autonomous Region	Wulanchabu	Siziwang	15	1509	150929	111.602	43.3804	3		3	2019	Atlas of Epidemiology of Natural Epidemic Diseases in China
178	Haemogamasus Berlese	Haemogamasus mandschuricus	Inner Mongolia Autonomous Region	Xingan League	Wulanhaote	15	1522	152201	122.085	46.1351	3		3	2019	Atlas of Epidemiology of Natural Epidemic Diseases in China
178	Haemogamasus Berlese	Haemogamasus mandschuricus	Inner Mongolia Autonomous Region	Xilingol League Area	Abga Qi	15	1525	152522	114.895	44.3544	3		3	2019	Atlas of Epidemiology of Natural Epidemic Diseases in China
178	Haemogamasus Berlese	Haemogamasus mandschuricus	Inner Mongolia Autonomous Region	Xilingol League Area	East Ujimqin Banner	15	1525	152525	117.765	45.8306	3		3	2019	Atlas of Epidemiology of Natural Epidemic Diseases in China
178	Haemogamasus Berlese	Haemogamasus mandschuricus	Inner Mongolia Autonomous Region	Xilingol League Area	West Ujimqin	15	1525	152526	117.824	44.7333	3		3	2019	Atlas of Epidemiology of Natural Epidemic Diseases in China
178	Haemogamasus Berlese	Haemogamasus mandschuricus	Inner Mongolia Autonomous Region	Xilingol League Area	Taibus	15	1525	152527	115.296	41.8974	3		3	2019	Atlas of Epidemiology of Natural Epidemic Diseases in China
178	Haemogamasus Berlese	Haemogamasus mandschuricus	Liaoning Province	Shenyang	Faku County	21	2101	210124	123.26	43.4185	3		3	2019	Atlas of Epidemiology of Natural Epidemic Diseases in China
178	Haemogamasus Berlese	Haemogamasus mandschuricus	Liaoning Province	Fushun	Qingyuan Manchu Autonomous County	21	2104	210423	124.923	43.1192	3		3	2019	Atlas of Epidemiology of Natural Epidemic Diseases in China
178	Haemogamasus Berlese	Haemogamasus mandschuricus	Liaoning Province	Jinzhou	Heishan County	21	2107	210726	122.261	41.7958	3		3	2019	Atlas of Epidemiology of Natural Epidemic Diseases in China
178	Haemogamasus Berlese	Haemogamasus mandschuricus	Liaoning Province	Tieling	Changtu	21	2112	211224	123.942	43.9997	3		3	2019	Atlas of Epidemiology of Natural Epidemic Diseases in China
178	Haemogamasus Berlese	Haemogamasus mandschuricus	Liaoning Province	Chaoyang	Jianping County	21	2113	211322	119.621	41.8358	3		3	2019	Atlas of Epidemiology of Natural Epidemic Diseases in China
178	Haemogamasus Berlese	Haemogamasus mandschuricus	Heilongjiang Province	Harbin.	Wuchang	23	2301	230184	127.488	44.7709	3		3	2019	Atlas of Epidemiology of Natural Epidemic Diseases in China
178	Haemogamasus Berlese	Haemogamasus mandschuricus	Heilongjiang Province	Mudanjiang	Hailin	23	2310	231083	129.213	44.8991	3		3	2019	Atlas of Epidemiology of Natural Epidemic Diseases in China
178	Haemogamasus Berlese	Haemogamasus mandschuricus	Xinjiang Uygur Autonomous Region	Changji Hui Autonomous Prefecture,	Mori Kazakh Autonomous County	65	6523	652328	90.7981	44.0906	3		1	1993	Fauna and Medical Importance of Acarine in Eastern Xinjiang
178	Haemogamasus Berlese	Haemogamasus mandschuricus	Xinjiang Uygur Autonomous Region	Altay Region	Fuyun	65	6543	654322	89.3884	46.5019	3		1	1990	The Fauna of Ticks and Medical Mites in the Ertix River Valley and Its Neighboring Mountainous Areas in Xinjiang,China
178	Haemogamasus Berlese	Haemogamasus mandschuricus	Xinjiang Uygur Autonomous Region	Changji Hui Autonomous Prefecture,	Changji	65	6523	652301	87.058	44.1473	3		1	2009	Investigation on Rodents and their Ectoparasites at Xinjiang Wulasitai Port
179	Haemogamasus Berlese	Haemogamasus monticola	Sichuan Province	Ganzi Tibetan Autonomous Prefecture	Kangding	51	5133	513321	101.742	29.9467	3		1	2001	EFFECT OF MALACHITE GREEN AND TEMPERATURE TO DAPHNIA LONGISPINA
179	Haemogamasus Berlese	Haemogamasus monticola	Sichuan Province	Ganzi Tibetan Autonomous Prefecture	Luding	51	5133	513322	102.106	29.7417	3		1	2001	EFFECT OF MALACHITE GREEN AND TEMPERATURE TO DAPHNIA LONGISPINA
179	Haemogamasus Berlese	Haemogamasus monticola	Sichuan Province	Liangshan Yi Autonomous Prefecture	Huili	51	5134	513425	102.253	26.5929	3		1	2015	Diversity of Ectoparasites on Eothenomys miletus in Mountainous Areas of Southwest Sichuan
179	Haemogamasus Berlese	Haemogamasus monticola	Sichuan Province	Liangshan Yi Autonomous Prefecture	Yanyuan	51	5134	513423	101.467	27.599	3		1	2015	Diversity of Ectoparasites on Eothenomys miletus in Mountainous Areas of Southwest Sichuan
179	Haemogamasus Berlese	Haemogamasus monticola	Sichuan Province	Liangshan Yi Autonomous Prefecture	Mili Tibetan Autonomous County	51	5134	513422	100.941	28.3527	3		1	2015	Diversity of Ectoparasites on Eothenomys miletus in Mountainous Areas of Southwest Sichuan
179	Haemogamasus	Haemogamasus monticola	Fujian Province	Zhangzhou	Huaan	35	3506	350629	117.541	24.9204	3		1	2012	Supplementary records of Dermanyssoid mites (Acari：Parasitiformes) in Fujian province
179	Haemogamasus	Haemogamasus monticola	Fujian Province	Nanping	Pucheng County	35	3507	350722	118.516	27.9485	3		1	2012	Supplementary records of Dermanyssoid mites (Acari：Parasitiformes) in Fujian province
179	Haemogamasus	Haemogamasus monticola	Fujian Province	Nanping	Guangze	35	3507	350723	117.35	27.6539	3		1	2012	Supplementary records of Dermanyssoid mites (Acari：Parasitiformes) in Fujian province
179	Haemogamasus	Haemogamasus monticola	Fujian Province	Nanping	Wuyishan	35	3507	350782	118.001	27.7557	3		1	2012	Supplementary records of Dermanyssoid mites (Acari：Parasitiformes) in Fujian province
179	Haemogamasus	Haemogamasus monticola	Fujian Province	Ningde	Gutian	35	3509	350922	118.865	26.6219	3		1	2012	Supplementary records of Dermanyssoid mites (Acari：Parasitiformes) in Fujian province
179	Haemogamasus	Haemogamasus monticola	Fujian Province	Ningde	Pingnan County	35	3509	350923	118.98	26.9238	3		1	2012	Supplementary records of Dermanyssoid mites (Acari：Parasitiformes) in Fujian province
179	Haemogamasus	Haemogamasus monticola	Fujian Province	Ningde	Zhouning	35	3509	350925	119.308	27.0954	3		1	2012	Supplementary records of Dermanyssoid mites (Acari：Parasitiformes) in Fujian province
179	Haemogamasus Berlese	Haemogamasus monticola	Fujian Province	Ningde	Manila	35	3509	350902	119.436	26.7701	3		1	2008	Investigation on ectoparasitic mites on rodents in Sanduao island of Fujian province
179	Haemogamasus Berlese	Haemogamasus monticola	Hubei Province	Yichang	Xingshan County	42	4205	420526	110.823	31.3252	3		1	2004	A Preliminary List of Gamasid Mites in Hubei Province
179	Haemogamasus Berlese	Haemogamasus monticola	Hubei Province	Jinmen	Zhongxiang	42	4208	420881	112.575	31.248	3		1	2004	A Preliminary List of Gamasid Mites in Hubei Province
179	Haemogamasus Berlese	Haemogamasus monticola	Sichuan Province	Dazhou	Dazhu	51	5117	511724	107.277	30.6957	3		1	2017	Investigation on rodents，bats and parasite in Dazhu County of Sichuan Province
179	Haemogamasus Berlese	Haemogamasus monticola	Yunnan Province	Dali Bai Minority Autonomous Prefecture	Weishan Yi Hui Autonomous County	53	5329	532927	100.167	25.2352	3		1	1994	A List of Gamasid Mites Parasitized on the Body Surface of Small Animals in Weishan County
179	Haemogamasus Berlese	Haemogamasus monticola	Chongqing	Chongqing	Hechuan	50	5001	500117	106.315	30.1187	3		3	1980	China Economic Entomology, Book 17
179	Haemogamasus Berlese	Haemogamasus monticola	Sichuan Province	Luzhou	Xuyong	51	5105	510524	105.463	38.102	3		3	1980	China Economic Entomology, Book 17
179	Haemogamasus Berlese	Haemogamasus monticola	Sichuan Province	Aba Tibetan And Qiang Autonomous Prefecture	Heishui County	51	5132	513228	103.045	33.1653	3		3	1980	China Economic Entomology, Book 17
179	Haemogamasus Berlese	Haemogamasus monticola	Yunnan Province	Dehong Dai And Jingpo Autonomous Prefecture	Lianghe County	53	5331	533122	98.3145	34.7398	3		3	1980	China Economic Entomology, Book 17
179	Haemogamasus Berlese	Haemogamasus monticola	Hunan Province	Xiangxi Tujia And Miao Autonomous Prefecture	Luxi County	43	4331	433122	109.992	28.1686	3		1	1995	STUDY ON CATEGORY AND WCOLOGY OF GAMASIDES IN XIANGXI SELF GOVERNMENT
179	Haemogamasus Berlese	Haemogamasus monticola	Hunan Province	Xiangxi Tujia And Miao Autonomous Prefecture	Jishou	43	4331	433101	109.757	28.318	3		1	1995	STUDY ON CATEGORY AND WCOLOGY OF GAMASIDES IN XIANGXI SELF GOVERNMENT
179	Haemogamasus Berlese	Haemogamasus monticola	Hubei Province	Yichang	Reduced Land	42	4205	420506	111.252	30.9883	3		1	2002	A Surey on Gamasid Mites and Trombiculid Mites with Delimitation of Zoogeographieal Regions in Yichang, Hubei Province
179	Haemogamasus Berlese	Haemogamasus monticola	Yunnan Province	Dali Bai Minority Autonomous Prefecture	Binchuan	53	5329	532924	100.613	25.8628	3		1	2009	Taxonomic Studies on Gamasid Mites of Rats in Yunnan(Acari:Mesostigmata:Gamasina)
179	Haemogamasus Berlese	Haemogamasus monticola	Yunnan Province	Dali Bai Minority Autonomous Prefecture	Najian Yi Nationality Autonomous County	53	5329	532926	100.42	24.8971	3		1	2009	Taxonomic Studies on Gamasid Mites of Rats in Yunnan(Acari:Mesostigmata:Gamasina)
179	Haemogamasus Berlese	Haemogamasus monticola	Yunnan Province	Nujiang Lisu Autonomous Prefecture	Gongshan Drung Clan Autonomous Counties	53	5333	533324	98.4979	27.8935	3		1	2009	Taxonomic Studies on Gamasid Mites of Rats in Yunnan(Acari:Mesostigmata:Gamasina)
179	Haemogamasus Berlese	Haemogamasus monticola	Yunnan Province	Zhaotong	Qiaojia County	53	5306	530622	103.11	26.9979	3		1	2009	Taxonomic Studies on Gamasid Mites of Rats in Yunnan(Acari:Mesostigmata:Gamasina)
179	Haemogamasus Berlese	Haemogamasus monticola	Yunnan Province	Diqing Tibetan Autonomous Prefecture	Shangri-La County	53	5334	533421	99.8229	27.8979	3		1	2009	Taxonomic Studies on Gamasid Mites of Rats in Yunnan(Acari:Mesostigmata:Gamasina)
179	Haemogamasus	Haemogamasus monticola	Zhejiang Province	Lishui	Qingyuan County	33	3311	331126	119.139	37.6386	3		3	1980	China Economic Entomology, Book 17
179	Haemogamasus Berlese	Haemogamasus monticola	Yunnan Province	Wenshan Zhuang And Miao Autonomous Prefecture	Maguan County	53	5326	532625	104.248	22.9531	3		1	2009	Taxonomic Studies on Gamasid Mites of Rats in Yunnan(Acari:Mesostigmata:Gamasina)
179	Haemogamasus Berlese	Haemogamasus monticola	Yunnan Province	Puer	Simao	53	5308	530802	100.844	22.7329	3		1	2009	Taxonomic Studies on Gamasid Mites of Rats in Yunnan(Acari:Mesostigmata:Gamasina)
179	Haemogamasus Berlese	Haemogamasus monticola	Yunnan Province	Diqing Tibetan Autonomous Prefecture	Weixi Lisu Autonomous County	53	5334	533423	99.1428	27.4427	3		1	2009	Taxonomic Studies on Gamasid Mites of Rats in Yunnan(Acari:Mesostigmata:Gamasina)
179	Haemogamasus Berlese	Haemogamasus monticola	Yunnan Province	Nujiang Lisu Autonomous Prefecture	Lanping Bai and Pumi Autonomous County	53	5333	533325	99.2538	26.6244	3		1	2009	Taxonomic Studies on Gamasid Mites of Rats in Yunnan(Acari:Mesostigmata:Gamasina)
179	Haemogamasus	Haemogamasus monticola	Chongqing	Chongqing	Fuling	50	5001	500102	107.326	29.6612	3		1	2012	Species and geographical distribution of fleas and gamasid mites on the rat-shape animals in Chongqing city
180	Haemogamasus Berlese	Haemogamasus nidi	Sichuan Province	Liangshan Yi Autonomous Prefecture	Huili	51	5134	513425	102.253	26.5929	3		1	2015	Diversity of Ectoparasites on Eothenomys miletus in Mountainous Areas of Southwest Sichuan
180	Haemogamasus Berlese	Haemogamasus nidi	Sichuan Province	Liangshan Yi Autonomous Prefecture	Yanyuan	51	5134	513423	101.467	27.599	3		1	2015	Diversity of Ectoparasites on Eothenomys miletus in Mountainous Areas of Southwest Sichuan
180	Haemogamasus Berlese	Haemogamasus nidi	Sichuan Province	Liangshan Yi Autonomous Prefecture	Mili Tibetan Autonomous County	51	5134	513422	100.941	28.3527	3		1	2015	Diversity of Ectoparasites on Eothenomys miletus in Mountainous Areas of Southwest Sichuan
181	Haemogamasus Berlese	Haemogamasus nidiformis	Xinjiang Uygur Autonomous Region	Bortala Mongol Autonomous Prefecture	Ala Shan Kou	65	6527	652702	82.7838	45.0391	3		1	2007	Investigation on the fauna of parasitic mites on rodents in Alashankou port area
181	Haemogamasus Berlese	Haemogamasus nidiformis	Sichuan Province	Ganzi Tibetan Autonomous Prefecture	Kangding	51	5133	513321	101.742	29.9467	3		1	2001	EFFECT OF MALACHITE GREEN AND TEMPERATURE TO DAPHNIA LONGISPINA
181	Haemogamasus Berlese	Haemogamasus nidiformis	Sichuan Province	Ganzi Tibetan Autonomous Prefecture	Luding	51	5133	513322	102.106	29.7417	3		1	2001	EFFECT OF MALACHITE GREEN AND TEMPERATURE TO DAPHNIA LONGISPINA
181	Haemogamasus Berlese	Haemogamasus nidiformis	Sichuan Province	Liangshan Yi Autonomous Prefecture	Huili	51	5134	513425	102.253	26.5929	3		1	2015	Diversity of Ectoparasites on Eothenomys miletus in Mountainous Areas of Southwest Sichuan
181	Haemogamasus Berlese	Haemogamasus nidiformis	Sichuan Province	Liangshan Yi Autonomous Prefecture	Yanyuan	51	5134	513423	101.467	27.599	3		1	2015	Diversity of Ectoparasites on Eothenomys miletus in Mountainous Areas of Southwest Sichuan
181	Haemogamasus Berlese	Haemogamasus nidiformis	Sichuan Province	Liangshan Yi Autonomous Prefecture	Mili Tibetan Autonomous County	51	5134	513422	100.941	28.3527	3		1	2015	Diversity of Ectoparasites on Eothenomys miletus in Mountainous Areas of Southwest Sichuan
181	Haemogamasus Berlese	Haemogamasus nidiformis	Xinjiang Uygur Autonomous Region	Altay Region	Habahe	65	6543	654324	86.3888	48.2972	3		1	1990	An Investigation on the Acarina Fauna in the Emin River Vally and Ite Neighboring Mountainous Areas of Tacheng Prefecture,Xinjiang
181	Haemogamasus Berlese	Haemogamasus nidiformis	Qinghai Province	Tibetan Autonomous Prefecture	Henan Mongolian Autonomous County	63	6323	632324	101.553	34.5181	3		1	2011	Small-sinica of Hypoaspidinae Vitzthum and Haemogamasinae Oudemansi n northwest China
181	Haemogamasus Berlese	Haemogamasus nidiformis	Qinghai Province	Hainan Tibetan Autonomous Prefecture	Xinghai County	63	6325	632524	99.719	35.5362	3		1	2011	Small-sinica of Hypoaspidinae Vitzthum and Haemogamasinae Oudemansi n northwest China
181	Haemogamasus Berlese	Haemogamasus nidiformis	Qinghai Province	Go Luo Tibetan Autonomous Prefecture	Jiuzhi County	63	6326	632625	100.991	33.483	3		1	2011	Small-sinica of Hypoaspidinae Vitzthum and Haemogamasinae Oudemansi n northwest China
181	Haemogamasus Berlese	Haemogamasus nidiformis	Xinjiang Uygur Autonomous Region	Changji Hui Autonomous Prefecture,	Qitai County	65	6523	652325	90.0943	44.5141	3		1	2011	Small-sinica of Hypoaspidinae Vitzthum and Haemogamasinae Oudemansi n northwest China
181	Haemogamasus Berlese	Haemogamasus nidiformis	Xinjiang Uygur Autonomous Region	Bayingolin Mongol Autonomous Prefecture	Hejing	65	6528	652827	85.1936	42.8215	3		1	2011	Small-sinica of Hypoaspidinae Vitzthum and Haemogamasinae Oudemansi n northwest China
181	Haemogamasus Berlese	Haemogamasus nidiformis	Xinjiang Uygur Autonomous Region	Kizilsu Kirghiz Autonomous Prefecture	Wu Just County	65	6530	653024	74.8965	39.8179	3		1	2011	Small-sinica of Hypoaspidinae Vitzthum and Haemogamasinae Oudemansi n northwest China
181	Haemogamasus Berlese	Haemogamasus nidiformis	Xinjiang Uygur Autonomous Region	Ili Kazak Autonomous Prefecture	Yining	65	6540	654002	81.279	44.0067	3		1	2011	Small-sinica of Hypoaspidinae Vitzthum and Haemogamasinae Oudemansi n northwest China
181	Haemogamasus Berlese	Haemogamasus nidiformis	Xinjiang Uygur Autonomous Region	Ili Kazak Autonomous Prefecture	Yining County	65	6540	654021	81.742	43.9982	3		1	2011	Small-sinica of Hypoaspidinae Vitzthum and Haemogamasinae Oudemansi n northwest China
181	Haemogamasus Berlese	Haemogamasus nidiformis	Xinjiang Uygur Autonomous Region	Ili Kazak Autonomous Prefecture	Xinyuan County	65	6540	654025	83.5488	43.3683	3		1	2011	Small-sinica of Hypoaspidinae Vitzthum and Haemogamasinae Oudemansi n northwest China
181	Haemogamasus Berlese	Haemogamasus nidiformis	Xinjiang Uygur Autonomous Region	Ili Kazak Autonomous Prefecture	Nilka County	65	6540	654028	83.2272	43.8101	3		1	2011	Small-sinica of Hypoaspidinae Vitzthum and Haemogamasinae Oudemansi n northwest China
181	Haemogamasus Berlese	Haemogamasus nidiformis	Xinjiang Uygur Autonomous Region	Tuscaloosa Area	Hoboksar Mongol Autonomous County	65	6542	654226	86.2058	46.239	3		1	2011	Small-sinica of Hypoaspidinae Vitzthum and Haemogamasinae Oudemansi n northwest China
181	Haemogamasus Berlese	Haemogamasus nidiformis	Xinjiang Uygur Autonomous Region	Altay Region	Burqin County	65	6543	654321	87.2185	48.3042	3		1	2011	Small-sinica of Hypoaspidinae Vitzthum and Haemogamasinae Oudemansi n northwest China
181	Haemogamasus Berlese	Haemogamasus nidiformis	Hebei Province	Chengde	Xinglong	13	1308	130822	117.709	40.4435	3		3	2019	Atlas of Epidemiology of Natural Epidemic Diseases in China
181	Haemogamasus Berlese	Haemogamasus nidiformis	Inner Mongolia Autonomous Region	Chifeng	Hexigten Banner	15	1504	150425	117.391	43.3308	3		3	2019	Atlas of Epidemiology of Natural Epidemic Diseases in China
181	Haemogamasus Berlese	Haemogamasus nidiformis	Heilongjiang Province	Hegang	Luobei	23	2304	230421	130.761	47.7507	3		3	2019	Atlas of Epidemiology of Natural Epidemic Diseases in China
181	Haemogamasus Berlese	Haemogamasus nidiformis	Yunnan Province	Dali Bai Minority Autonomous Prefecture	Jianchuan County	53	5329	532931	99.742	26.4316	3		1	2009	Taxonomic Studies on Gamasid Mites of Rats in Yunnan(Acari:Mesostigmata:Gamasina)
181	Haemogamasus Berlese	Haemogamasus nidiformis	Yunnan Province	Dali Bai Minority Autonomous Prefecture	Heqing County	53	5329	532932	100.272	26.3239	3		1	2009	Taxonomic Studies on Gamasid Mites of Rats in Yunnan(Acari:Mesostigmata:Gamasina)
182	Haemogamasus Berlese	Haemogamasus oli viformis	Yunnan Province	Qujing	Fuyuan County	53	5303	530325	104.363	25.4542	3		2	2016	Species diversity of ectoparasitic chigger mites (Acari: Prostigmata) on small mammals in Yunnan Province, China
182	Haemogamasus Berlese	Haemogamasus oli viformis	Yunnan Province	Nujiang Lisu Autonomous Prefecture	Lanping Bai and Pumi Autonomous County	53	5333	533325	99.2538	26.6244	3		2	2016	Species diversity of ectoparasitic chigger mites (Acari: Prostigmata) on small mammals in Yunnan Province, China
182	Haemogamasus Berlese	Haemogamasus oli viformis	Yunnan Province	Dali Bai Minority Autonomous Prefecture	Dali	53	5329	532901	100.205	25.6858	3		2	2013	Ectoparasitic insects and mites on Yunnan red-backed voles (Eothenomys miletus) from a localized area in southwest China
183	Haemogamasus Berlese	Haemogamasus oliviformis	Sichuan Province	Ganzi Tibetan Autonomous Prefecture	Kangding	51	5133	513321	101.742	29.9467	3		1	2001	EFFECT OF MALACHITE GREEN AND TEMPERATURE TO DAPHNIA LONGISPINA
183	Haemogamasus Berlese	Haemogamasus oliviformis	Sichuan Province	Liangshan Yi Autonomous Prefecture	Huili	51	5134	513425	102.253	26.5929	3		1	2015	Diversity of Ectoparasites on Eothenomys miletus in Mountainous Areas of Southwest Sichuan
183	Haemogamasus Berlese	Haemogamasus oliviformis	Sichuan Province	Liangshan Yi Autonomous Prefecture	Yanyuan	51	5134	513423	101.467	27.599	3		1	2015	Diversity of Ectoparasites on Eothenomys miletus in Mountainous Areas of Southwest Sichuan
183	Haemogamasus Berlese	Haemogamasus oliviformis	Sichuan Province	Liangshan Yi Autonomous Prefecture	Mili Tibetan Autonomous County	51	5134	513422	100.941	28.3527	3		1	2015	Diversity of Ectoparasites on Eothenomys miletus in Mountainous Areas of Southwest Sichuan
183	Haemogamasus Berlese	Haemogamasus oliviformis	Liaoning Province	Dandong	Fengcheng	21	2106	210682	124.073	40.5913	3		1	2000	List of blood-sucking arthropods in Fengcheng City, Liaoning Province
183	Haemogamasus Berlese	Haemogamasus oliviformis	Shaanxi Province	Xi 'An	Lantian County	61	6101	610122	109.413	34.1038	3		1	2011	Small-sinica of Hypoaspidinae Vitzthum and Haemogamasinae Oudemansi n northwest China
183	Haemogamasus Berlese	Haemogamasus oliviformis	Shaanxi Province	Xi 'An	Zhouzhi County	61	6101	610124	108.104	33.9514	3		1	2011	Small-sinica of Hypoaspidinae Vitzthum and Haemogamasinae Oudemansi n northwest China
183	Haemogamasus Berlese	Haemogamasus oliviformis	Shaanxi Province	Xi 'An	Hu County	61	6101	610125	108.58	34.0112	3		1	2011	Small-sinica of Hypoaspidinae Vitzthum and Haemogamasinae Oudemansi n northwest China
183	Haemogamasus Berlese	Haemogamasus oliviformis	Shaanxi Province	Baoji	Meixian	61	6103	610326	107.819	34.1409	3		1	2011	Small-sinica of Hypoaspidinae Vitzthum and Haemogamasinae Oudemansi n northwest China
183	Haemogamasus Berlese	Haemogamasus oliviformis	Shaanxi Province	Baoji	Taibai County	61	6103	610331	107.419	33.9372	3		1	2011	Small-sinica of Hypoaspidinae Vitzthum and Haemogamasinae Oudemansi n northwest China
183	Haemogamasus Berlese	Haemogamasus oliviformis	Shaanxi Province	Weinan	Hua County	61	6105	610521	109.801	34.4094	3		1	2011	Small-sinica of Hypoaspidinae Vitzthum and Haemogamasinae Oudemansi n northwest China
183	Haemogamasus Berlese	Haemogamasus oliviformis	Shaanxi Province	Weinan	Tongguan County	61	6105	610522	110.283	34.5091	3		1	2011	Small-sinica of Hypoaspidinae Vitzthum and Haemogamasinae Oudemansi n northwest China
183	Haemogamasus Berlese	Haemogamasus oliviformis	Shaanxi Province	Grassland,	Xixiang County	61	6107	610724	107.746	32.8913	3		1	2011	Small-sinica of Hypoaspidinae Vitzthum and Haemogamasinae Oudemansi n northwest China
183	Haemogamasus Berlese	Haemogamasus oliviformis	Shaanxi Province	Grassland,	Ningqiang County	61	6107	610726	106.142	32.9091	3		1	2011	Small-sinica of Hypoaspidinae Vitzthum and Haemogamasinae Oudemansi n northwest China
183	Haemogamasus Berlese	Haemogamasus oliviformis	Shaanxi Province	Grassland,	Lueyang County	61	6107	610727	106.136	33.3831	3		1	2011	Small-sinica of Hypoaspidinae Vitzthum and Haemogamasinae Oudemansi n northwest China
183	Haemogamasus Berlese	Haemogamasus oliviformis	Shaanxi Province	Grassland,	Zhenba	61	6107	610728	107.87	32.5141	3		1	2011	Small-sinica of Hypoaspidinae Vitzthum and Haemogamasinae Oudemansi n northwest China
183	Haemogamasus Berlese	Haemogamasus oliviformis	Shaanxi Province	Ankang Municipality	Hanyin	61	6109	610921	108.481	32.8998	3		1	2011	Small-sinica of Hypoaspidinae Vitzthum and Haemogamasinae Oudemansi n northwest China
183	Haemogamasus Berlese	Haemogamasus oliviformis	Shaanxi Province	Ankang Municipality	Shiquan	61	6109	610922	108.244	33.066	3		1	2011	Small-sinica of Hypoaspidinae Vitzthum and Haemogamasinae Oudemansi n northwest China
183	Haemogamasus Berlese	Haemogamasus oliviformis	Shaanxi Province	Ankang Municipality	Ningshan County	61	6109	610923	108.443	33.5372	3		1	2011	Small-sinica of Hypoaspidinae Vitzthum and Haemogamasinae Oudemansi n northwest China
183	Haemogamasus Berlese	Haemogamasus oliviformis	Shaanxi Province	Shangluo	Shangnan	61	6110	611023	110.769	33.4173	3		1	2011	Small-sinica of Hypoaspidinae Vitzthum and Haemogamasinae Oudemansi n northwest China
183	Haemogamasus Berlese	Haemogamasus oliviformis	Shaanxi Province	Shangluo	Shanyang	61	6110	611024	109.976	33.4236	3		1	2011	Small-sinica of Hypoaspidinae Vitzthum and Haemogamasinae Oudemansi n northwest China
183	Haemogamasus Berlese	Haemogamasus oliviformis	Shaanxi Province	Shangluo	Zhenan County	61	6110	611025	109.065	33.3839	3		1	2011	Small-sinica of Hypoaspidinae Vitzthum and Haemogamasinae Oudemansi n northwest China
183	Haemogamasus Berlese	Haemogamasus oliviformis	Qinghai Province	Hainan Tibetan Autonomous Prefecture	Xinghai County	63	6325	632524	99.719	35.5362	3		1	2011	Small-sinica of Hypoaspidinae Vitzthum and Haemogamasinae Oudemansi n northwest China
183	Haemogamasus Berlese	Haemogamasus oliviformis	Qinghai Province	Go Luo Tibetan Autonomous Prefecture	Jiuzhi County	63	6326	632625	100.991	33.483	3		1	2011	Small-sinica of Hypoaspidinae Vitzthum and Haemogamasinae Oudemansi n northwest China
183	Haemogamasus Berlese	Haemogamasus oliviformis	Sichuan Province	Bazhong	Nanjiang	51	5119	511922	106.817	33.34	3		3	1980	China Economic Entomology, Book 17
183	Haemogamasus Berlese	Haemogamasus oliviformis	Sichuan Province	Aba Tibetan And Qiang Autonomous Prefecture	Barkam County	51	5132	513229	102.014	33.0148	3		3	1980	China Economic Entomology, Book 17
183	Haemogamasus Berlese	Haemogamasus oliviformis	Yunnan Province	Dali Bai Minority Autonomous Prefecture	Binchuan	53	5329	532924	100.613	25.8628	3		1	2009	Taxonomic Studies on Gamasid Mites of Rats in Yunnan(Acari:Mesostigmata:Gamasina)
183	Haemogamasus Berlese	Haemogamasus oliviformis	Yunnan Province	Dali Bai Minority Autonomous Prefecture	Jianchuan County	53	5329	532931	99.742	26.4316	3		1	2009	Taxonomic Studies on Gamasid Mites of Rats in Yunnan(Acari:Mesostigmata:Gamasina)
183	Haemogamasus Berlese	Haemogamasus oliviformis	Yunnan Province	Nujiang Lisu Autonomous Prefecture	Gongshan Drung Clan Autonomous Counties	53	5333	533324	98.4979	27.8935	3		1	2009	Taxonomic Studies on Gamasid Mites of Rats in Yunnan(Acari:Mesostigmata:Gamasina)
183	Haemogamasus Berlese	Haemogamasus oliviformis	Yunnan Province	Zhaotong	Qiaojia County	53	5306	530622	103.11	26.9979	3		1	2009	Taxonomic Studies on Gamasid Mites of Rats in Yunnan(Acari:Mesostigmata:Gamasina)
183	Haemogamasus Berlese	Haemogamasus oliviformis	Yunnan Province	Diqing Tibetan Autonomous Prefecture	Shangri-La County	53	5334	533421	99.8229	27.8979	3		1	2009	Taxonomic Studies on Gamasid Mites of Rats in Yunnan(Acari:Mesostigmata:Gamasina)
183	Haemogamasus Berlese	Haemogamasus oliviformis	Yunnan Province	Puer	Simao	53	5308	530802	100.844	22.7329	3		1	2009	Taxonomic Studies on Gamasid Mites of Rats in Yunnan(Acari:Mesostigmata:Gamasina)
183	Haemogamasus Berlese	Haemogamasus oliviformis	Yunnan Province	Xishuangbanna Dai National Minority Autonomous Prefecture	Menghai County	53	5328	532822	100.322	21.9662	3		1	2009	Taxonomic Studies on Gamasid Mites of Rats in Yunnan(Acari:Mesostigmata:Gamasina)
183	Haemogamasus Berlese	Haemogamasus oliviformis	Yunnan Province	Diqing Tibetan Autonomous Prefecture	Weixi Lisu Autonomous County	53	5334	533423	99.1428	27.4427	3		1	2009	Taxonomic Studies on Gamasid Mites of Rats in Yunnan(Acari:Mesostigmata:Gamasina)
184	Haemogamasus Berlese	Haemogamasus paradauricus	Qinghai Province	Haidong	Minhe Hui Minority Autonomous Counties	63	6302	630222	102.766	36.1384	3		1	2011	Small-sinica of Hypoaspidinae Vitzthum and Haemogamasinae Oudemansi n northwest China
184	Haemogamasus Berlese	Haemogamasus paradauricus	Qinghai Province	Haidong	Mutual Aid Minority Autonomous County	63	6302	630223	102.163	36.8425	3		1	2011	Small-sinica of Hypoaspidinae Vitzthum and Haemogamasinae Oudemansi n northwest China
184	Haemogamasus Berlese	Haemogamasus paradauricus	Qinghai Province	Haidong	Xunhua Salar Autonomous County	63	6302	630225	102.473	35.7123	3		1	2011	Small-sinica of Hypoaspidinae Vitzthum and Haemogamasinae Oudemansi n northwest China
184	Haemogamasus Berlese	Haemogamasus paradauricus	Xinjiang Uygur Autonomous Region	Ili Kazak Autonomous Prefecture	Nilka County	65	6540	654028	83.2272	43.8101	3		1	2011	Small-sinica of Hypoaspidinae Vitzthum and Haemogamasinae Oudemansi n northwest China
185	Haemogamasus Berlese	Haemogamasus parascaptoris	Yunnan Province	Dali Bai Minority Autonomous Prefecture	Dali	53	5329	532901	100.205	35.6858	3		3	2019	Atlas of Epidemiology of Natural Epidemic Diseases in China
186	Haemogamasus Berlese	Haemogamasus pingi	Hubei Province	Enshi Tujia And Miao Autonomous Prefecture	Badong County	42	4228	422823	110.293	30.8343	3		1	2004	A Preliminary List of Gamasid Mites in Hubei Province
186	Haemogamasus Berlese	Haemogamasus pingi	Ningxia Hui Autonomous Region	Yinchuan	Lingwu	64	6401	640181	106.528	37.9423	3		1	2013	Investigations on mesostigmatic mites from Ningxia and neighboring Provinces (Acari) (2)
186	Haemogamasus Berlese	Haemogamasus pingi	Shaanxi Province	Xi 'An	Lantian County	61	6101	610122	109.413	34.1038	3		1	2011	Small-sinica of Hypoaspidinae Vitzthum and Haemogamasinae Oudemansi n northwest China
186	Haemogamasus Berlese	Haemogamasus pingi	Shaanxi Province	Xi 'An	Zhouzhi County	61	6101	610124	108.104	33.9514	3		1	2011	Small-sinica of Hypoaspidinae Vitzthum and Haemogamasinae Oudemansi n northwest China
186	Haemogamasus Berlese	Haemogamasus pingi	Shaanxi Province	Xi 'An	Hu County	61	6101	610125	108.58	34.0112	3		1	2011	Small-sinica of Hypoaspidinae Vitzthum and Haemogamasinae Oudemansi n northwest China
186	Haemogamasus Berlese	Haemogamasus pingi	Shaanxi Province	Baoji	Meixian	61	6103	610326	107.819	34.1409	3		1	2011	Small-sinica of Hypoaspidinae Vitzthum and Haemogamasinae Oudemansi n northwest China
186	Haemogamasus Berlese	Haemogamasus pingi	Shaanxi Province	Baoji	Taibai County	61	6103	610331	107.419	33.9372	3		1	2011	Small-sinica of Hypoaspidinae Vitzthum and Haemogamasinae Oudemansi n northwest China
186	Haemogamasus Berlese	Haemogamasus pingi	Shaanxi Province	Weinan	Hua County	61	6105	610521	109.801	34.4094	3		1	2011	Small-sinica of Hypoaspidinae Vitzthum and Haemogamasinae Oudemansi n northwest China
186	Haemogamasus Berlese	Haemogamasus pingi	Shaanxi Province	Weinan	Tongguan County	61	6105	610522	110.283	34.5091	3		1	2011	Small-sinica of Hypoaspidinae Vitzthum and Haemogamasinae Oudemansi n northwest China
186	Haemogamasus Berlese	Haemogamasus pingi	Shaanxi Province	Weinan	Huayin	61	6105	610582	110.042	34.5417	3		1	2011	Small-sinica of Hypoaspidinae Vitzthum and Haemogamasinae Oudemansi n northwest China
186	Haemogamasus Berlese	Haemogamasus pingi	Shaanxi Province	Grassland,	Lueyang County	61	6107	610727	106.136	33.3831	3		1	2011	Small-sinica of Hypoaspidinae Vitzthum and Haemogamasinae Oudemansi n northwest China
186	Haemogamasus Berlese	Haemogamasus pingi	Shaanxi Province	Ankang Municipality	Ningshan County	61	6109	610923	108.443	33.5372	3		1	2011	Small-sinica of Hypoaspidinae Vitzthum and Haemogamasinae Oudemansi n northwest China
186	Haemogamasus Berlese	Haemogamasus pingi	Shaanxi Province	Shangluo	Shangnan	61	6110	611023	110.769	33.4173	3		1	2011	Small-sinica of Hypoaspidinae Vitzthum and Haemogamasinae Oudemansi n northwest China
186	Haemogamasus Berlese	Haemogamasus pingi	Shaanxi Province	Shangluo	Shanyang	61	6110	611024	109.976	33.4236	3		1	2011	Small-sinica of Hypoaspidinae Vitzthum and Haemogamasinae Oudemansi n northwest China
186	Haemogamasus Berlese	Haemogamasus pingi	Shaanxi Province	Shangluo	Zhenan County	61	6110	611025	109.065	33.3839	3		1	2011	Small-sinica of Hypoaspidinae Vitzthum and Haemogamasinae Oudemansi n northwest China
186	Haemogamasus Berlese	Haemogamasus pingi	Qinghai Province	Xining	Huangzhong	63	6301	630122	101.527	36.5925	3		1	2011	Small-sinica of Hypoaspidinae Vitzthum and Haemogamasinae Oudemansi n northwest China
186	Haemogamasus Berlese	Haemogamasus pingi	Qinghai Province	Xining	Huangyuan County	63	6301	630123	101.158	36.6255	3		1	2011	Small-sinica of Hypoaspidinae Vitzthum and Haemogamasinae Oudemansi n northwest China
186	Haemogamasus Berlese	Haemogamasus pingi	Qinghai Province	Haidong	Minhe Hui Minority Autonomous Counties	63	6302	630222	102.766	36.1384	3		1	2011	Small-sinica of Hypoaspidinae Vitzthum and Haemogamasinae Oudemansi n northwest China
186	Haemogamasus Berlese	Haemogamasus pingi	Qinghai Province	Haidong	Mutual Aid Minority Autonomous County	63	6302	630223	102.163	36.8425	3		1	2011	Small-sinica of Hypoaspidinae Vitzthum and Haemogamasinae Oudemansi n northwest China
186	Haemogamasus Berlese	Haemogamasus pingi	Qinghai Province	Haidong	Hualong Hui Autonomous County	63	6302	630224	102.221	36.0718	3		1	2011	Small-sinica of Hypoaspidinae Vitzthum and Haemogamasinae Oudemansi n northwest China
186	Haemogamasus Berlese	Haemogamasus pingi	Qinghai Province	Haidong	Xunhua Salar Autonomous County	63	6302	630225	102.473	35.7123	3		1	2011	Small-sinica of Hypoaspidinae Vitzthum and Haemogamasinae Oudemansi n northwest China
186	Haemogamasus Berlese	Haemogamasus pingi	Qinghai Province	Haibei Tibetan Autonomous Prefecture	Haiyan	63	6322	632223	100.731	37.0639	3		1	2011	Small-sinica of Hypoaspidinae Vitzthum and Haemogamasinae Oudemansi n northwest China
186	Haemogamasus Berlese	Haemogamasus pingi	Qinghai Province	Tibetan Autonomous Prefecture	Tongren County	63	6323	632321	102.067	35.4381	3		1	2011	Small-sinica of Hypoaspidinae Vitzthum and Haemogamasinae Oudemansi n northwest China
186	Haemogamasus Berlese	Haemogamasus pingi	Qinghai Province	Hainan Tibetan Autonomous Prefecture	Tongde County	63	6325	632522	100.576	35.0818	3		1	2011	Small-sinica of Hypoaspidinae Vitzthum and Haemogamasinae Oudemansi n northwest China
186	Haemogamasus Berlese	Haemogamasus pingi	Ningxia Hui Autonomous Region	Natural Guyuan	Longde	64	6404	640423	106.062	35.6097	3		1	2011	Small-sinica of Hypoaspidinae Vitzthum and Haemogamasinae Oudemansi n northwest China
186	Haemogamasus Berlese	Haemogamasus pingi	Ningxia Hui Autonomous Region	Natural Guyuan	Jingyuan	64	6404	640424	106.351	35.5354	3		1	2011	Small-sinica of Hypoaspidinae Vitzthum and Haemogamasinae Oudemansi n northwest China
186	Haemogamasus Berlese	Haemogamasus pingi	Ningxia Hui Autonomous Region	Zhongwei	Ninghxia	64	6405	640522	105.798	36.5229	3		1	2011	Small-sinica of Hypoaspidinae Vitzthum and Haemogamasinae Oudemansi n northwest China
187	Haemogamasus Berlese	Haemogamasus pontiger	Anhui Province	Hefei	Chaohu	34	3401	340181	117.718	31.6539	3		3	1980	China Economic Entomology, Book 17
187	Haemogamasus Berlese	Haemogamasus pontiger	Sichuan Province	Zigong	Fushun County	51	5103	510322	105.02	39.1075	3		3	1980	China Economic Entomology, Book 17
187	Haemogamasus Berlese	Haemogamasus pontiger	Yunnan Province	Lincang	Gengma Dai Wa Autonomous County	53	5309	530926	99.4184	23.6341	3		1	1994	A Research on the Species Constitution and Interspecific Association of Gamasid Mite in Gengma,Yunnan
187	Haemogamasus Berlese	Haemogamasus pontiger	Yunnan Province	Xishuangbanna Dai National Minority Autonomous Prefecture	Menghai County	53	5328	532822	100.322	21.9662	3		1	2009	Taxonomic Studies on Gamasid Mites of Rats in Yunnan(Acari:Mesostigmata:Gamasina)
187	Haemogamasus Berlese	Haemogamasus pontiger	Yunnan Province	Honghe Hani And Yi Autonomous Prefecture	Mengzi	53	5325	532503	103.48	23.3284	3		2	2016	Species diversity of ectoparasitic chigger mites (Acari: Prostigmata) on small mammals in Yunnan Province, China
187	Haemogamasus Berlese	Haemogamasus pontiger	Yunnan Province	Diqing Tibetan Autonomous Prefecture	Weixi Lisu Autonomous County	53	5334	533423	99.1428	27.4427	3		2	2016	Species diversity of ectoparasitic chigger mites (Acari: Prostigmata) on small mammals in Yunnan Province, China
188	Haemogamasus Berlese	Haemogamasus qinghaiensis	Qinghai Province	Tibetan Autonomous Prefecture	Henan Mongolian Autonomous County	63	6323	632324	101.553	34.5181	3		1	2011	Small-sinica of Hypoaspidinae Vitzthum and Haemogamasinae Oudemansi n northwest China
188	Haemogamasus Berlese	Haemogamasus qinghaiensis	Qinghai Province	Hainan Tibetan Autonomous Prefecture	Shagou	63	6325	632525	100.89	35.7024	3		1	2011	Small-sinica of Hypoaspidinae Vitzthum and Haemogamasinae Oudemansi n northwest China
188	Haemogamasus Berlese	Haemogamasus qinghaiensis	Qinghai Province	Go Luo Tibetan Autonomous Prefecture	Jiuzhi County	63	6326	632625	100.991	33.483	3		1	2011	Small-sinica of Hypoaspidinae Vitzthum and Haemogamasinae Oudemansi n northwest China
189	Haemogamasus Berlese	Haemogamasus quadratus	Sichuan Province	Liangshan Yi Autonomous Prefecture	Huili	51	5134	513425	102.253	26.5929	3		1	2015	Diversity of Ectoparasites on Eothenomys miletus in Mountainous Areas of Southwest Sichuan
189	Haemogamasus Berlese	Haemogamasus quadratus	Sichuan Province	Liangshan Yi Autonomous Prefecture	Yanyuan	51	5134	513423	101.467	27.599	3		1	2015	Diversity of Ectoparasites on Eothenomys miletus in Mountainous Areas of Southwest Sichuan
189	Haemogamasus Berlese	Haemogamasus quadratus	Sichuan Province	Liangshan Yi Autonomous Prefecture	Mili Tibetan Autonomous County	51	5134	513422	100.941	28.3527	3		1	2015	Diversity of Ectoparasites on Eothenomys miletus in Mountainous Areas of Southwest Sichuan
189	Haemogamasus Berlese	Haemogamasus quadratus	Yunnan Province	Nujiang Lisu Autonomous Prefecture	Gongshan Drung Clan Autonomous Counties	53	5333	533324	98.4979	27.8935	3		1	2009	Taxonomic Studies on Gamasid Mites of Rats in Yunnan(Acari:Mesostigmata:Gamasina)
190	Haemogamasus Berlese	Haemogamasus quadrisetatus	Sichuan Province	Ganzi Tibetan Autonomous Prefecture	Luding	51	5133	513322	102.106	29.7417	3		1	2001	EFFECT OF MALACHITE GREEN AND TEMPERATURE TO DAPHNIA LONGISPINA
190	Haemogamasus Berlese	Haemogamasus quadrisetatus	Sichuan Province	Ganzi Tibetan Autonomous Prefecture	Kangding	51	5133	513321	101.742	29.9467	3		1	2001	EFFECT OF MALACHITE GREEN AND TEMPERATURE TO DAPHNIA LONGISPINA
190	Haemogamasus Berlese	Haemogamasus quadrisetatus	Shaanxi Province	Xi 'An	Lantian County	61	6101	610122	109.413	34.1038	3		1	2011	Small-sinica of Hypoaspidinae Vitzthum and Haemogamasinae Oudemansi n northwest China
190	Haemogamasus Berlese	Haemogamasus quadrisetatus	Shaanxi Province	Xi 'An	Zhouzhi County	61	6101	610124	108.104	33.9514	3		1	2011	Small-sinica of Hypoaspidinae Vitzthum and Haemogamasinae Oudemansi n northwest China
190	Haemogamasus Berlese	Haemogamasus quadrisetatus	Shaanxi Province	Xi 'An	Hu County	61	6101	610125	108.58	34.0112	3		1	2011	Small-sinica of Hypoaspidinae Vitzthum and Haemogamasinae Oudemansi n northwest China
190	Haemogamasus Berlese	Haemogamasus quadrisetatus	Shaanxi Province	Baoji	Fufeng	61	6103	610324	107.91	34.409	3		1	2011	Small-sinica of Hypoaspidinae Vitzthum and Haemogamasinae Oudemansi n northwest China
190	Haemogamasus Berlese	Haemogamasus quadrisetatus	Shaanxi Province	Baoji	Meixian	61	6103	610326	107.819	34.1409	3		1	2011	Small-sinica of Hypoaspidinae Vitzthum and Haemogamasinae Oudemansi n northwest China
190	Haemogamasus Berlese	Haemogamasus quadrisetatus	Shaanxi Province	Baoji	Qianyang County	61	6103	610328	107.17	34.7592	3		1	2011	Small-sinica of Hypoaspidinae Vitzthum and Haemogamasinae Oudemansi n northwest China
190	Haemogamasus Berlese	Haemogamasus quadrisetatus	Shaanxi Province	Baoji	Linyou	61	6103	610329	107.714	34.7772	3		1	2011	Small-sinica of Hypoaspidinae Vitzthum and Haemogamasinae Oudemansi n northwest China
190	Haemogamasus Berlese	Haemogamasus quadrisetatus	Shaanxi Province	Baoji	Taibai County	61	6103	610331	107.419	33.9372	3		1	2011	Small-sinica of Hypoaspidinae Vitzthum and Haemogamasinae Oudemansi n northwest China
190	Haemogamasus Berlese	Haemogamasus quadrisetatus	Shaanxi Province	Xianyang	Yongshou	61	6104	610426	108.134	34.7816	3		1	2011	Small-sinica of Hypoaspidinae Vitzthum and Haemogamasinae Oudemansi n northwest China
190	Haemogamasus Berlese	Haemogamasus quadrisetatus	Shaanxi Province	Xianyang	Wu Gong County	61	6104	610431	108.175	34.3116	3		1	2011	Small-sinica of Hypoaspidinae Vitzthum and Haemogamasinae Oudemansi n northwest China
190	Haemogamasus Berlese	Haemogamasus quadrisetatus	Shaanxi Province	Xianyang	Xingping	61	6104	610481	108.46	34.3079	3		1	2011	Small-sinica of Hypoaspidinae Vitzthum and Haemogamasinae Oudemansi n northwest China
190	Haemogamasus Berlese	Haemogamasus quadrisetatus	Shaanxi Province	Weinan	Hua County	61	6105	610521	109.801	34.4094	3		1	2011	Small-sinica of Hypoaspidinae Vitzthum and Haemogamasinae Oudemansi n northwest China
190	Haemogamasus Berlese	Haemogamasus quadrisetatus	Shaanxi Province	Weinan	Tongguan County	61	6105	610522	110.283	34.5091	3		1	2011	Small-sinica of Hypoaspidinae Vitzthum and Haemogamasinae Oudemansi n northwest China
190	Haemogamasus Berlese	Haemogamasus quadrisetatus	Shaanxi Province	Weinan	Huayin	61	6105	610582	110.042	34.5417	3		1	2011	Small-sinica of Hypoaspidinae Vitzthum and Haemogamasinae Oudemansi n northwest China
190	Haemogamasus Berlese	Haemogamasus quadrisetatus	Shaanxi Province	Yan 'An	Yanchang	61	6106	610621	110.13	36.5445	3		1	2011	Small-sinica of Hypoaspidinae Vitzthum and Haemogamasinae Oudemansi n northwest China
190	Haemogamasus Berlese	Haemogamasus quadrisetatus	Shaanxi Province	Yan 'An	Yanchuan	61	6106	610622	110.083	36.8742	3		1	2011	Small-sinica of Hypoaspidinae Vitzthum and Haemogamasinae Oudemansi n northwest China
190	Haemogamasus Berlese	Haemogamasus quadrisetatus	Shaanxi Province	Yan 'An	Zichang County	61	6106	610623	109.616	37.2299	3		1	2011	Small-sinica of Hypoaspidinae Vitzthum and Haemogamasinae Oudemansi n northwest China
190	Haemogamasus Berlese	Haemogamasus quadrisetatus	Shaanxi Province	Yan 'An	Ansai	61	6106	610624	109.164	36.9278	3		1	2011	Small-sinica of Hypoaspidinae Vitzthum and Haemogamasinae Oudemansi n northwest China
190	Haemogamasus Berlese	Haemogamasus quadrisetatus	Shaanxi Province	Yan 'An	Zhidan	61	6106	610625	108.657	36.7533	3		1	2011	Small-sinica of Hypoaspidinae Vitzthum and Haemogamasinae Oudemansi n northwest China
190	Haemogamasus Berlese	Haemogamasus quadrisetatus	Shaanxi Province	Yan 'An	Wuqi	61	6106	610626	108.122	36.9846	3		1	2011	Small-sinica of Hypoaspidinae Vitzthum and Haemogamasinae Oudemansi n northwest China
190	Haemogamasus Berlese	Haemogamasus quadrisetatus	Shaanxi Province	Yan 'An	Ganquan	61	6106	610627	109.184	36.3518	3		1	2011	Small-sinica of Hypoaspidinae Vitzthum and Haemogamasinae Oudemansi n northwest China
190	Haemogamasus Berlese	Haemogamasus quadrisetatus	Shaanxi Province	Yan 'An	Luochuan	61	6106	610629	109.556	35.7425	3		1	2011	Small-sinica of Hypoaspidinae Vitzthum and Haemogamasinae Oudemansi n northwest China
190	Haemogamasus Berlese	Haemogamasus quadrisetatus	Shaanxi Province	Yan 'An	Yichuan County	61	6106	610630	110.182	36.0701	3		1	2011	Small-sinica of Hypoaspidinae Vitzthum and Haemogamasinae Oudemansi n northwest China
190	Haemogamasus Berlese	Haemogamasus quadrisetatus	Shaanxi Province	Yan 'An	Huanglong County	61	6106	610631	109.941	35.7027	3		1	2011	Small-sinica of Hypoaspidinae Vitzthum and Haemogamasinae Oudemansi n northwest China
190	Haemogamasus Berlese	Haemogamasus quadrisetatus	Shaanxi Province	Yan 'An	Huangling	61	6106	610632	108.94	35.628	3		1	2011	Small-sinica of Hypoaspidinae Vitzthum and Haemogamasinae Oudemansi n northwest China
190	Haemogamasus Berlese	Haemogamasus quadrisetatus	Shaanxi Province	Grassland,	Lueyang County	61	6107	610727	106.136	33.3831	3		1	2011	Small-sinica of Hypoaspidinae Vitzthum and Haemogamasinae Oudemansi n northwest China
190	Haemogamasus Berlese	Haemogamasus quadrisetatus	Shaanxi Province	Yulin	Suide	61	6108	610826	110.387	37.5183	3		1	2011	Small-sinica of Hypoaspidinae Vitzthum and Haemogamasinae Oudemansi n northwest China
190	Haemogamasus Berlese	Haemogamasus quadrisetatus	Shaanxi Province	Yulin	Mizhi	61	6108	610827	110.178	37.8258	3		1	2011	Small-sinica of Hypoaspidinae Vitzthum and Haemogamasinae Oudemansi n northwest China
190	Haemogamasus Berlese	Haemogamasus quadrisetatus	Shaanxi Province	Yulin	Jia County	61	6108	610828	110.358	38.084	3		1	2011	Small-sinica of Hypoaspidinae Vitzthum and Haemogamasinae Oudemansi n northwest China
190	Haemogamasus Berlese	Haemogamasus quadrisetatus	Shaanxi Province	Yulin	Qingjian County	61	6108	610830	110.28	37.1853	3		1	2011	Small-sinica of Hypoaspidinae Vitzthum and Haemogamasinae Oudemansi n northwest China
190	Haemogamasus Berlese	Haemogamasus quadrisetatus	Shaanxi Province	Yulin	Zizhou	61	6108	610831	109.872	37.5318	3		1	2011	Small-sinica of Hypoaspidinae Vitzthum and Haemogamasinae Oudemansi n northwest China
190	Haemogamasus Berlese	Haemogamasus quadrisetatus	Shaanxi Province	Ankang Municipality	Ningshan County	61	6109	610923	108.443	33.5372	3		1	2011	Small-sinica of Hypoaspidinae Vitzthum and Haemogamasinae Oudemansi n northwest China
190	Haemogamasus Berlese	Haemogamasus quadrisetatus	Shaanxi Province	Shangluo	Shangnan	61	6110	611023	110.769	33.4173	3		1	2011	Small-sinica of Hypoaspidinae Vitzthum and Haemogamasinae Oudemansi n northwest China
190	Haemogamasus Berlese	Haemogamasus quadrisetatus	Shaanxi Province	Shangluo	Shanyang	61	6110	611024	109.976	33.4236	3		1	2011	Small-sinica of Hypoaspidinae Vitzthum and Haemogamasinae Oudemansi n northwest China
190	Haemogamasus Berlese	Haemogamasus quadrisetatus	Shaanxi Province	Shangluo	Zhenan County	61	6110	611025	109.065	33.3839	3		1	2011	Small-sinica of Hypoaspidinae Vitzthum and Haemogamasinae Oudemansi n northwest China
190	Haemogamasus Berlese	Haemogamasus quadrisetatus	Anhui Province	Anqing	Susong County	34	3408	340826	116.244	30.1044	3		3	1980	China Economic Entomology, Book 17
190	Haemogamasus Berlese	Haemogamasus quadrisetatus	Anhui Province	Chizhou	Qingyang	34	3417	341723	117.903	30.6066	3		3	1980	China Economic Entomology, Book 17
190	Haemogamasus Berlese	Haemogamasus quadrisetatus	Hubei Province	Yichang	Reduced Land	42	4205	420506	111.252	30.9883	3		1	2002	A Surey on Gamasid Mites and Trombiculid Mites with Delimitation of Zoogeographieal Regions in Yichang, Hubei Province
190	Haemogamasus Berlese	Haemogamasus quadrisetatus	Yunnan Province	Nujiang Lisu Autonomous Prefecture	Gongshan Drung Clan Autonomous Counties	53	5333	533324	98.4979	27.8935	3		1	2009	Taxonomic Studies on Gamasid Mites of Rats in Yunnan(Acari:Mesostigmata:Gamasina)
190	Haemogamasus Berlese	Haemogamasus quadrisetatus	Yunnan Province	Dali Bai Minority Autonomous Prefecture	Jianchuan County	53	5329	532931	99.742	26.4316	3		1	2009	Taxonomic Studies on Gamasid Mites of Rats in Yunnan(Acari:Mesostigmata:Gamasina)
190	Haemogamasus Berlese	Haemogamasus quadrisetatus	Yunnan Province	Diqing Tibetan Autonomous Prefecture	Weixi Lisu Autonomous County	53	5334	533423	99.1428	27.4427	3		1	2009	Taxonomic Studies on Gamasid Mites of Rats in Yunnan(Acari:Mesostigmata:Gamasina)
191	Haemogamasus Berlese	Haemogamasus serdjukovae	Sichuan Province	Liangshan Yi Autonomous Prefecture	Huili	51	5134	513425	102.253	26.5929	3		1	2015	Diversity of Ectoparasites on Eothenomys miletus in Mountainous Areas of Southwest Sichuan
191	Haemogamasus Berlese	Haemogamasus serdjukovae	Sichuan Province	Liangshan Yi Autonomous Prefecture	Yanyuan	51	5134	513423	101.467	27.599	3		1	2015	Diversity of Ectoparasites on Eothenomys miletus in Mountainous Areas of Southwest Sichuan
191	Haemogamasus Berlese	Haemogamasus serdjukovae	Sichuan Province	Liangshan Yi Autonomous Prefecture	Mili Tibetan Autonomous County	51	5134	513422	100.941	28.3527	3		1	2015	Diversity of Ectoparasites on Eothenomys miletus in Mountainous Areas of Southwest Sichuan
191	Haemogamasus Berlese	Haemogamasus serdjukovae	Jilin Province	Yanbian Korean Autonomous Prefecture,	Hunchun	22	2224	222404	130.676	43.0741	3		1	1998	Faunal and Ecological Studies of Gamasid Mites in Frontiers of Northeast China
191	Haemogamasus Berlese	Haemogamasus serdjukovae	Jilin Province	Yanbian Korean Autonomous Prefecture,	Helong	22	2224	222406	128.901	42.4741	3		1	1998	Faunal and Ecological Studies of Gamasid Mites in Frontiers of Northeast China
191	Haemogamasus Berlese	Haemogamasus serdjukovae	Heilongjiang Province	Hegang	Luobei	23	2304	230421	130.761	47.7507	3		1	1998	Faunal and Ecological Studies of Gamasid Mites in Frontiers of Northeast China
191	Haemogamasus Berlese	Haemogamasus serdjukovae	Heilongjiang Province	Mudanjiang	Dongning	23	2310	231024	130.847	44.0727	3		1	1998	Faunal and Ecological Studies of Gamasid Mites in Frontiers of Northeast China
191	Haemogamasus Berlese	Haemogamasus serdjukovae	Heilongjiang Province	Heihe	Aihui	23	2311	231102	126.721	50.2035	3		1	1998	Faunal and Ecological Studies of Gamasid Mites in Frontiers of Northeast China
191	Haemogamasus Berlese	Haemogamasus serdjukovae	Heilongjiang Province	Harbin.	Shangzhi	23	2301	230183	128.314	45.0911	3		1	1996	Gamasids in Heilongjiang Province
191	Haemogamasus Berlese	Haemogamasus serdjukovae	Heilongjiang Province	Harbin.	Wuchang	23	2301	230184	127.488	44.7709	3		1	1996	Gamasids in Heilongjiang Province
191	Haemogamasus Berlese	Haemogamasus serdjukovae	Heilongjiang Province	Yichun	Yichun Area	23	2307	230702	128.912	47.7276	3		1	1996	Gamasids in Heilongjiang Province
191	Haemogamasus Berlese	Haemogamasus serdjukovae	Shaanxi Province	Baoji	Qianyang County	61	6103	610328	107.17	34.7592	3		1	2011	Small-sinica of Hypoaspidinae Vitzthum and Haemogamasinae Oudemansi n northwest China
191	Haemogamasus Berlese	Haemogamasus serdjukovae	Shaanxi Province	Baoji	Linyou	61	6103	610329	107.714	34.7772	3		1	2011	Small-sinica of Hypoaspidinae Vitzthum and Haemogamasinae Oudemansi n northwest China
191	Haemogamasus Berlese	Haemogamasus serdjukovae	Shaanxi Province	Xianyang	Yongshou	61	6104	610426	108.134	34.7816	3		1	2011	Small-sinica of Hypoaspidinae Vitzthum and Haemogamasinae Oudemansi n northwest China
191	Haemogamasus Berlese	Haemogamasus serdjukovae	Shaanxi Province	Yan 'An	Yanchang	61	6106	610621	110.13	36.5445	3		1	2011	Small-sinica of Hypoaspidinae Vitzthum and Haemogamasinae Oudemansi n northwest China
191	Haemogamasus Berlese	Haemogamasus serdjukovae	Shaanxi Province	Yan 'An	Yanchuan	61	6106	610622	110.083	36.8742	3		1	2011	Small-sinica of Hypoaspidinae Vitzthum and Haemogamasinae Oudemansi n northwest China
191	Haemogamasus Berlese	Haemogamasus serdjukovae	Shaanxi Province	Yan 'An	Zichang County	61	6106	610623	109.616	37.2299	3		1	2011	Small-sinica of Hypoaspidinae Vitzthum and Haemogamasinae Oudemansi n northwest China
191	Haemogamasus Berlese	Haemogamasus serdjukovae	Shaanxi Province	Yan 'An	Ansai	61	6106	610624	109.164	36.9278	3		1	2011	Small-sinica of Hypoaspidinae Vitzthum and Haemogamasinae Oudemansi n northwest China
191	Haemogamasus Berlese	Haemogamasus serdjukovae	Shaanxi Province	Yan 'An	Zhidan	61	6106	610625	108.657	36.7533	3		1	2011	Small-sinica of Hypoaspidinae Vitzthum and Haemogamasinae Oudemansi n northwest China
191	Haemogamasus Berlese	Haemogamasus serdjukovae	Shaanxi Province	Yan 'An	Wuqi	61	6106	610626	108.122	36.9846	3		1	2011	Small-sinica of Hypoaspidinae Vitzthum and Haemogamasinae Oudemansi n northwest China
191	Haemogamasus Berlese	Haemogamasus serdjukovae	Shaanxi Province	Yan 'An	Ganquan	61	6106	610627	109.184	36.3518	3		1	2011	Small-sinica of Hypoaspidinae Vitzthum and Haemogamasinae Oudemansi n northwest China
191	Haemogamasus Berlese	Haemogamasus serdjukovae	Shaanxi Province	Yan 'An	Luochuan	61	6106	610629	109.556	35.7425	3		1	2011	Small-sinica of Hypoaspidinae Vitzthum and Haemogamasinae Oudemansi n northwest China
191	Haemogamasus Berlese	Haemogamasus serdjukovae	Shaanxi Province	Yan 'An	Huanglong County	61	6106	610631	109.941	35.7027	3		1	2011	Small-sinica of Hypoaspidinae Vitzthum and Haemogamasinae Oudemansi n northwest China
191	Haemogamasus Berlese	Haemogamasus serdjukovae	Shaanxi Province	Yan 'An	Huangling	61	6106	610632	108.94	35.628	3		1	2011	Small-sinica of Hypoaspidinae Vitzthum and Haemogamasinae Oudemansi n northwest China
191	Haemogamasus Berlese	Haemogamasus serdjukovae	Shaanxi Province	Yulin	Suide	61	6108	610826	110.387	37.5183	3		1	2011	Small-sinica of Hypoaspidinae Vitzthum and Haemogamasinae Oudemansi n northwest China
191	Haemogamasus Berlese	Haemogamasus serdjukovae	Shaanxi Province	Yulin	Mizhi	61	6108	610827	110.178	37.8258	3		1	2011	Small-sinica of Hypoaspidinae Vitzthum and Haemogamasinae Oudemansi n northwest China
191	Haemogamasus Berlese	Haemogamasus serdjukovae	Shaanxi Province	Yulin	Jia County	61	6108	610828	110.358	38.084	3		1	2011	Small-sinica of Hypoaspidinae Vitzthum and Haemogamasinae Oudemansi n northwest China
191	Haemogamasus Berlese	Haemogamasus serdjukovae	Shaanxi Province	Yulin	Qingjian County	61	6108	610830	110.28	37.1853	3		1	2011	Small-sinica of Hypoaspidinae Vitzthum and Haemogamasinae Oudemansi n northwest China
191	Haemogamasus Berlese	Haemogamasus serdjukovae	Shaanxi Province	Yulin	Zizhou	61	6108	610831	109.872	37.5318	3		1	2011	Small-sinica of Hypoaspidinae Vitzthum and Haemogamasinae Oudemansi n northwest China
191	Haemogamasus Berlese	Haemogamasus serdjukovae	Qinghai Province	Haidong	Mutual Aid Minority Autonomous County	63	6302	630223	102.163	36.8425	3		1	2011	Small-sinica of Hypoaspidinae Vitzthum and Haemogamasinae Oudemansi n northwest China
191	Haemogamasus Berlese	Haemogamasus serdjukovae	Qinghai Province	Haidong	Xunhua Salar Autonomous County	63	6302	630225	102.473	35.7123	3		1	2011	Small-sinica of Hypoaspidinae Vitzthum and Haemogamasinae Oudemansi n northwest China
191	Haemogamasus Berlese	Haemogamasus serdjukovae	Qinghai Province	Hainan Tibetan Autonomous Prefecture	Xinghai County	63	6325	632524	99.719	35.5362	3		1	2011	Small-sinica of Hypoaspidinae Vitzthum and Haemogamasinae Oudemansi n northwest China
191	Haemogamasus Berlese	Haemogamasus serdjukovae	Ningxia Hui Autonomous Region	Natural Guyuan	Xiji County	64	6404	640422	105.71	35.9437	3		1	2011	Small-sinica of Hypoaspidinae Vitzthum and Haemogamasinae Oudemansi n northwest China
191	Haemogamasus Berlese	Haemogamasus serdjukovae	Ningxia Hui Autonomous Region	Natural Guyuan	Jingyuan	64	6404	640424	106.351	35.5354	3		1	2011	Small-sinica of Hypoaspidinae Vitzthum and Haemogamasinae Oudemansi n northwest China
191	Haemogamasus Berlese	Haemogamasus serdjukovae	Ningxia Hui Autonomous Region	Natural Guyuan	Pengyang County	64	6404	640425	106.649	35.9741	3		1	2011	Small-sinica of Hypoaspidinae Vitzthum and Haemogamasinae Oudemansi n northwest China
191	Haemogamasus Berlese	Haemogamasus serdjukovae	Ningxia Hui Autonomous Region	Zhongwei	Ninghxia	64	6405	640522	105.798	36.5229	3		1	2011	Small-sinica of Hypoaspidinae Vitzthum and Haemogamasinae Oudemansi n northwest China
191	Haemogamasus Berlese	Haemogamasus serdjukovae	Hebei Province	Chengde	Xinglong	13	1308	130822	117.709	40.4435	3		3	1980	China Economic Entomology, Book 17
191	Haemogamasus Berlese	Haemogamasus serdjukovae	Hebei Province	Chengde	Fengning Manchu Autonomous County	13	1308	130826	116.621	41.4185	3		3	1980	China Economic Entomology, Book 17
191	Haemogamasus Berlese	Haemogamasus serdjukovae	Inner Mongolia Autonomous Region	Chifeng	Hexigten Banner	15	1504	150425	117.391	43.3308	3		3	1980	China Economic Entomology, Book 17
191	Haemogamasus Berlese	Haemogamasus serdjukovae	Inner Mongolia Autonomous Region	Hulun Buir	New Barag Right Banner	15	1507	150727	116.786	48.6198	3		3	1980	China Economic Entomology, Book 17
191	Haemogamasus Berlese	Haemogamasus serdjukovae	Liaoning Province	Benxi	Manchu Autonomous County Of Devoted	21	2105	210522	125.295	41.3638	3		3	1980	China Economic Entomology, Book 17
191	Haemogamasus Berlese	Haemogamasus serdjukovae	Liaoning Province	Tieling	Changtu	21	2112	211224	123.942	43.9997	3		3	1980	China Economic Entomology, Book 17
191	Haemogamasus Berlese	Haemogamasus serdjukovae	Jilin Province	Changchun	Jiutai	22	2201	220181	125.986	44.3089	3		3	1980	China Economic Entomology, Book 17
191	Haemogamasus Berlese	Haemogamasus serdjukovae	Jilin Province	Tonghua	Huinan	22	2205	220523	126.347	43.5632	3		3	1980	China Economic Entomology, Book 17
191	Haemogamasus Berlese	Haemogamasus serdjukovae	Jilin Province	Yanbian Korean Autonomous Prefecture,	Dunhua	22	2224	222403	128.235	43.5465	3		3	1980	China Economic Entomology, Book 17
191	Haemogamasus Berlese	Haemogamasus serdjukovae	Jilin Province	Yanbian Korean Autonomous Prefecture,	Antu County	22	2224	222426	128.429	43.6972	3		3	1980	China Economic Entomology, Book 17
191	Haemogamasus Berlese	Haemogamasus serdjukovae	Heilongjiang Province	Mudanjiang	Hailin	23	2310	231083	129.213	44.8991	3		3	1980	China Economic Entomology, Book 17
191	Haemogamasus Berlese	Haemogamasus serdjukovae	Heilongjiang Province	Heihe	Beian	23	2311	231181	127.113	48.1314	3		3	1980	China Economic Entomology, Book 17
191	Haemogamasus Berlese	Haemogamasus serdjukovae	Sichuan Province	Aba Tibetan And Qiang Autonomous Prefecture	Barkam County	51	5132	513229	102.014	33.0148	3		3	1980	China Economic Entomology, Book 17
192	Haemogamasus Berlese	Haemogamasus szechwanensis	Sichuan Province	Ganzi Tibetan Autonomous Prefecture	Luding	51	5133	513322	102.106	29.7417	3		1	2001	EFFECT OF MALACHITE GREEN AND TEMPERATURE TO DAPHNIA LONGISPINA
192	Haemogamasus Berlese	Haemogamasus szechwanensis	Sichuan Province	Ganzi Tibetan Autonomous Prefecture	Kangding	51	5133	513321	101.742	29.9467	3		1	2001	EFFECT OF MALACHITE GREEN AND TEMPERATURE TO DAPHNIA LONGISPINA
192	Haemogamasus Berlese	Haemogamasus szechwanensis	Xinjiang Uygur Autonomous Region	Bayingolin Mongol Autonomous Prefecture	Hejing	65	6528	652827	85.1936	42.8215	3		1	2011	Small-sinica of Hypoaspidinae Vitzthum and Haemogamasinae Oudemansi n northwest China
192	Haemogamasus Berlese	Haemogamasus szechwanensis	Xinjiang Uygur Autonomous Region	Kizilsu Kirghiz Autonomous Prefecture	Wu Just County	65	6530	653024	74.8965	39.8179	3		1	2011	Small-sinica of Hypoaspidinae Vitzthum and Haemogamasinae Oudemansi n northwest China
192	Haemogamasus Berlese	Haemogamasus szechwanensis	Hubei Province	Yichang	Reduced Land	42	4205	420506	111.252	30.9883	3		1	2002	A Surey on Gamasid Mites and Trombiculid Mites with Delimitation of Zoogeographieal Regions in Yichang, Hubei Province
193	Haemogamasus Berlese	Haemogamasus trapezoideus	Sichuan Province	Aba Tibetan And Qiang Autonomous Prefecture	Barkam County	51	5132	513229	102.014	33.0148	3		3	1980	China Economic Entomology, Book 17
194	Haemogamasus Berlese	Haemogamasus trifiuecisetus	Sichuan Province	Liangshan Yi Autonomous Prefecture	Huili	51	5134	513425	102.253	26.5929	3		1	2015	Diversity of Ectoparasites on Eothenomys miletus in Mountainous Areas of Southwest Sichuan
194	Haemogamasus Berlese	Haemogamasus trifiuecisetus	Sichuan Province	Liangshan Yi Autonomous Prefecture	Yanyuan	51	5134	513423	101.467	27.599	3		1	2015	Diversity of Ectoparasites on Eothenomys miletus in Mountainous Areas of Southwest Sichuan
194	Haemogamasus Berlese	Haemogamasus trifiuecisetus	Sichuan Province	Liangshan Yi Autonomous Prefecture	Mili Tibetan Autonomous County	51	5134	513422	100.941	28.3527	3		1	2015	Diversity of Ectoparasites on Eothenomys miletus in Mountainous Areas of Southwest Sichuan
195	Haemogamasus Berlese	Haemogamasus yu nlongensis	Sichuan Province	Liangshan Yi Autonomous Prefecture	Huili	51	5134	513425	102.253	26.5929	3		1	2015	Diversity of Ectoparasites on Eothenomys miletus in Mountainous Areas of Southwest Sichuan
195	Haemogamasus Berlese	Haemogamasus yu nlongensis	Sichuan Province	Liangshan Yi Autonomous Prefecture	Yanyuan	51	5134	513423	101.467	27.599	3		1	2015	Diversity of Ectoparasites on Eothenomys miletus in Mountainous Areas of Southwest Sichuan
195	Haemogamasus Berlese	Haemogamasus yu nlongensis	Sichuan Province	Liangshan Yi Autonomous Prefecture	Mili Tibetan Autonomous County	51	5134	513422	100.941	28.3527	3		1	2015	Diversity of Ectoparasites on Eothenomys miletus in Mountainous Areas of Southwest Sichuan
196	Haemogamasus Berlese	Haemogamasus yu ushuensis	Qinghai Province	Yushu Tibetan Autonomous Prefecture	Yushu	63	6327	632701	96.6766	32.9231	3		1	2011	Small-sinica of Hypoaspidinae Vitzthum and Haemogamasinae Oudemansi n northwest China
197	Haemogamasus Berlese	Haemogamasusdauricus	Sichuan Province	Ganzi Tibetan Autonomous Prefecture	Kangding	51	5133	513321	101.742	29.9467	3		1	2001	EFFECT OF MALACHITE GREEN AND TEMPERATURE TO DAPHNIA LONGISPINA
197	Haemogamasus Berlese	Haemogamasusdauricus	Jilin Province	Yanbian Korean Autonomous Prefecture,	Hunchun	22	2224	222404	130.676	43.0741	3		1	2005	Study of Species Composition on the Ectoparasites of the Rodent in Frontiers of Korea, Russia and Northeast China
197	Haemogamasus Berlese	Haemogamasusdauricus	Jilin Province	Yanbian Korean Autonomous Prefecture,	Helong	22	2224	222406	128.901	42.4741	3		1	2005	Study of Species Composition on the Ectoparasites of the Rodent in Frontiers of Korea, Russia and Northeast China
197	Haemogamasus Berlese	Haemogamasusdauricus	Ningxia Hui Autonomous Region	Natural Guyuan	Jingyuan	64	6404	640424	106.351	35.5354	3		1	2014	Investigations on mesostigmatic mites from Jingyuan, Ningxia , China ( A e ar i ) ( 1 )
197	Haemogamasus Berlese	Haemogamasusdauricus	Qinghai Province	Hainan Tibetan Autonomous Prefecture	Shagou	63	6325	632525	100.89	35.7024	3		1	1985	Investigations on Rodent and lts Eeto Parasite in Guinan County, Qinghai Province
197	Haemogamasus Berlese	Haemogamasusdauricus	Shaanxi Province	Xi 'An	Zhouzhi County	61	6101	610124	108.104	33.9514	3		1	2011	Small-sinica of Hypoaspidinae Vitzthum and Haemogamasinae Oudemansi n northwest China
197	Haemogamasus Berlese	Haemogamasusdauricus	Shaanxi Province	Baoji	Fufeng	61	6103	610324	107.91	34.409	3		1	2011	Small-sinica of Hypoaspidinae Vitzthum and Haemogamasinae Oudemansi n northwest China
197	Haemogamasus Berlese	Haemogamasusdauricus	Shaanxi Province	Baoji	Meixian	61	6103	610326	107.819	34.1409	3		1	2011	Small-sinica of Hypoaspidinae Vitzthum and Haemogamasinae Oudemansi n northwest China
197	Haemogamasus Berlese	Haemogamasusdauricus	Shaanxi Province	Baoji	Qianyang County	61	6103	610328	107.17	34.7592	3		1	2011	Small-sinica of Hypoaspidinae Vitzthum and Haemogamasinae Oudemansi n northwest China
197	Haemogamasus Berlese	Haemogamasusdauricus	Shaanxi Province	Baoji	Linyou	61	6103	610329	107.714	34.7772	3		1	2011	Small-sinica of Hypoaspidinae Vitzthum and Haemogamasinae Oudemansi n northwest China
197	Haemogamasus Berlese	Haemogamasusdauricus	Shaanxi Province	Xianyang	Yongshou	61	6104	610426	108.134	34.7816	3		1	2011	Small-sinica of Hypoaspidinae Vitzthum and Haemogamasinae Oudemansi n northwest China
197	Haemogamasus Berlese	Haemogamasusdauricus	Shaanxi Province	Xianyang	Wu Gong County	61	6104	610431	108.175	34.3116	3		1	2011	Small-sinica of Hypoaspidinae Vitzthum and Haemogamasinae Oudemansi n northwest China
197	Haemogamasus Berlese	Haemogamasusdauricus	Shaanxi Province	Xianyang	Xingping	61	6104	610481	108.46	34.3079	3		1	2011	Small-sinica of Hypoaspidinae Vitzthum and Haemogamasinae Oudemansi n northwest China
197	Haemogamasus Berlese	Haemogamasusdauricus	Shaanxi Province	Weinan	Hua County	61	6105	610521	109.801	34.4094	3		1	2011	Small-sinica of Hypoaspidinae Vitzthum and Haemogamasinae Oudemansi n northwest China
197	Haemogamasus Berlese	Haemogamasusdauricus	Shaanxi Province	Weinan	Huayin	61	6105	610582	110.042	34.5417	3		1	2011	Small-sinica of Hypoaspidinae Vitzthum and Haemogamasinae Oudemansi n northwest China
197	Haemogamasus Berlese	Haemogamasusdauricus	Shaanxi Province	Yan 'An	Yanchang	61	6106	610621	110.13	36.5445	3		1	2011	Small-sinica of Hypoaspidinae Vitzthum and Haemogamasinae Oudemansi n northwest China
197	Haemogamasus Berlese	Haemogamasusdauricus	Shaanxi Province	Yan 'An	Yanchuan	61	6106	610622	110.083	36.8742	3		1	2011	Small-sinica of Hypoaspidinae Vitzthum and Haemogamasinae Oudemansi n northwest China
197	Haemogamasus Berlese	Haemogamasusdauricus	Shaanxi Province	Yan 'An	Zichang County	61	6106	610623	109.616	37.2299	3		1	2011	Small-sinica of Hypoaspidinae Vitzthum and Haemogamasinae Oudemansi n northwest China
197	Haemogamasus Berlese	Haemogamasusdauricus	Shaanxi Province	Yan 'An	Ansai	61	6106	610624	109.164	36.9278	3		1	2011	Small-sinica of Hypoaspidinae Vitzthum and Haemogamasinae Oudemansi n northwest China
197	Haemogamasus Berlese	Haemogamasusdauricus	Shaanxi Province	Yan 'An	Zhidan	61	6106	610625	108.657	36.7533	3		1	2011	Small-sinica of Hypoaspidinae Vitzthum and Haemogamasinae Oudemansi n northwest China
197	Haemogamasus Berlese	Haemogamasusdauricus	Shaanxi Province	Yan 'An	Wuqi	61	6106	610626	108.122	36.9846	3		1	2011	Small-sinica of Hypoaspidinae Vitzthum and Haemogamasinae Oudemansi n northwest China
197	Haemogamasus Berlese	Haemogamasusdauricus	Shaanxi Province	Yan 'An	Ganquan	61	6106	610627	109.184	36.3518	3		1	2011	Small-sinica of Hypoaspidinae Vitzthum and Haemogamasinae Oudemansi n northwest China
197	Haemogamasus Berlese	Haemogamasusdauricus	Shaanxi Province	Yan 'An	Luochuan	61	6106	610629	109.556	35.7425	3		1	2011	Small-sinica of Hypoaspidinae Vitzthum and Haemogamasinae Oudemansi n northwest China
197	Haemogamasus Berlese	Haemogamasusdauricus	Shaanxi Province	Yan 'An	Yichuan County	61	6106	610630	110.182	36.0701	3		1	2011	Small-sinica of Hypoaspidinae Vitzthum and Haemogamasinae Oudemansi n northwest China
197	Haemogamasus Berlese	Haemogamasusdauricus	Shaanxi Province	Yan 'An	Huanglong County	61	6106	610631	109.941	35.7027	3		1	2011	Small-sinica of Hypoaspidinae Vitzthum and Haemogamasinae Oudemansi n northwest China
197	Haemogamasus Berlese	Haemogamasusdauricus	Shaanxi Province	Yan 'An	Huangling	61	6106	610632	108.94	35.628	3		1	2011	Small-sinica of Hypoaspidinae Vitzthum and Haemogamasinae Oudemansi n northwest China
197	Haemogamasus Berlese	Haemogamasusdauricus	Shaanxi Province	Yulin	Suide	61	6108	610826	110.387	37.5183	3		1	2011	Small-sinica of Hypoaspidinae Vitzthum and Haemogamasinae Oudemansi n northwest China
197	Haemogamasus Berlese	Haemogamasusdauricus	Shaanxi Province	Yulin	Mizhi	61	6108	610827	110.178	37.8258	3		1	2011	Small-sinica of Hypoaspidinae Vitzthum and Haemogamasinae Oudemansi n northwest China
197	Haemogamasus Berlese	Haemogamasusdauricus	Shaanxi Province	Yulin	Jia County	61	6108	610828	110.358	38.084	3		1	2011	Small-sinica of Hypoaspidinae Vitzthum and Haemogamasinae Oudemansi n northwest China
197	Haemogamasus Berlese	Haemogamasusdauricus	Shaanxi Province	Yulin	Qingjian County	61	6108	610830	110.28	37.1853	3		1	2011	Small-sinica of Hypoaspidinae Vitzthum and Haemogamasinae Oudemansi n northwest China
197	Haemogamasus Berlese	Haemogamasusdauricus	Shaanxi Province	Yulin	Zizhou	61	6108	610831	109.872	37.5318	3		1	2011	Small-sinica of Hypoaspidinae Vitzthum and Haemogamasinae Oudemansi n northwest China
197	Haemogamasus Berlese	Haemogamasusdauricus	Qinghai Province	Haidong	Mutual Aid Minority Autonomous County	63	6302	630223	102.163	36.8425	3		1	2011	Small-sinica of Hypoaspidinae Vitzthum and Haemogamasinae Oudemansi n northwest China
197	Haemogamasus Berlese	Haemogamasusdauricus	Qinghai Province	Tibetan Autonomous Prefecture	Henan Mongolian Autonomous County	63	6323	632324	101.553	34.5181	3		1	2011	Small-sinica of Hypoaspidinae Vitzthum and Haemogamasinae Oudemansi n northwest China
197	Haemogamasus Berlese	Haemogamasusdauricus	Qinghai Province	Hainan Tibetan Autonomous Prefecture	Xinghai County	63	6325	632524	99.719	35.5362	3		1	2011	Small-sinica of Hypoaspidinae Vitzthum and Haemogamasinae Oudemansi n northwest China
197	Haemogamasus Berlese	Haemogamasusdauricus	Qinghai Province	Go Luo Tibetan Autonomous Prefecture	Jiuzhi County	63	6326	632625	100.991	33.483	3		1	2011	Small-sinica of Hypoaspidinae Vitzthum and Haemogamasinae Oudemansi n northwest China
197	Haemogamasus Berlese	Haemogamasusdauricus	Xinjiang Uygur Autonomous Region	Bortala Mongol Autonomous Prefecture	Jinghe County	65	6527	652722	82.9019	44.513	3		1	2011	Small-sinica of Hypoaspidinae Vitzthum and Haemogamasinae Oudemansi n northwest China
197	Haemogamasus Berlese	Haemogamasusdauricus	Xinjiang Uygur Autonomous Region	Kizilsu Kirghiz Autonomous Prefecture	Cleo Dingtao County	65	6530	653022	75.2204	38.6347	3		1	2011	Small-sinica of Hypoaspidinae Vitzthum and Haemogamasinae Oudemansi n northwest China
197	Haemogamasus Berlese	Haemogamasusdauricus	Xinjiang Uygur Autonomous Region	Ili Kazak Autonomous Prefecture	Nilka County	65	6540	654028	83.2272	43.8101	3		1	2011	Small-sinica of Hypoaspidinae Vitzthum and Haemogamasinae Oudemansi n northwest China
197	Haemogamasus Berlese	Haemogamasusdauricus	Xinjiang Uygur Autonomous Region	Tuscaloosa Area	Wusu	65	6542	654202	84.2681	44.3925	3		1	2011	Small-sinica of Hypoaspidinae Vitzthum and Haemogamasinae Oudemansi n northwest China
197	Haemogamasus Berlese	Haemogamasusdauricus	Xinjiang Uygur Autonomous Region	Tuscaloosa Area	Hoboksar Mongol Autonomous County	65	6542	654226	86.2058	46.239	3		1	2011	Small-sinica of Hypoaspidinae Vitzthum and Haemogamasinae Oudemansi n northwest China
197	Haemogamasus Berlese	Haemogamasusdauricus	Inner Mongolia Autonomous Region	Xilingol League Area	Abga Qi	15	1525	152522	114.895	44.3544	3		3	2019	Atlas of Epidemiology of Natural Epidemic Diseases in China
197	Haemogamasus Berlese	Haemogamasusdauricus	Jilin Province	Tonghua	Huinan	22	2205	220523	126.347	43.5632	3		3	2019	Atlas of Epidemiology of Natural Epidemic Diseases in China
197	Haemogamasus Berlese	Haemogamasusdauricus	Yunnan Province	Nujiang Lisu Autonomous Prefecture	Gongshan Drung Clan Autonomous Counties	53	5333	533324	98.4979	27.8935	3		1	2009	Taxonomic Studies on Gamasid Mites of Rats in Yunnan(Acari:Mesostigmata:Gamasina)
197	Haemogamasus Berlese	Haemogamasusdauricus	Yunnan Province	Dali Bai Minority Autonomous Prefecture	Jianchuan County	53	5329	532931	99.742	26.4316	3		1	2009	Taxonomic Studies on Gamasid Mites of Rats in Yunnan(Acari:Mesostigmata:Gamasina)
197	Haemogamasus Berlese	Haemogamasusdauricus	Tibet Autonomous Region	Xigaze Region	Yadong County	54	5423	542334	89.0627	27.8054	3		1	2015	Investigation of free living gamasid mites in China (VI) ( Acari: Mesostigmata)
198	Haemolaelaps Berlese	Haemolaelaps casalis	Xinjiang Uygur Autonomous Region	Bortala Mongol Autonomous Prefecture	Ala Shan Kou	65	6527	652702	82.7838	45.0391	3	Hypoaspis freemani, Haemolaelaps, Haemolaelaps haemorrhagicus	1	2007	Investigation on the fauna of parasitic mites on rodents in Alashankou port area
198	Haemolaelaps Berlese	Haemolaelaps casalis	Jilin Province	Baicheng	Da 'An	22	2208	220882	123.727	45.4425	3	Hypoaspis freemani, Haemolaelaps, Haemolaelaps haemorrhagicus	1	1998	Collection records of soil gamasids in Baicheng area
198	Haemolaelaps Berlese	Haemolaelaps casalis	Shandong Province	Dezhou	Decheng District	37	3714	371402	116.382	37.4421	3	Hypoaspis freemani, Haemolaelaps, Haemolaelaps haemorrhagicus	1	2005	Investigation on population distribution and seasonal fluctuation of gamasid mites in Dezhou City
198	Haemolaelaps Berlese	Haemolaelaps casalis	Fujian Province	Fuzhou	Fuqing	35	3501	350181	119.363	25.6431	3	Hypoaspis freemani, Haemolaelaps, Haemolaelaps haemorrhagicus	1	2012	Supplementary records of Dermanyssoid mites (Acari：Parasitiformes) in Fujian province
198	Haemolaelaps Berlese	Haemolaelaps casalis	Fujian Province	Putian	Xianyou	35	3503	350322	118.694	25.4744	3	Hypoaspis freemani, Haemolaelaps, Haemolaelaps haemorrhagicus	1	2012	Supplementary records of Dermanyssoid mites (Acari：Parasitiformes) in Fujian province
198	Haemolaelaps Berlese	Haemolaelaps casalis	Fujian Province	Zhangzhou	Longhai	35	3506	350681	117.791	24.393	3	Hypoaspis freemani, Haemolaelaps, Haemolaelaps haemorrhagicus	1	2012	Supplementary records of Dermanyssoid mites (Acari：Parasitiformes) in Fujian province
198	Haemolaelaps Berlese	Haemolaelaps casalis	Fujian Province	Nanping	Zhenghe	35	3507	350725	118.968	27.328	3	Hypoaspis freemani, Haemolaelaps, Haemolaelaps haemorrhagicus	1	2012	Supplementary records of Dermanyssoid mites (Acari：Parasitiformes) in Fujian province
198	Haemolaelaps Berlese	Haemolaelaps casalis	Fujian Province	Nanping	Shao-Wu	35	3507	350781	117.464	27.2368	3	Hypoaspis freemani, Haemolaelaps, Haemolaelaps haemorrhagicus	1	2012	Supplementary records of Dermanyssoid mites (Acari：Parasitiformes) in Fujian province
198	Haemolaelaps Berlese	Haemolaelaps casalis	Fujian Province	Ningde	Zhouning	35	3509	350925	119.308	27.0954	3	Hypoaspis freemani, Haemolaelaps, Haemolaelaps haemorrhagicus	1	2012	Supplementary records of Dermanyssoid mites (Acari：Parasitiformes) in Fujian province
198	Haemolaelaps Berlese	Haemolaelaps casalis	Fujian Province	Ningde	Manila	35	3509	350902	119.436	26.7701	3	Hypoaspis freemani, Haemolaelaps, Haemolaelaps haemorrhagicus	1	2008	Investigation on ectoparasitic mites on rodents in Sanduao island of Fujian province
198	Haemolaelaps Berlese	Haemolaelaps casalis	Hainan Province,	Directly Under Province Administrative Units	Lingao	46	4690	469024	109.715	19.808	3	Hypoaspis freemani, Haemolaelaps, Haemolaelaps haemorrhagicus	1	2007	Investigation of rodent density and ectoparasites in Hainan Province
198	Haemolaelaps Berlese	Haemolaelaps casalis	Hainan Province,	Directly Under Province Administrative Units	Ding An	46	4690	469021	110.303	19.489	3	Hypoaspis freemani, Haemolaelaps, Haemolaelaps haemorrhagicus	1	2007	Investigation of rodent density and ectoparasites in Hainan Province
198	Haemolaelaps Berlese	Haemolaelaps casalis	Hainan Province,	Sanya	Sanya	46	4602	460200	109.419	18.3898	3	Hypoaspis freemani, Haemolaelaps, Haemolaelaps haemorrhagicus	1	1994	Investigation of rodent density and ectoparasites in Hainan Province
198	Haemolaelaps Berlese	Haemolaelaps casalis	Shandong Province	Rizhao	Wulian	37	3711	371121	119.254	35.7419	3	Hypoaspis freemani, Haemolaelaps, Haemolaelaps haemorrhagicus	1	2002	Distribution of rodents and vector animals in the plague natural foci of Jianping County
198	Haemolaelaps Berlese	Haemolaelaps casalis	Ningxia Hui Autonomous Region	Wuzhong	Yanchi	64	6403	640323	107.045	37.6284	3	Hypoaspis freemani, Haemolaelaps, Haemolaelaps haemorrhagicus	1	2009	Composition and distribution and harm of Gamasid mites in NingxiaHui Autonomous Region
198	Haemolaelaps Berlese	Haemolaelaps casalis	Ningxia Hui Autonomous Region	Wuzhong	Tongxin	64	6403	640324	106.249	36.9918	3	Hypoaspis freemani, Haemolaelaps, Haemolaelaps haemorrhagicus	1	2009	Composition and distribution and harm of Gamasid mites in NingxiaHui Autonomous Region
198	Haemolaelaps Berlese	Haemolaelaps casalis	Ningxia Hui Autonomous Region	Yinchuan	Lingwu	64	6401	640181	106.528	37.9423	3	Hypoaspis freemani, Haemolaelaps, Haemolaelaps haemorrhagicus	1	2013	Investigations on mesostigmatic mites from Ningxia and neighboring Provinces (Acari) (2)
198	Haemolaelaps Berlese	Haemolaelaps casalis	Ningxia Hui Autonomous Region	Shizuishan	Pingluo County	64	6402	640221	106.516	38.8931	3	Hypoaspis freemani, Haemolaelaps, Haemolaelaps haemorrhagicus	1	2013	Investigations on mesostigmatic mites from Pingluo, Ningxia (Acari) (2)
198	Haemolaelaps Berlese	Haemolaelaps casalis	Ningxia Hui Autonomous Region	Natural Guyuan	Jingyuan	64	6404	640424	106.351	35.5354	3	Hypoaspis freemani, Haemolaelaps, Haemolaelaps haemorrhagicus	1	2012	Investigations on mesostigmatic mites from Ningxia, China (Acari) (3)
198	Haemolaelaps Berlese	Haemolaelaps casalis	Shandong Province	Qingdao	Chengyang	37	3702	370214	120.345	36.2935	3	Hypoaspis freemani, Haemolaelaps, Haemolaelaps haemorrhagicus	1	2009	Investigation on Medical Vectors at Qingdao International Airport
198	Haemolaelaps Berlese	Haemolaelaps casalis	Yunnan Province	Dali Bai Minority Autonomous Prefecture	Weishan Yi Hui Autonomous County	53	5329	532927	100.167	25.2352	3	Hypoaspis freemani, Haemolaelaps, Haemolaelaps haemorrhagicus	1	1994	A List of Gamasid Mites Parasitized on the Body Surface of Small Animals in Weishan County
198	Haemolaelaps Berlese	Haemolaelaps casalis	Shaanxi Province	Xianyang	Wu Gong County	61	6104	610431	108.175	34.3116	3	Hypoaspis freemani, Haemolaelaps, Haemolaelaps haemorrhagicus	1	2011	Small － sinica of Laelapidinae Berlese in Northwest China
198	Haemolaelaps Berlese	Haemolaelaps casalis	Xinjiang Uygur Autonomous Region	Altay Region	Burqin County	65	6543	654321	87.2185	48.3042	3	Hypoaspis freemani, Haemolaelaps, Haemolaelaps haemorrhagicus	1	2011	Small － sinica of Laelapidinae Berlese in Northwest China
198	Haemolaelaps Berlese	Haemolaelaps casalis	Qinghai Province	Haidong	Mutual Aid Minority Autonomous County	63	6302	630223	102.163	36.8425	3	Hypoaspis freemani, Haemolaelaps, Haemolaelaps haemorrhagicus	1	2011	Small － sinica of Laelapidinae Berlese in Northwest China
198	Haemolaelaps Berlese	Haemolaelaps casalis	Shaanxi Province	Xi 'An	Lantian County	61	6101	610122	109.413	34.1038	3	Hypoaspis freemani, Haemolaelaps, Haemolaelaps haemorrhagicus	1	2011	Small － sinica of Laelapidinae Berlese in Northwest China
198	Haemolaelaps Berlese	Haemolaelaps casalis	Shaanxi Province	Grassland,	Lueyang County	61	6107	610727	106.136	33.3831	3	Hypoaspis freemani, Haemolaelaps, Haemolaelaps haemorrhagicus	1	2011	Small － sinica of Laelapidinae Berlese in Northwest China
198	Haemolaelaps Berlese	Haemolaelaps casalis	Shaanxi Province	Baoji	Fufeng	61	6103	610324	107.91	34.409	3	Hypoaspis freemani, Haemolaelaps, Haemolaelaps haemorrhagicus	1	2011	Small － sinica of Laelapidinae Berlese in Northwest China
198	Haemolaelaps Berlese	Haemolaelaps casalis	Shaanxi Province	Xianyang	Xingping	61	6104	610481	108.46	34.3079	3	Hypoaspis freemani, Haemolaelaps, Haemolaelaps haemorrhagicus	1	2011	Small － sinica of Laelapidinae Berlese in Northwest China
198	Haemolaelaps Berlese	Haemolaelaps casalis	Shaanxi Province	Weinan	Hua County	61	6105	610521	109.801	34.4094	3	Hypoaspis freemani, Haemolaelaps, Haemolaelaps haemorrhagicus	1	2011	Small － sinica of Laelapidinae Berlese in Northwest China
198	Haemolaelaps Berlese	Haemolaelaps casalis	Shaanxi Province	Weinan	Huayin	61	6105	610582	110.042	34.5417	3	Hypoaspis freemani, Haemolaelaps, Haemolaelaps haemorrhagicus	1	2011	Small － sinica of Laelapidinae Berlese in Northwest China
198	Haemolaelaps Berlese	Haemolaelaps casalis	Shaanxi Province	Xi 'An	Hu County	61	6101	610125	108.58	34.0112	3	Hypoaspis freemani, Haemolaelaps, Haemolaelaps haemorrhagicus	1	2011	Small － sinica of Laelapidinae Berlese in Northwest China
198	Haemolaelaps Berlese	Haemolaelaps casalis	Shaanxi Province	Baoji	Meixian	61	6103	610326	107.819	34.1409	3	Hypoaspis freemani, Haemolaelaps, Haemolaelaps haemorrhagicus	1	2011	Small － sinica of Laelapidinae Berlese in Northwest China
198	Haemolaelaps Berlese	Haemolaelaps casalis	Xinjiang Uygur Autonomous Region	Kizilsu Kirghiz Autonomous Prefecture	Wu Just County	65	6530	653024	74.8965	39.8179	3	Hypoaspis freemani, Haemolaelaps, Haemolaelaps haemorrhagicus	1	2011	Small － sinica of Laelapidinae Berlese in Northwest China
198	Haemolaelaps Berlese	Haemolaelaps casalis	Xinjiang Uygur Autonomous Region	Tuscaloosa Area	Tuoli	65	6542	654224	83.882	45.651	3	Hypoaspis freemani, Haemolaelaps, Haemolaelaps haemorrhagicus	1	2011	Small － sinica of Laelapidinae Berlese in Northwest China
198	Haemolaelaps Berlese	Haemolaelaps casalis	Xinjiang Uygur Autonomous Region	Tuscaloosa Area	Yumin	65	6542	654225	82.796	45.9916	3	Hypoaspis freemani, Haemolaelaps, Haemolaelaps haemorrhagicus	1	2011	Small － sinica of Laelapidinae Berlese in Northwest China
198	Haemolaelaps Berlese	Haemolaelaps casalis	Shaanxi Province	Ankang Municipality	Ningshan County	61	6109	610923	108.443	33.5372	3	Hypoaspis freemani, Haemolaelaps, Haemolaelaps haemorrhagicus	1	2011	Small － sinica of Laelapidinae Berlese in Northwest China
198	Haemolaelaps Berlese	Haemolaelaps casalis	Xinjiang Uygur Autonomous Region	Tuscaloosa Area	Shawan County	65	6542	654223	85.4582	44.3301	3	Hypoaspis freemani, Haemolaelaps, Haemolaelaps haemorrhagicus	1	2011	Small － sinica of Laelapidinae Berlese in Northwest China
198	Haemolaelaps Berlese	Haemolaelaps casalis	Shaanxi Province	Shangluo	Shangnan	61	6110	611023	110.769	33.4173	3	Hypoaspis freemani, Haemolaelaps, Haemolaelaps haemorrhagicus	1	2011	Small － sinica of Laelapidinae Berlese in Northwest China
198	Haemolaelaps Berlese	Haemolaelaps casalis	Xinjiang Uygur Autonomous Region	Tuscaloosa Area	Tacheng	65	6542	654201	83.1813	46.7996	3	Hypoaspis freemani, Haemolaelaps, Haemolaelaps haemorrhagicus	1	2011	Small － sinica of Laelapidinae Berlese in Northwest China
198	Haemolaelaps Berlese	Haemolaelaps casalis	Shaanxi Province	Weinan	Tongguan County	61	6105	610522	110.283	34.5091	3	Hypoaspis freemani, Haemolaelaps, Haemolaelaps haemorrhagicus	1	2011	Small － sinica of Laelapidinae Berlese in Northwest China
198	Haemolaelaps Berlese	Haemolaelaps casalis	Shaanxi Province	Shangluo	Shanyang	61	6110	611024	109.976	33.4236	3	Hypoaspis freemani, Haemolaelaps, Haemolaelaps haemorrhagicus	1	2011	Small － sinica of Laelapidinae Berlese in Northwest China
198	Haemolaelaps Berlese	Haemolaelaps casalis	Shaanxi Province	Baoji	Taibai County	61	6103	610331	107.419	33.9372	3	Hypoaspis freemani, Haemolaelaps, Haemolaelaps haemorrhagicus	1	2011	Small － sinica of Laelapidinae Berlese in Northwest China
198	Haemolaelaps Berlese	Haemolaelaps casalis	Shaanxi Province	Shangluo	Zhenan County	61	6110	611025	109.065	33.3839	3	Hypoaspis freemani, Haemolaelaps, Haemolaelaps haemorrhagicus	1	2011	Small － sinica of Laelapidinae Berlese in Northwest China
198	Haemolaelaps Berlese	Haemolaelaps casalis	Shaanxi Province	Xi 'An	Zhouzhi County	61	6101	610124	108.104	33.9514	3	Hypoaspis freemani, Haemolaelaps, Haemolaelaps haemorrhagicus	1	2011	Small － sinica of Laelapidinae Berlese in Northwest China
198	Haemolaelaps Berlese	Haemolaelaps casalis	Hunan Province	Xiangxi Tujia And Miao Autonomous Prefecture	Longshan County	43	4331	433130	109.503	29.2245	3	Hypoaspis freemani, Haemolaelaps, Haemolaelaps haemorrhagicus	1	1995	STUDY ON CATEGORY AND WCOLOGY OF GAMASIDES IN XIANGXI SELF GOVERNMENT
198	Haemolaelaps Berlese	Haemolaelaps casalis	Hunan Province	Xiangxi Tujia And Miao Autonomous Prefecture	Luxi County	43	4331	433122	109.992	28.1686	3	Hypoaspis freemani, Haemolaelaps, Haemolaelaps haemorrhagicus	1	1995	STUDY ON CATEGORY AND WCOLOGY OF GAMASIDES IN XIANGXI SELF GOVERNMENT
198	Haemolaelaps Berlese	Haemolaelaps casalis	Hunan Province	Xiangxi Tujia And Miao Autonomous Prefecture	Yongshun	43	4331	433127	109.969	29.0134	3	Hypoaspis freemani, Haemolaelaps, Haemolaelaps haemorrhagicus	1	1995	STUDY ON CATEGORY AND WCOLOGY OF GAMASIDES IN XIANGXI SELF GOVERNMENT
198	Haemolaelaps Berlese	Haemolaelaps casalis	Xinjiang Uygur Autonomous Region	Kashgar Region	Kashgar	65	6531	653101	76.066	39.531	3	Hypoaspis freemani, Haemolaelaps, Haemolaelaps haemorrhagicus	1	1999	The Fauna of Ticks and Mites in the Yeerqiang River Valley in Xinjiang, China
198	Haemolaelaps Berlese	Haemolaelaps casalis	Xinjiang Uygur Autonomous Region	Changji Hui Autonomous Prefecture,	Qitai County	65	6523	652325	90.0943	44.5141	3	Hypoaspis freemani, Haemolaelaps, Haemolaelaps haemorrhagicus	1	1993	Fauna and Medical Importance of Acarine in Eastern Xinjiang
198	Haemolaelaps Berlese	Haemolaelaps casalis	Xinjiang Uygur Autonomous Region	Changji Hui Autonomous Prefecture,	Changji	65	6523	652301	87.058	44.1473	3	Hypoaspis freemani, Haemolaelaps, Haemolaelaps haemorrhagicus	1	2009	Investigation on Rodents and their Ectoparasites at Xinjiang Wulasitai Port
198	Haemolaelaps Berlese	Haemolaelaps casalis	Hebei Province	Chengde	Xinglong	13	1308	130822	117.709	40.4435	3	Hypoaspis freemani, Haemolaelaps, Haemolaelaps haemorrhagicus	3	1980	China Economic Entomology, Book 17
198	Haemolaelaps Berlese	Haemolaelaps casalis	Hebei Province	Chengde	Fengning Manchu Autonomous County	13	1308	130826	116.621	41.4185	3	Hypoaspis freemani, Haemolaelaps, Haemolaelaps haemorrhagicus	3	1980	China Economic Entomology, Book 17
198	Haemolaelaps Berlese	Haemolaelaps casalis	Inner Mongolia Autonomous Region	Chifeng	Hexigten Banner	15	1504	150425	117.391	43.3308	3	Hypoaspis freemani, Haemolaelaps, Haemolaelaps haemorrhagicus	3	1980	China Economic Entomology, Book 17
198	Haemolaelaps Berlese	Haemolaelaps casalis	Inner Mongolia Autonomous Region	Hulun Buir	Arun Banner	15	1507	150721	123.168	48.632	3	Hypoaspis freemani, Haemolaelaps, Haemolaelaps haemorrhagicus	3	1980	China Economic Entomology, Book 17
198	Haemolaelaps Berlese	Haemolaelaps casalis	Inner Mongolia Autonomous Region	Xilingol League Area	Abga Qi	15	1525	152522	114.895	44.3544	3	Hypoaspis freemani, Haemolaelaps, Haemolaelaps haemorrhagicus	3	1980	China Economic Entomology, Book 17
198	Haemolaelaps Berlese	Haemolaelaps casalis	Liaoning Province	Dalian	Changhai	21	2102	210224	122.723	39.1811	3	Hypoaspis freemani, Haemolaelaps, Haemolaelaps haemorrhagicus	3	1980	China Economic Entomology, Book 17
198	Haemolaelaps Berlese	Haemolaelaps casalis	Liaoning Province	Jinzhou	Linghai	21	2107	210781	121.307	41.1573	3	Hypoaspis freemani, Haemolaelaps, Haemolaelaps haemorrhagicus	3	1980	China Economic Entomology, Book 17
198	Haemolaelaps Berlese	Haemolaelaps casalis	Liaoning Province	Tieling	Kaiyuan	21	2112	211282	124.286	43.4676	3	Hypoaspis freemani, Haemolaelaps, Haemolaelaps haemorrhagicus	3	1980	China Economic Entomology, Book 17
198	Haemolaelaps Berlese	Haemolaelaps casalis	Liaoning Province	Chaoyang	Jianping County	21	2113	211322	119.621	41.8358	3	Hypoaspis freemani, Haemolaelaps, Haemolaelaps haemorrhagicus	3	1980	China Economic Entomology, Book 17
198	Haemolaelaps Berlese	Haemolaelaps casalis	Jilin Province	Baishan	Jiangyuan	22	2206	220605	126.764	43.0496	3	Hypoaspis freemani, Haemolaelaps, Haemolaelaps haemorrhagicus	3	1980	China Economic Entomology, Book 17
198	Haemolaelaps Berlese	Haemolaelaps casalis	Heilongjiang Province	Hegang	Luobei	23	2304	230421	130.761	47.7507	3	Hypoaspis freemani, Haemolaelaps, Haemolaelaps haemorrhagicus	3	1980	China Economic Entomology, Book 17
198	Haemolaelaps Berlese	Haemolaelaps casalis	Heilongjiang Province	Mudanjiang	Hailin	23	2310	231083	129.213	44.8991	3	Hypoaspis freemani, Haemolaelaps, Haemolaelaps haemorrhagicus	3	1980	China Economic Entomology, Book 17
198	Haemolaelaps Berlese	Haemolaelaps casalis	Heilongjiang Province	Heihe	Beian	23	2311	231181	127.113	48.1314	3	Hypoaspis freemani, Haemolaelaps, Haemolaelaps haemorrhagicus	3	1980	China Economic Entomology, Book 17
198	Haemolaelaps Berlese	Haemolaelaps casalis	Zhejiang Province	Taizhou	Linhai	33	3310	331082	121.205	38.8659	3	Hypoaspis freemani, Haemolaelaps, Haemolaelaps haemorrhagicus	3	1980	China Economic Entomology, Book 17
198	Haemolaelaps Berlese	Haemolaelaps casalis	Zhejiang Province	Lishui	Qingtian County	33	3311	331121	120.141	38.3085	3	Hypoaspis freemani, Haemolaelaps, Haemolaelaps haemorrhagicus	3	1980	China Economic Entomology, Book 17
198	Haemolaelaps Berlese	Haemolaelaps casalis	Anhui Province	Wuhu	Jinghu	34	3402	340202	118.422	31.3805	3	Hypoaspis freemani, Haemolaelaps, Haemolaelaps haemorrhagicus	3	1980	China Economic Entomology, Book 17
198	Haemolaelaps Berlese	Haemolaelaps casalis	Anhui Province	Maanshan	He County	34	3405	340523	118.295	31.7538	3	Hypoaspis freemani, Haemolaelaps, Haemolaelaps haemorrhagicus	3	1980	China Economic Entomology, Book 17
198	Haemolaelaps Berlese	Haemolaelaps casalis	Anhui Province	Anqing	Susong County	34	3408	340826	116.244	30.1044	3	Hypoaspis freemani, Haemolaelaps, Haemolaelaps haemorrhagicus	3	1980	China Economic Entomology, Book 17
198	Haemolaelaps Berlese	Haemolaelaps casalis	Anhui Province	Luan	Huoqiu County	34	3415	341522	116.16	33.3031	3	Hypoaspis freemani, Haemolaelaps, Haemolaelaps haemorrhagicus	3	1980	China Economic Entomology, Book 17
198	Haemolaelaps Berlese	Haemolaelaps casalis	Anhui Province	Chizhou	Qingyang	34	3417	341723	117.903	30.6066	3	Hypoaspis freemani, Haemolaelaps, Haemolaelaps haemorrhagicus	3	1980	China Economic Entomology, Book 17
198	Haemolaelaps Berlese	Haemolaelaps casalis	Shandong Province	Weifang	Qingzhou	37	3707	370781	118.475	36.6835	3	Hypoaspis freemani, Haemolaelaps, Haemolaelaps haemorrhagicus	3	1980	China Economic Entomology, Book 17
198	Haemolaelaps Berlese	Haemolaelaps casalis	Shandong Province	Weifang	Zhucheng	37	3707	370782	119.414	36.0147	3	Hypoaspis freemani, Haemolaelaps, Haemolaelaps haemorrhagicus	3	1980	China Economic Entomology, Book 17
198	Haemolaelaps Berlese	Haemolaelaps casalis	Shandong Province	Jining	Weishan	37	3708	370826	116.975	34.915	3	Hypoaspis freemani, Haemolaelaps, Haemolaelaps haemorrhagicus	3	1980	China Economic Entomology, Book 17
198	Haemolaelaps Berlese	Haemolaelaps casalis	Hunan Province	Yiyang	Ruanjiang	43	4309	430981	112.556	38.9768	3	Hypoaspis freemani, Haemolaelaps, Haemolaelaps haemorrhagicus	3	1980	China Economic Entomology, Book 17
198	Haemolaelaps Berlese	Haemolaelaps casalis	Hunan Province	Xiangxi Tujia And Miao Autonomous Prefecture	Jishou	43	4331	433101	109.757	38.318	3	Hypoaspis freemani, Haemolaelaps, Haemolaelaps haemorrhagicus	3	1980	China Economic Entomology, Book 17
198	Haemolaelaps Berlese	Haemolaelaps casalis	Hainan Province,	Directly Under Province Administrative Units	Baoting Li Miao Nationality Autonomous County	46	4690	469029	109.643	18.5834	3	Hypoaspis freemani, Haemolaelaps, Haemolaelaps haemorrhagicus	3	1980	China Economic Entomology, Book 17
198	Haemolaelaps Berlese	Haemolaelaps casalis	Chongqing	Chongqing	Fuling	50	5001	500102	107.326	39.6612	3	Hypoaspis freemani, Haemolaelaps, Haemolaelaps haemorrhagicus	3	1980	China Economic Entomology, Book 17
198	Haemolaelaps Berlese	Haemolaelaps casalis	Sichuan Province	Chengdu	Pi County	51	5101	510124	103.882	30.8354	3	Hypoaspis freemani, Haemolaelaps, Haemolaelaps haemorrhagicus	3	1980	China Economic Entomology, Book 17
198	Haemolaelaps Berlese	Haemolaelaps casalis	Yunnan Province	Dali Bai Minority Autonomous Prefecture	Najian Yi Nationality Autonomous County	53	5329	532926	100.42	24.8971	3	Hypoaspis freemani, Haemolaelaps, Haemolaelaps haemorrhagicus	1	2009	Taxonomic Studies on Gamasid Mites of Rats in Yunnan(Acari:Mesostigmata:Gamasina)
198	Haemolaelaps Berlese	Haemolaelaps casalis	Yunnan Province	Puer	Simao	53	5308	530802	100.844	22.7329	3	Hypoaspis freemani, Haemolaelaps, Haemolaelaps haemorrhagicus	1	2009	Taxonomic Studies on Gamasid Mites of Rats in Yunnan(Acari:Mesostigmata:Gamasina)
198	Haemolaelaps Berlese	Haemolaelaps casalis	Yunnan Province	Yuxi	Yuanjiang Hani Yi Dai National Minority Autonomous County	53	5304	530428	102.006	23.5834	3	Hypoaspis freemani, Haemolaelaps, Haemolaelaps haemorrhagicus	1	2009	Taxonomic Studies on Gamasid Mites of Rats in Yunnan(Acari:Mesostigmata:Gamasina)
198	Haemolaelaps Berlese	Haemolaelaps casalis	Yunnan Province	Nujiang Lisu Autonomous Prefecture	Gongshan Drung Clan Autonomous Counties	53	5333	533324	98.4979	27.8935	3	Hypoaspis freemani, Haemolaelaps, Haemolaelaps haemorrhagicus	1	2009	Taxonomic Studies on Gamasid Mites of Rats in Yunnan(Acari:Mesostigmata:Gamasina)
198	Haemolaelaps Berlese	Haemolaelaps casalis	Yunnan Province	Zhaotong	Qiaojia County	53	5306	530622	103.11	26.9979	3	Hypoaspis freemani, Haemolaelaps, Haemolaelaps haemorrhagicus	1	2009	Taxonomic Studies on Gamasid Mites of Rats in Yunnan(Acari:Mesostigmata:Gamasina)
198	Haemolaelaps Berlese	Haemolaelaps casalis	Yunnan Province	Dali Bai Minority Autonomous Prefecture	Jianchuan County	53	5329	532931	99.742	26.4316	3	Hypoaspis freemani, Haemolaelaps, Haemolaelaps haemorrhagicus	1	2009	Taxonomic Studies on Gamasid Mites of Rats in Yunnan(Acari:Mesostigmata:Gamasina)
198	Haemolaelaps Berlese	Haemolaelaps casalis	Yunnan Province	Diqing Tibetan Autonomous Prefecture	Weixi Lisu Autonomous County	53	5334	533423	99.1428	27.4427	3	Hypoaspis freemani, Haemolaelaps, Haemolaelaps haemorrhagicus	1	2009	Taxonomic Studies on Gamasid Mites of Rats in Yunnan(Acari:Mesostigmata:Gamasina)
198	Haemolaelaps Berlese	Haemolaelaps casalis	Zhejiang Province	Hangzhou	Xiaoshan	33	3301	330109	120.351	30.149	3	Hypoaspis freemani, Haemolaelaps, Haemolaelaps haemorrhagicus	1	2017	A list of Gamasid mites (Acari: Gamasina) in Zhejiang province
198	Haemolaelaps Berlese	Haemolaelaps casalis	Jiangsu Province	Zhenjiang	Jingkou District	32	3211	321102	119.637	32.2059	3	Hypoaspis freemani, Haemolaelaps, Haemolaelaps haemorrhagicus	1	2003	Collection of gamasid mites from Zhenjiang City and new records in Jiangsu Province, with descriptions of nymphs of three species( Acari)
198	Haemolaelaps Berlese	Haemolaelaps casalis	Henan Province	Sanmenxia	Lushi	41	4112	411224	110.985	33.9806	3	Hypoaspis freemani, Haemolaelaps, Haemolaelaps haemorrhagicus	1	2010	INVESTIGATION OF FREE LIVING GAMASIDMITE IN HENAN, CHINA( IV) ( ACARI:MESOSTIGMATA)
198	Haemolaelaps Berlese	Haemolaelaps casalis	Hebei Province	Zhangjiakou	Chicheng County	13	1307	130732	115.884	40.9565	3	Hypoaspis freemani, Haemolaelaps, Haemolaelaps haemorrhagicus	1	2013	Investigation of free living gamasid mites in China (IV) ( Acari: Mesostigmata)
198	Haemolaelaps Berlese	Haemolaelaps casalis	Fujian Province	Zhangzhou	Zhangpu	35	3506	350623	117.677	24.1318	3	Hypoaspis freemani, Haemolaelaps, Haemolaelaps haemorrhagicus	1	2013	Investigation of free living gamasid mites in China (IV) ( Acari: Mesostigmata)
198	Haemolaelaps Berlese	Haemolaelaps casalis	Chongqing	Chongqing	Liangping County	50	5002	500228	107.721	30.6676	3	Hypoaspis freemani, Haemolaelaps, Haemolaelaps haemorrhagicus	1	2012	Species and geographical distribution of fleas and gamasid mites on the rat-shape animals in Chongqing city
199	Haemolaelaps Berlese	Haemolaelaps chinensis	Sichuan Province	Liangshan Yi Autonomous Prefecture	Huili	51	5134	513425	102.253	26.5929	3		1	2015	Diversity of Ectoparasites on Eothenomys miletus in Mountainous Areas of Southwest Sichuan
199	Haemolaelaps Berlese	Haemolaelaps chinensis	Sichuan Province	Liangshan Yi Autonomous Prefecture	Yanyuan	51	5134	513423	101.467	27.599	3		1	2015	Diversity of Ectoparasites on Eothenomys miletus in Mountainous Areas of Southwest Sichuan
199	Haemolaelaps Berlese	Haemolaelaps chinensis	Sichuan Province	Liangshan Yi Autonomous Prefecture	Mili Tibetan Autonomous County	51	5134	513422	100.941	28.3527	3		1	2015	Diversity of Ectoparasites on Eothenomys miletus in Mountainous Areas of Southwest Sichuan
199	Haemolaelaps Berlese	Haemolaelaps chinensis	Fujian Province	Fuzhou	Pingtan County	35	3501	350128	119.768	25.542	3		1	2012	Supplementary records of Dermanyssoid mites (Acari：Parasitiformes) in Fujian province
199	Haemolaelaps Berlese	Haemolaelaps chinensis	Fujian Province	Zhangzhou	Changtai County	35	3506	350625	117.8	24.7537	3		1	2012	Supplementary records of Dermanyssoid mites (Acari：Parasitiformes) in Fujian province
199	Haemolaelaps Berlese	Haemolaelaps chinensis	Fujian Province	Ningde	Manila	35	3509	350902	119.436	26.7701	3		1	2008	Investigation on ectoparasitic mites on rodents in Sanduao island of Fujian province
199	Haemolaelaps Berlese	Haemolaelaps chinensis	Fujian Province	Ningde	Manila	35	3509	350902	119.436	26.7701	3		1	2008	Investigation on ectoparasitic mites on rodents in Sanduao island of Fujian province
199	Haemolaelaps Berlese	Haemolaelaps chinensis	Hainan Province,	Sanya	Sanya	46	4602	460200	109.419	18.3898	3		1	1994	Investigation of rodent density and ectoparasites in Hainan Province
[truncated: 4,478 more rows]
