# Supplementary material for: Mapping the distributions of blood-sucking mites and mite-borne agents in China: a modeling study
Source: Infect Dis Poverty. 2022 Apr 9;11:41. doi: 10.1186/s40249-022-00966-0 (PMC8994071; doi:10.1186/s40249-022-00966-0)
Supplement: Supplementary file 2 — Additional file 2. The dataset for mite-borne agents. [file 40249_2022_966_MOESM2_ESM.xlsx]

## Sheet: Sheet1
Supplemantary data 3. The number of records for each mite-borne agents detected at the county level in China.
County code	Virus		Yersinia	Rickettsia
	Hantavirus	SFTSV	Yersinia pestis	Orientia tsutsztgamushi	Rickettsia burnett	Rickettsia felis	Rickettsia australis	an unnamed Rickettsia sp. TwKM02
110101	0	0	0	0	0	0	0	0
110102	0	0	0	0	0	0	0	0
110105	0	0	0	0	0	0	0	0
110106	0	0	0	0	0	0	0	0
110107	0	0	0	0	0	0	0	0
110108	0	0	0	0	0	0	0	0
110109	0	0	0	1	0	0	0	0
110111	0	0	0	0	0	0	0	0
110112	0	0	0	0	0	0	0	0
110113	0	0	0	0	0	0	0	0
110114	0	0	0	1	0	0	0	0
110115	0	0	0	0	0	0	0	0
110116	0	0	0	1	0	0	0	0
110117	0	0	0	7	0	0	0	0
110228	0	0	0	0	0	0	0	0
110229	0	0	0	0	0	0	0	0
120101	0	0	0	0	0	0	0	0
120102	0	0	0	0	0	0	0	0
120103	0	0	0	0	0	0	0	0
120104	0	0	0	0	0	0	0	0
120105	0	0	0	0	0	0	0	0
120106	0	0	0	0	0	0	0	0
120110	0	0	0	0	0	0	0	0
120111	0	0	0	0	0	0	0	0
120112	0	0	0	0	0	0	0	0
120113	0	0	0	0	0	0	0	0
120114	0	0	0	0	0	0	0	0
120115	0	0	0	0	0	0	0	0
120116	0	0	0	0	0	0	0	0
120221	0	0	0	0	0	0	0	0
120223	0	0	0	0	0	0	0	0
120225	0	0	0	0	0	0	0	0
130102	0	0	0	0	0	0	0	0
130103	0	0	0	0	0	0	0	0
130104	0	0	0	0	0	0	0	0
130105	0	0	0	0	0	0	0	0
130107	0	0	0	0	0	0	0	0
130108	0	0	0	0	0	0	0	0
130121	0	0	0	0	0	0	0	0
130123	0	0	0	0	0	0	0	0
130124	0	0	0	0	0	0	0	0
130125	0	0	0	0	0	0	0	0
130126	0	0	0	0	0	0	0	0
130127	0	0	0	0	0	0	0	0
130128	0	0	0	0	0	0	0	0
130129	0	0	0	0	0	0	0	0
130130	0	0	0	0	0	0	0	0
130131	0	0	0	0	0	0	0	0
130132	0	0	0	0	0	0	0	0
130133	0	0	0	0	0	0	0	0
130181	0	0	0	0	0	0	0	0
130182	0	0	0	0	0	0	0	0
130183	0	0	0	0	0	0	0	0
130184	0	0	0	0	0	0	0	0
130185	0	0	0	0	0	0	0	0
130202	0	0	0	0	0	0	0	0
130203	0	0	0	0	0	0	0	0
130204	0	0	0	0	0	0	0	0
130205	0	0	0	0	0	0	0	0
130207	0	0	0	0	0	0	0	0
130208	0	0	0	0	0	0	0	0
130209	0	0	0	0	0	0	0	0
130223	0	0	0	0	0	0	0	0
130224	0	0	0	0	0	0	0	0
130225	0	0	0	0	0	0	0	0
130227	0	0	0	0	0	0	0	0
130229	0	0	0	0	0	0	0	0
130281	0	0	0	0	0	0	0	0
130283	0	0	0	0	0	0	0	0
130302	0	0	0	0	0	0	0	0
130303	0	0	0	0	0	0	0	0
130304	0	0	0	0	0	0	0	0
130321	0	0	0	0	0	0	0	0
130322	0	0	0	0	0	0	0	0
130323	0	0	0	0	0	0	0	0
130324	0	0	0	0	0	0	0	0
130402	0	0	0	0	0	0	0	0
130403	0	0	0	0	0	0	0	0
130404	0	0	0	0	0	0	0	0
130406	0	0	0	0	0	0	0	0
130421	0	0	0	0	0	0	0	0
130423	0	0	0	0	0	0	0	0
130424	0	0	0	0	0	0	0	0
130425	0	0	0	0	0	0	0	0
130426	0	0	0	0	0	0	0	0
130427	0	0	0	0	0	0	0	0
130428	0	0	0	0	0	0	0	0
130429	0	0	0	0	0	0	0	0
130430	0	0	0	0	0	0	0	0
130431	0	0	0	0	0	0	0	0
130432	0	0	0	0	0	0	0	0
130433	0	0	0	0	0	0	0	0
130434	0	0	0	0	0	0	0	0
130435	0	0	0	0	0	0	0	0
130481	0	0	0	0	0	0	0	0
130502	0	0	0	0	0	0	0	0
130503	0	0	0	0	0	0	0	0
130521	0	0	0	0	0	0	0	0
130522	0	0	0	0	0	0	0	0
130523	0	0	0	0	0	0	0	0
130524	0	0	0	0	0	0	0	0
130525	0	0	0	0	0	0	0	0
130526	0	0	0	0	0	0	0	0
130527	0	0	0	0	0	0	0	0
130528	0	0	0	0	0	0	0	0
130529	0	0	0	0	0	0	0	0
130530	0	0	0	0	0	0	0	0
130531	0	0	0	0	0	0	0	0
130532	0	0	0	0	0	0	0	0
130533	0	0	0	0	0	0	0	0
130534	0	0	0	0	0	0	0	0
130535	0	0	0	0	0	0	0	0
130581	0	0	0	0	0	0	0	0
130582	0	0	0	0	0	0	0	0
130602	0	0	0	0	0	0	0	0
130603	0	0	0	0	0	0	0	0
130604	0	0	0	0	0	0	0	0
130621	0	0	0	0	0	0	0	0
130622	0	0	0	0	0	0	0	0
130623	0	0	0	3	0	0	0	0
130624	0	0	0	0	0	0	0	0
130625	0	0	0	0	0	0	0	0
130626	0	0	0	0	0	0	0	0
130627	0	0	0	0	0	0	0	0
130628	0	0	0	0	0	0	0	0
130629	0	0	0	0	0	0	0	0
130630	0	0	0	0	0	0	0	0
130631	0	0	0	0	0	0	0	0
130632	0	0	0	0	0	0	0	0
130633	0	0	0	0	0	0	0	0
130634	0	0	0	0	0	0	0	0
130635	0	0	0	0	0	0	0	0
130636	0	0	0	0	0	0	0	0
130637	0	0	0	0	0	0	0	0
130638	0	0	0	0	0	0	0	0
130681	0	0	0	0	0	0	0	0
130682	0	0	0	0	0	0	0	0
130683	0	0	0	0	0	0	0	0
130684	0	0	0	0	0	0	0	0
130702	0	0	0	0	0	0	0	0
130703	0	0	0	0	0	0	0	0
130705	0	0	0	0	0	0	0	0
130706	0	0	0	0	0	0	0	0
130721	0	0	0	0	0	0	0	0
130722	0	0	0	0	0	0	0	0
130723	0	0	0	0	0	0	0	0
130724	0	0	0	0	0	0	0	0
130725	0	0	0	0	0	0	0	0
130726	0	0	0	0	0	0	0	0
130727	0	0	0	0	0	0	0	0
130728	0	0	0	0	0	0	0	0
130729	0	0	0	0	0	0	0	0
130730	0	0	0	0	0	0	0	0
130731	0	0	0	0	0	0	0	0
130732	0	0	0	0	0	0	0	0
130733	0	0	0	0	0	0	0	0
130802	0	0	0	0	0	0	0	0
130803	0	0	0	0	0	0	0	0
130804	0	0	0	0	0	0	0	0
130821	0	0	0	0	0	0	0	0
130822	0	0	0	0	0	0	0	0
130823	0	0	0	0	0	0	0	0
130824	0	0	0	0	0	0	0	0
130825	0	0	0	0	0	0	0	0
130826	0	0	0	0	0	0	0	0
130827	0	0	0	0	0	0	0	0
130828	0	0	0	0	0	0	0	0
130902	0	0	0	0	0	0	0	0
130903	0	0	0	0	0	0	0	0
130921	0	0	0	0	0	0	0	0
130922	0	0	0	0	0	0	0	0
130923	0	0	0	0	0	0	0	0
130924	0	0	0	0	0	0	0	0
130925	0	0	0	0	0	0	0	0
130926	0	0	0	0	0	0	0	0
130927	0	0	0	0	0	0	0	0
130928	0	0	0	0	0	0	0	0
130929	0	0	0	0	0	0	0	0
130930	0	0	0	0	0	0	0	0
130981	0	0	0	0	0	0	0	0
130982	0	0	0	0	0	0	0	0
130983	0	0	0	0	0	0	0	0
130984	0	0	0	0	0	0	0	0
131002	0	0	0	0	0	0	0	0
131003	0	0	0	0	0	0	0	0
131022	0	0	0	0	0	0	0	0
131023	0	0	0	0	0	0	0	0
131024	0	0	0	0	0	0	0	0
131025	0	0	0	0	0	0	0	0
131026	0	0	0	0	0	0	0	0
131028	0	0	0	0	0	0	0	0
131081	0	0	0	0	0	0	0	0
131082	0	0	0	0	0	0	0	0
131102	0	0	0	0	0	0	0	0
131121	0	0	0	0	0	0	0	0
131122	0	0	0	0	0	0	0	0
131123	0	0	0	0	0	0	0	0
131124	0	0	0	0	0	0	0	0
131125	0	0	0	0	0	0	0	0
131126	0	0	0	0	0	0	0	0
131127	0	0	0	0	0	0	0	0
131128	0	0	0	0	0	0	0	0
131181	0	0	0	0	0	0	0	0
131182	0	0	0	0	0	0	0	0
140105	0	0	0	0	0	0	0	0
140106	0	0	0	0	0	0	0	0
140107	0	0	0	0	0	0	0	0
140108	0	0	0	0	0	0	0	0
140109	0	0	0	0	0	0	0	0
140110	0	0	0	0	0	0	0	0
140121	0	0	0	0	0	0	0	0
140122	0	0	0	0	0	0	0	0
140123	0	0	0	0	0	0	0	0
140181	0	0	0	0	0	0	0	0
140202	0	0	0	0	0	0	0	0
140203	0	0	0	0	0	0	0	0
140211	0	0	0	0	0	0	0	0
140212	0	0	0	0	0	0	0	0
140221	0	0	0	0	0	0	0	0
140222	0	0	0	0	0	0	0	0
140223	0	0	0	0	0	0	0	0
140224	0	0	0	0	0	0	0	0
140225	0	0	0	0	0	0	0	0
140226	0	0	0	0	0	0	0	0
140227	0	0	0	0	0	0	0	0
140302	0	0	0	0	0	0	0	0
140303	0	0	0	0	0	0	0	0
140311	0	0	0	0	0	0	0	0
140321	0	0	0	0	0	0	0	0
140322	0	0	0	0	0	0	0	0
140402	0	0	0	0	0	0	0	0
140411	0	0	0	0	0	0	0	0
140421	0	0	0	0	0	0	0	0
140423	0	0	0	0	0	0	0	0
140424	0	0	0	0	0	0	0	0
140425	0	0	0	0	0	0	0	0
140426	0	0	0	0	0	0	0	0
140427	0	0	0	0	0	0	0	0
140428	0	0	0	0	0	0	0	0
140429	0	0	0	0	0	0	0	0
140430	0	0	0	0	0	0	0	0
140431	0	0	0	0	0	0	0	0
140481	0	0	0	0	0	0	0	0
140502	0	0	0	0	0	0	0	0
140521	0	0	0	0	0	0	0	0
140522	0	0	0	0	0	0	0	0
140524	0	0	0	0	0	0	0	0
140525	0	0	0	0	0	0	0	0
140581	0	0	0	0	0	0	0	0
140602	0	0	0	0	0	0	0	0
140603	0	0	0	0	0	0	0	0
140621	0	0	0	0	0	0	0	0
140622	0	0	0	0	0	0	0	0
140623	0	0	0	0	0	0	0	0
140624	0	0	0	0	0	0	0	0
140702	0	0	0	0	0	0	0	0
140721	0	0	0	0	0	0	0	0
140722	0	0	0	0	0	0	0	0
140723	0	0	0	0	0	0	0	0
140724	0	0	0	0	0	0	0	0
140725	0	0	0	0	0	0	0	0
140726	0	0	0	0	0	0	0	0
140727	0	0	0	0	0	0	0	0
140728	0	0	0	0	0	0	0	0
140729	0	0	0	0	0	0	0	0
140781	0	0	0	0	0	0	0	0
140802	0	0	0	0	0	0	0	0
140821	0	0	0	0	0	0	0	0
140822	0	0	0	0	0	0	0	0
140823	0	0	0	0	0	0	0	0
140824	0	0	0	0	0	0	0	0
140825	0	0	0	1	0	0	0	0
140826	0	0	0	1	0	0	0	0
140827	0	0	0	0	0	0	0	0
140828	0	0	0	0	0	0	0	0
140829	0	0	0	0	0	0	0	0
140830	0	0	0	0	0	0	0	0
140881	0	0	0	0	0	0	0	0
140882	0	0	0	0	0	0	0	0
140902	0	0	0	0	0	0	0	0
140921	0	0	0	0	0	0	0	0
140922	0	0	0	0	0	0	0	0
140923	0	0	0	0	0	0	0	0
140924	0	0	0	0	0	0	0	0
140925	0	0	0	0	0	0	0	0
140926	0	0	0	0	0	0	0	0
140927	0	0	0	0	0	0	0	0
140928	0	0	0	0	0	0	0	0
140929	0	0	0	0	0	0	0	0
140930	0	0	0	0	0	0	0	0
140931	0	0	0	0	0	0	0	0
140932	0	0	0	0	0	0	0	0
140981	0	0	0	0	0	0	0	0
141002	0	0	0	0	0	0	0	0
141021	0	0	0	0	0	0	0	0
141022	0	0	0	0	0	0	0	0
141023	0	0	0	0	0	0	0	0
141024	0	0	0	0	0	0	0	0
141025	0	0	0	0	0	0	0	0
141026	0	0	0	0	0	0	0	0
141027	0	0	0	0	0	0	0	0
141028	0	0	0	0	0	0	0	0
141029	0	0	0	0	0	0	0	0
141030	0	0	0	0	0	0	0	0
141031	0	0	0	0	0	0	0	0
141032	0	0	0	0	0	0	0	0
141033	0	0	0	0	0	0	0	0
141034	0	0	0	0	0	0	0	0
141081	0	0	0	1	0	0	0	0
141082	0	0	0	0	0	0	0	0
141102	0	0	0	0	0	0	0	0
141121	0	0	0	0	0	0	0	0
141122	0	0	0	0	0	0	0	0
141123	0	0	0	0	0	0	0	0
141124	0	0	0	0	0	0	0	0
141125	0	0	0	0	0	0	0	0
141126	0	0	0	0	0	0	0	0
141127	0	0	0	0	0	0	0	0
141128	0	0	0	0	0	0	0	0
141129	0	0	0	0	0	0	0	0
141130	0	0	0	0	0	0	0	0
141181	0	0	0	0	0	0	0	0
141182	0	0	0	0	0	0	0	0
150102	0	0	0	0	0	0	0	0
150103	0	0	0	0	0	0	0	0
150104	0	0	0	0	0	0	0	0
150105	0	0	0	0	0	0	0	0
150121	0	0	0	0	0	0	0	0
150122	0	0	0	0	0	0	0	0
150123	0	0	0	0	0	0	0	0
150124	0	0	0	0	0	0	0	0
150125	0	0	0	0	0	0	0	0
150202	0	0	0	0	0	0	0	0
150203	0	0	0	0	0	0	0	0
150204	0	0	0	0	0	0	0	0
150205	0	0	0	0	0	0	0	0
150206	0	0	0	0	0	0	0	0
150207	0	0	0	0	0	0	0	0
150221	0	0	0	0	0	0	0	0
150222	0	0	0	0	0	0	0	0
150223	0	0	0	0	0	0	0	0
150302	0	0	0	0	0	0	0	0
150303	0	0	0	0	0	0	0	0
150304	0	0	0	0	0	0	0	0
150402	0	0	0	0	0	0	0	0
150403	0	0	0	0	0	0	0	0
150404	0	0	0	0	0	0	0	0
150421	0	0	0	0	0	0	0	0
150422	0	0	0	0	0	0	0	0
150423	0	0	0	0	0	0	0	0
150424	0	0	0	0	0	0	0	0
150425	0	0	0	0	0	0	0	0
150426	0	0	0	0	0	0	0	0
150428	0	0	0	0	0	0	0	0
150429	0	0	0	0	0	0	0	0
150430	0	0	0	0	0	0	0	0
150502	0	0	0	0	0	0	0	0
150521	0	0	0	0	0	0	0	0
150522	0	0	0	0	0	0	0	0
150523	0	0	0	0	0	0	0	0
150524	0	0	0	0	0	0	0	0
150525	0	0	0	0	0	0	0	0
150526	0	0	0	0	0	0	0	0
150581	0	0	0	0	0	0	0	0
150602	0	0	0	0	0	0	0	0
150621	0	0	0	0	0	0	0	0
150622	0	0	0	0	0	0	0	0
150623	0	0	0	0	0	0	0	0
150624	0	0	0	0	0	0	0	0
150625	0	0	0	0	0	0	0	0
150626	0	0	0	0	0	0	0	0
150627	0	0	0	0	0	0	0	0
150702	0	0	0	0	0	0	0	0
150703	0	0	0	0	0	0	0	0
150721	0	0	0	0	0	0	0	0
150722	0	0	0	0	0	0	0	0
150723	0	0	0	0	0	0	0	0
150724	0	0	0	0	0	0	0	0
150725	0	0	0	0	0	0	0	0
150726	0	0	0	0	0	0	0	0
150727	0	0	0	0	0	0	0	0
150781	0	0	0	0	0	0	0	0
150782	0	0	0	0	0	0	0	0
150783	0	0	0	0	0	0	0	0
150784	0	0	0	0	0	0	0	0
150785	0	0	0	0	0	0	0	0
150802	0	0	0	0	0	0	0	0
150821	0	0	0	0	0	0	0	0
150822	0	0	0	0	0	0	0	0
150823	0	0	0	0	0	0	0	0
150824	0	0	0	0	0	0	0	0
150825	0	0	0	0	0	0	0	0
150826	0	0	0	0	0	0	0	0
150902	0	0	0	0	0	0	0	0
150921	0	0	0	0	0	0	0	0
150922	0	0	0	0	0	0	0	0
150923	0	0	0	0	0	0	0	0
150924	0	0	0	0	0	0	0	0
150925	0	0	0	0	0	0	0	0
150926	0	0	0	0	0	0	0	0
150927	0	0	0	0	0	0	0	0
150928	0	0	0	0	0	0	0	0
150929	0	0	0	0	0	0	0	0
150981	0	0	0	0	0	0	0	0
152201	0	0	0	0	0	0	0	0
152202	0	0	0	0	0	0	0	0
152221	0	0	0	0	0	0	0	0
152222	0	0	0	0	0	0	0	0
152223	0	0	0	0	0	0	0	0
152224	0	0	0	0	0	0	0	0
152501	0	0	0	0	0	0	0	0
152502	0	0	0	0	0	0	0	0
152522	0	0	0	0	0	0	0	0
152523	0	0	0	0	0	0	0	0
152524	0	0	0	0	0	0	0	0
152525	0	0	0	0	0	0	0	0
152526	0	0	0	0	0	0	0	0
152527	0	0	0	0	0	0	0	0
152528	0	0	0	0	0	0	0	0
152529	0	0	0	0	0	0	0	0
152530	0	0	0	0	0	0	0	0
152531	0	0	0	0	0	0	0	0
152921	0	0	0	0	0	0	0	0
152922	0	0	0	0	0	0	0	0
152923	0	0	0	0	0	0	0	0
210102	0	0	0	0	0	0	0	0
210103	0	0	0	0	0	0	0	0
210104	0	0	0	0	0	0	0	0
210105	0	0	0	0	0	0	0	0
210106	0	0	0	0	0	0	0	0
210111	0	0	0	0	0	0	0	0
210112	0	0	0	0	0	0	0	0
210113	0	0	0	0	0	0	0	0
210114	0	0	0	0	0	0	0	0
210122	0	0	0	0	0	0	0	0
210123	0	0	0	0	0	0	0	0
210124	0	0	0	0	0	0	0	0
210181	0	0	0	0	0	0	0	0
210202	0	0	0	0	0	0	0	0
210203	0	0	0	0	0	0	0	0
210204	0	0	0	0	0	0	0	0
210211	0	0	0	0	0	0	0	0
210212	0	0	0	1	0	0	0	0
210213	0	0	0	0	0	0	0	0
210224	0	0	0	2	0	0	0	0
210281	0	0	0	0	0	0	0	0
210282	0	0	0	0	0	0	0	0
210283	0	0	0	1	0	0	0	0
210302	0	0	0	0	0	0	0	0
210303	0	0	0	0	0	0	0	0
210304	0	0	0	0	0	0	0	0
210311	0	0	0	0	0	0	0	0
210321	0	0	0	0	0	0	0	0
210323	0	0	0	0	0	0	0	0
210381	0	0	0	0	0	0	0	0
210402	0	0	0	0	0	0	0	0
210403	0	0	0	0	0	0	0	0
210404	0	0	0	0	0	0	0	0
210411	0	0	0	0	0	0	0	0
210421	0	0	0	0	0	0	0	0
210422	0	0	0	0	0	0	0	0
210423	0	0	0	0	0	0	0	0
210502	0	0	0	0	0	0	0	0
210503	0	0	0	0	0	0	0	0
210504	0	0	0	0	0	0	0	0
210505	0	0	0	0	0	0	0	0
210521	1	0	0	0	0	0	0	0
210522	0	0	0	0	0	0	0	0
210602	0	0	0	0	0	0	0	0
210603	0	0	0	0	0	0	0	0
210604	0	0	0	0	0	0	0	0
210624	0	0	0	7	0	0	0	0
210681	0	0	0	0	0	0	0	0
210682	0	0	0	0	0	0	0	0
210702	0	0	0	0	0	0	0	0
210703	0	0	0	0	0	0	0	0
210711	0	0	0	0	0	0	0	0
210726	0	0	0	0	0	0	0	0
210727	0	0	0	0	0	0	0	0
210781	0	0	0	0	0	0	0	0
210782	0	0	0	0	0	0	0	0
210802	0	0	0	0	0	0	0	0
210803	0	0	0	0	0	0	0	0
210804	0	0	0	0	0	0	0	0
210811	0	0	0	0	0	0	0	0
210881	0	0	0	0	0	0	0	0
210882	0	0	0	0	0	0	0	0
210902	0	0	0	0	0	0	0	0
210903	0	0	0	0	0	0	0	0
210904	0	0	0	1	0	0	0	0
210905	0	0	0	0	0	0	0	0
210911	0	0	0	0	0	0	0	0
210921	0	0	0	0	0	0	0	0
210922	0	0	0	0	0	0	0	0
211002	0	0	0	0	0	0	0	0
211003	0	0	0	0	0	0	0	0
211004	0	0	0	0	0	0	0	0
211005	0	0	0	0	0	0	0	0
211011	0	0	0	0	0	0	0	0
211021	0	0	0	0	0	0	0	0
211081	0	0	0	0	0	0	0	0
211102	0	0	0	0	0	0	0	0
211103	0	0	0	0	0	0	0	0
211121	0	0	0	0	0	0	0	0
211122	0	0	0	0	0	0	0	0
211202	0	0	0	0	0	0	0	0
211204	0	0	0	0	0	0	0	0
211221	0	0	0	0	0	0	0	0
211223	0	0	0	0	0	0	0	0
211224	0	0	0	0	0	0	0	0
211281	0	0	0	0	0	0	0	0
211282	0	0	0	0	0	0	0	0
211302	0	0	0	0	0	0	0	0
211303	0	0	0	0	0	0	0	0
211321	0	0	0	0	0	0	0	0
211322	0	0	0	0	0	0	0	0
211324	0	0	0	0	0	0	0	0
211381	0	0	0	0	0	0	0	0
211382	0	0	0	0	0	0	0	0
211402	0	0	0	0	0	0	0	0
211403	0	0	0	0	0	0	0	0
211404	0	0	0	0	0	0	0	0
211421	0	0	0	0	0	0	0	0
211422	0	0	0	0	0	0	0	0
211481	0	0	0	0	0	0	0	0
220102	0	0	0	0	0	0	0	0
220103	0	0	0	0	0	0	0	0
220104	0	0	0	0	0	0	0	0
220105	0	0	0	0	0	0	0	0
220106	0	0	0	0	0	0	0	0
220112	0	0	0	0	0	0	0	0
220122	0	0	0	0	0	0	0	0
220181	0	0	0	0	0	0	0	0
220182	0	0	0	0	0	0	0	0
220183	0	0	0	0	0	0	0	0
220202	0	0	0	0	0	0	0	0
220203	0	0	0	0	0	0	0	0
220204	0	0	0	0	0	0	0	0
220211	0	0	0	0	0	0	0	0
220221	0	0	0	0	0	0	0	0
220281	0	0	0	0	0	0	0	0
220282	0	0	0	0	0	0	0	0
220283	0	0	0	0	0	0	0	0
220284	0	0	0	0	0	0	0	0
220302	0	0	0	0	0	0	0	0
220303	0	0	0	0	0	0	0	0
220322	0	0	0	0	0	0	0	0
220323	0	0	0	0	0	0	0	0
220381	0	0	0	0	0	0	0	0
220382	0	0	0	0	0	0	0	0
220402	0	0	0	0	0	0	0	0
220403	0	0	0	0	0	0	0	0
220421	0	0	0	0	0	0	0	0
220422	0	0	0	0	0	0	0	0
220502	0	0	0	0	0	0	0	0
220503	0	0	0	0	0	0	0	0
220521	0	0	0	0	0	0	0	0
220523	0	0	0	0	0	0	0	0
220524	0	0	0	0	0	0	0	0
220581	0	0	0	0	0	0	0	0
220582	0	0	0	0	0	0	0	0
220602	0	0	0	0	0	0	0	0
220605	0	0	0	0	0	0	0	0
220621	0	0	0	2	0	0	0	0
220622	0	0	0	1	0	0	0	0
220623	0	0	0	0	0	1	0	0
220681	0	0	0	0	0	0	0	0
220702	0	0	0	0	0	0	0	0
220721	0	0	0	0	0	0	0	0
220722	0	0	0	0	0	0	0	0
220723	0	0	0	0	0	0	0	0
220781	0	0	0	0	0	0	0	0
220802	0	0	0	0	0	0	0	0
220821	0	0	0	0	0	0	0	0
220822	0	0	0	0	0	0	0	0
220881	0	0	0	0	0	0	0	0
220882	0	0	0	0	0	0	0	0
222401	0	0	0	0	0	0	0	0
222402	0	0	0	0	0	0	0	0
222403	0	0	0	0	0	0	0	0
222404	0	0	0	10	0	0	0	0
222405	0	0	0	0	0	0	0	0
222406	0	0	0	0	0	0	0	0
222424	0	0	0	0	0	0	0	0
222426	0	0	0	0	0	0	0	0
230102	0	0	0	0	0	0	0	0
230103	0	0	0	0	0	0	0	0
230104	0	0	0	0	0	0	0	0
230108	0	0	0	0	0	0	0	0
230109	0	0	0	0	0	0	0	0
230110	0	0	0	0	0	0	0	0
230111	0	0	0	0	0	0	0	0
230112	0	0	0	0	0	0	0	0
230123	0	0	0	0	0	0	0	0
230124	0	0	0	0	0	0	0	0
230125	0	0	0	0	0	0	0	0
230126	0	0	0	0	0	0	0	0
230127	0	0	0	0	0	0	0	0
230128	0	0	0	0	0	0	0	0
230129	0	0	0	0	0	0	0	0
230182	0	0	0	1	0	0	0	0
230183	0	0	0	0	0	0	0	0
230184	0	0	0	0	0	0	0	0
230202	0	0	0	0	0	0	0	0
230203	0	0	0	0	0	0	0	0
230204	0	0	0	0	0	0	0	0
230205	0	0	0	0	0	0	0	0
230206	0	0	0	0	0	0	0	0
230207	0	0	0	0	0	0	0	0
230208	0	0	0	0	0	0	0	0
230221	0	0	0	1	0	0	0	0
230223	0	0	0	2	0	0	0	0
230224	0	0	0	0	0	0	0	0
230225	0	0	0	0	0	0	0	0
230227	0	0	0	0	0	0	0	0
230229	0	0	0	0	0	0	0	0
230230	0	0	0	0	0	0	0	0
230231	0	0	0	0	0	0	0	0
230281	0	0	0	1	0	0	0	0
230302	0	0	0	0	0	0	0	0
230303	0	0	0	0	0	0	0	0
230304	0	0	0	0	0	0	0	0
230305	0	0	0	0	0	0	0	0
230306	0	0	0	0	0	0	0	0
230307	0	0	0	0	0	0	0	0
230321	0	0	0	0	0	0	0	0
230381	0	0	0	0	0	0	0	0
230382	0	0	0	6	0	0	0	0
230402	0	0	0	0	0	0	0	0
230403	0	0	0	0	0	0	0	0
230404	0	0	0	1	0	0	0	0
230405	0	0	0	0	0	0	0	0
230406	0	0	0	0	0	0	0	0
230407	0	0	0	0	0	0	0	0
230421	0	0	0	0	0	0	0	0
230422	0	0	0	1	0	0	0	0
230502	0	0	0	0	0	0	0	0
230503	0	0	0	0	0	0	0	0
230505	0	0	0	0	0	0	0	0
230506	0	0	0	0	0	0	0	0
230521	0	0	0	0	0	0	0	0
230522	0	0	0	0	0	0	0	0
230523	0	0	0	0	0	0	0	0
230524	0	0	0	0	0	0	0	0
230602	0	0	0	0	0	0	0	0
230603	0	0	0	0	0	0	0	0
230604	0	0	0	0	0	0	0	0
230605	0	0	0	0	0	0	0	0
230606	0	0	0	0	0	0	0	0
230621	0	0	0	0	0	0	0	0
230622	0	0	0	0	0	0	0	0
230623	0	0	0	0	0	0	0	0
230624	0	0	0	0	0	0	0	0
230702	0	0	0	0	0	0	0	0
230703	0	0	0	0	0	0	0	0
230704	0	0	0	0	0	0	0	0
230705	0	0	0	0	0	0	0	0
230706	0	0	0	0	0	0	0	0
230707	0	0	0	0	0	0	0	0
230708	0	0	0	0	0	0	0	0
230709	0	0	0	0	0	0	0	0
230710	0	0	0	0	0	0	0	0
230711	0	0	0	0	0	0	0	0
230712	0	0	0	1	0	0	0	0
230713	0	0	0	0	0	0	0	0
230714	0	0	0	0	0	0	0	0
230715	0	0	0	0	0	0	0	0
230716	0	0	0	0	0	0	0	0
230722	0	0	0	0	0	0	0	0
230781	0	0	0	0	0	0	0	0
230803	0	0	0	0	0	0	0	0
230804	0	0	0	0	0	0	0	0
230805	0	0	0	0	0	0	0	0
230811	0	0	0	0	0	0	0	0
230822	0	0	0	0	0	0	0	0
230826	0	0	0	0	0	0	0	0
230828	0	0	0	0	0	0	0	0
230833	0	0	0	0	0	0	0	0
230881	0	0	0	1	0	0	0	0
230882	0	0	0	0	0	0	0	0
230902	0	0	0	0	0	0	0	0
230903	0	0	0	0	0	0	0	0
230904	0	0	0	0	0	0	0	0
230921	0	0	0	0	0	0	0	0
231002	0	0	0	0	0	0	0	0
231003	0	0	0	0	0	0	0	0
231004	0	0	0	0	0	0	0	0
231005	0	0	0	0	0	0	0	0
231024	0	0	0	0	0	0	0	0
231025	0	0	0	0	0	0	0	0
231081	0	0	0	2	0	0	0	0
231083	0	0	0	0	0	0	0	0
231084	0	0	0	0	0	0	0	0
231085	0	0	0	0	0	0	0	0
231102	0	0	0	0	0	0	0	0
231121	0	0	0	2	0	0	0	0
231123	0	0	0	0	0	0	0	0
231124	0	0	0	0	0	0	0	0
231181	0	0	0	0	0	0	0	0
231182	0	0	0	0	0	0	0	0
231202	0	0	0	0	0	0	0	0
231221	0	0	0	0	0	0	0	0
231222	0	0	0	0	0	0	0	0
231223	0	0	0	0	0	0	0	0
231224	0	0	0	1	0	0	0	0
231225	0	0	0	0	0	0	0	0
231226	0	0	0	0	0	0	0	0
231281	0	0	0	0	0	0	0	0
231282	0	0	0	0	0	0	0	0
231283	0	0	0	0	0	0	0	0
232721	0	0	0	0	0	0	0	0
232722	0	0	0	0	0	0	0	0
232723	0	0	0	1	0	0	0	0
310101	0	0	0	0	0	0	0	0
310104	0	0	0	0	0	0	0	0
310105	0	0	0	0	0	0	0	0
310106	0	0	0	0	0	0	0	0
310107	0	0	0	0	0	0	0	0
310108	0	0	0	0	0	0	0	0
310109	0	0	0	0	0	0	0	0
310110	0	0	0	0	0	0	0	0
310112	0	0	0	0	0	0	0	0
310113	0	0	0	0	0	0	0	0
310114	0	0	0	0	0	0	0	0
310115	0	0	0	0	0	0	0	0
310116	0	0	0	0	0	0	0	0
310117	0	0	0	0	0	0	0	0
310118	0	0	0	0	0	0	0	0
310120	0	0	0	0	0	0	0	0
310230	0	0	0	0	0	0	0	0
320102	0	0	0	0	0	0	0	0
320104	0	0	0	0	0	0	0	0
320105	0	0	0	0	0	0	0	0
320106	0	0	0	0	0	0	0	0
320111	0	0	0	0	0	0	0	0
320113	0	0	0	0	0	0	0	0
320114	0	0	0	0	0	0	0	0
320115	0	0	0	0	0	0	0	0
320116	0	0	0	0	0	0	0	0
320117	0	0	0	1	0	0	0	0
320118	0	0	0	0	0	0	0	0
320202	0	0	0	0	0	0	0	0
320203	0	0	0	0	0	0	0	0
320204	0	0	0	0	0	0	0	0
320205	0	0	0	0	0	0	0	0
320206	0	0	0	0	0	0	0	0
320211	0	0	0	0	0	0	0	0
320281	0	0	0	0	0	0	0	0
320282	0	0	0	1	0	0	0	0
320302	0	0	0	0	0	0	0	0
320303	0	0	0	0	0	0	0	0
320305	0	0	0	0	0	0	0	0
320311	0	0	0	0	0	0	0	0
320312	0	0	0	0	0	0	0	0
320321	0	0	0	0	0	0	0	0
320322	0	0	0	1	0	0	0	0
320324	0	0	0	0	0	0	0	0
320381	0	0	0	0	0	0	0	0
320382	0	0	0	0	0	0	0	0
320402	0	0	0	0	0	0	0	0
320404	0	0	0	0	0	0	0	0
320405	0	0	0	0	0	0	0	0
320411	0	0	0	0	0	0	0	0
320412	3	0	0	0	0	0	0	0
320481	0	0	0	0	0	0	0	0
320482	0	0	0	0	0	0	0	0
320505	0	0	0	0	0	0	0	0
320506	0	0	0	0	0	0	0	0
320507	0	0	0	0	0	0	0	0
320508	0	0	0	0	0	0	0	0
320509	0	0	0	0	0	0	0	0
320581	0	0	0	0	0	0	0	0
320582	0	0	0	0	0	0	0	0
320583	0	0	0	0	0	0	0	0
320585	0	0	0	0	0	0	0	0
320602	0	0	0	0	0	0	0	0
320611	0	0	0	0	0	0	0	0
320612	0	0	0	0	0	0	0	0
320621	0	0	0	2	0	0	0	0
320623	0	0	0	1	0	0	0	0
320681	0	0	0	0	0	0	0	0
320682	0	0	0	0	0	0	0	0
320684	0	0	0	0	0	0	0	0
320703	0	0	0	0	0	0	0	0
320705	0	0	0	0	0	0	0	0
320706	0	0	0	0	0	0	0	0
320721	0	0	0	0	0	0	0	0
320722	2	1	0	0	0	0	0	0
320723	0	0	0	0	0	0	0	0
320724	0	0	0	0	0	0	0	0
320802	0	0	0	0	0	0	0	0
320803	0	0	0	0	0	0	0	0
320804	0	0	0	0	0	0	0	0
320811	0	0	0	0	0	0	0	0
320826	0	0	0	0	0	0	0	0
320829	0	0	0	0	0	0	0	0
320830	0	0	0	1	0	0	0	0
320831	0	0	0	2	0	0	0	0
320902	0	0	0	0	0	0	0	0
320903	0	0	0	0	0	0	0	0
320921	0	0	0	0	0	0	0	0
320922	0	0	0	2	0	0	0	0
320923	0	0	0	0	0	0	0	0
320924	0	0	0	1	0	0	0	0
320925	0	0	0	0	0	0	0	0
320981	0	0	0	4	0	0	0	0
320982	0	0	0	0	0	0	0	0
321002	0	0	0	0	0	0	0	0
321003	0	0	0	0	0	0	0	0
321012	0	0	0	0	0	0	0	0
321023	0	0	0	0	0	0	0	0
321081	0	0	0	0	0	0	0	0
321084	0	0	0	0	0	0	0	0
321102	0	0	0	0	0	0	0	0
321111	0	0	0	0	0	0	0	0
321112	0	0	0	0	0	0	0	0
321181	0	0	0	0	0	0	0	0
321182	0	0	0	0	0	0	0	0
321183	0	0	0	0	0	0	0	0
321202	0	0	0	0	0	0	0	0
321203	0	0	0	0	0	0	0	0
321204	0	0	0	0	0	0	0	0
321281	0	0	0	0	0	0	0	0
321282	0	0	0	2	0	0	0	0
321283	0	0	0	0	0	0	0	0
321302	0	0	0	0	0	0	0	0
321311	0	0	0	0	0	0	0	0
321322	0	0	0	0	0	0	0	0
321323	0	0	0	0	0	0	0	0
321324	0	0	0	0	0	0	0	0
330102	0	0	0	0	0	0	0	0
330103	0	0	0	0	0	0	0	0
330104	0	0	0	0	0	0	0	0
330105	0	0	0	0	0	0	0	0
330106	0	0	0	0	0	0	0	0
330108	0	0	0	0	0	0	0	0
330109	0	0	0	0	0	0	0	0
330110	0	0	0	0	0	0	0	0
330122	0	0	0	0	0	0	0	0
330127	0	0	0	0	0	0	0	0
330182	0	0	0	0	0	0	0	0
330183	0	0	0	0	0	0	0	0
330185	0	0	0	0	0	0	0	0
330203	0	0	0	0	0	0	0	0
330204	0	0	0	0	0	0	0	0
330205	0	0	0	1	0	0	0	0
330206	0	0	0	0	0	0	0	0
330211	0	0	0	0	0	0	0	0
330212	0	0	0	0	0	0	0	0
330225	0	0	0	0	0	0	0	0
330226	0	0	0	0	0	0	0	0
330281	0	0	0	0	0	0	0	0
330282	0	0	0	0	0	0	0	0
330283	0	0	0	0	0	0	0	0
330302	0	0	0	0	0	0	0	0
330303	0	0	0	0	0	0	0	0
330304	0	0	0	0	0	0	0	0
330322	0	0	0	0	0	0	0	0
330324	0	0	0	0	0	0	0	0
330326	0	0	0	0	0	0	0	0
330327	0	0	0	0	0	0	0	0
330328	0	0	0	0	0	0	0	0
330329	0	0	0	0	0	0	0	0
330381	0	0	0	0	0	0	0	0
330382	0	0	0	0	0	0	0	0
330402	0	0	0	0	0	0	0	0
330411	0	0	0	0	0	0	0	0
330421	0	0	0	0	0	0	0	0
330424	0	0	0	0	0	0	0	0
330481	0	0	0	0	0	0	0	0
330482	0	0	0	0	0	0	0	0
330483	0	0	0	0	0	0	0	0
330502	0	0	0	0	0	0	0	0
330503	0	0	0	0	0	0	0	0
330521	0	0	0	0	0	0	0	0
330522	0	0	0	0	0	0	0	0
330523	0	0	0	1	0	0	0	0
330602	0	0	0	0	0	0	0	0
330603	0	0	0	0	0	0	0	0
330604	0	0	0	0	0	0	0	0
330624	0	0	0	0	0	0	0	0
330681	0	0	0	0	0	0	0	0
330683	0	0	0	0	0	0	0	0
330702	0	0	0	0	0	0	0	0
330703	0	0	0	0	0	0	0	0
330723	0	0	0	0	0	0	0	0
330726	0	0	0	0	0	0	0	0
330727	0	0	0	0	0	0	0	0
330781	0	0	0	0	0	0	0	0
330782	0	0	0	0	0	0	0	0
330783	0	0	0	0	0	0	0	0
330784	0	0	0	0	0	0	0	0
330802	0	0	0	0	0	0	0	0
330803	0	0	0	0	0	0	0	0
330822	0	0	0	0	0	0	0	0
330824	0	0	0	0	0	0	0	0
330825	0	0	0	0	0	0	0	0
330881	0	0	0	0	0	0	0	0
330902	0	0	0	0	0	0	0	0
330903	0	0	0	0	0	0	0	0
330921	0	0	0	0	0	0	0	0
330922	0	0	0	0	0	0	0	0
331002	0	0	0	0	0	0	0	0
331003	0	0	0	0	0	0	0	0
331004	0	0	0	0	0	0	0	0
331021	0	0	0	0	0	0	0	0
331022	0	0	0	0	0	0	0	0
331023	0	0	0	1	0	0	0	0
331024	0	0	0	0	0	0	0	0
331081	0	0	0	0	0	0	0	0
331082	0	0	0	1	0	0	0	0
331102	0	0	0	1	0	0	0	0
331121	0	0	0	1	0	0	0	0
331122	0	0	0	0	0	0	0	0
331123	0	0	0	0	0	0	0	0
331124	0	0	0	0	0	0	0	0
331125	0	0	0	0	0	0	0	0
331126	0	0	0	0	0	0	0	0
331127	0	0	0	0	0	0	0	0
331181	0	0	0	0	0	0	0	0
340102	0	0	0	0	0	0	0	0
340103	0	0	0	0	0	0	0	0
340104	0	0	0	0	0	0	0	0
340111	0	0	0	0	0	0	0	0
340121	0	0	0	0	0	0	0	0
340122	0	0	0	0	0	0	0	0
340123	0	0	0	0	0	0	0	0
340124	0	0	0	0	0	0	0	0
340181	0	0	0	0	0	0	0	0
340202	0	0	0	0	0	0	0	0
340203	0	0	0	0	0	0	0	0
340207	0	0	0	0	0	0	0	0
340208	0	0	0	0	0	0	0	0
340221	0	0	0	0	0	0	0	0
340222	0	0	0	0	0	0	0	0
340223	0	0	0	0	0	0	0	0
340225	0	0	0	0	0	0	0	0
340302	0	0	0	0	0	0	0	0
340303	0	0	0	0	0	0	0	0
340304	0	0	0	0	0	0	0	0
340311	0	0	0	0	0	0	0	0
340321	0	0	0	3	0	0	0	0
340322	0	0	0	0	0	0	0	0
340323	0	0	0	0	0	0	0	0
340402	0	0	0	0	0	0	0	0
340403	0	0	0	0	0	0	0	0
340404	0	0	0	0	0	0	0	0
340405	0	0	0	0	0	0	0	0
340406	0	0	0	0	0	0	0	0
340421	0	0	0	0	0	0	0	0
340503	0	0	0	0	0	0	0	0
340504	0	0	0	0	0	0	0	0
340506	0	0	0	0	0	0	0	0
340521	0	0	0	0	0	0	0	0
340522	0	0	0	0	0	0	0	0
340523	0	0	0	0	0	0	0	0
340602	0	0	0	0	0	0	0	0
340603	0	0	0	0	0	0	0	0
340604	0	0	0	0	0	0	0	0
340621	0	0	0	0	0	0	0	0
340702	0	0	0	0	0	0	0	0
340703	0	0	0	0	0	0	0	0
340711	0	0	0	0	0	0	0	0
340721	0	0	0	0	0	0	0	0
340802	0	0	0	0	0	0	0	0
340803	0	0	0	0	0	0	0	0
340811	0	0	0	0	0	0	0	0
340822	0	0	0	0	0	0	0	0
340823	0	0	0	0	0	0	0	0
340824	0	0	0	0	0	0	0	0
340825	0	0	0	0	0	0	0	0
340826	0	0	0	0	0	0	0	0
340827	0	0	0	0	0	0	0	0
340828	0	0	0	0	0	0	0	0
340881	0	0	0	0	0	0	0	0
341002	0	0	0	0	0	0	0	0
341003	0	0	0	0	0	0	0	0
341004	0	0	0	0	0	0	0	0
341021	0	0	0	0	0	0	0	0
341022	0	0	0	0	0	0	0	0
341023	0	0	0	0	0	0	0	0
341024	0	0	0	0	0	0	0	0
341102	0	0	0	0	0	0	0	0
341103	0	0	0	0	0	0	0	0
341122	0	0	0	0	0	0	0	0
341124	0	0	0	0	0	0	0	0
341125	0	0	0	0	0	0	0	0
341126	0	0	0	0	0	0	0	0
341181	0	0	0	0	0	0	0	0
341182	0	0	0	2	0	0	0	0
341202	0	0	0	0	0	0	0	0
341203	0	0	0	0	0	0	0	0
341204	0	0	0	0	0	0	0	0
341221	0	0	0	0	0	0	0	0
341222	0	0	0	0	0	0	0	0
341225	0	0	0	0	0	0	0	0
341226	0	0	0	0	0	0	0	0
341282	0	0	0	0	0	0	0	0
341302	0	0	0	0	0	0	0	0
341321	0	0	0	0	0	0	0	0
341322	0	0	0	0	0	0	0	0
341323	0	0	0	0	0	0	0	0
341324	0	0	0	0	0	0	0	0
341502	0	0	0	0	0	0	0	0
341503	0	0	0	0	0	0	0	0
341521	0	0	0	0	0	0	0	0
341522	1	0	0	0	0	0	0	0
341523	0	0	0	0	0	0	0	0
341524	0	0	0	0	0	0	0	0
341525	0	0	0	0	0	0	0	0
341602	0	0	0	0	0	0	0	0
341621	0	0	0	0	0	0	0	0
341622	0	0	0	0	0	0	0	0
341623	0	0	0	0	0	0	0	0
341702	0	0	0	0	0	0	0	0
341721	0	0	0	0	0	0	0	0
341722	0	0	0	0	0	0	0	0
341723	0	0	0	0	0	0	0	0
341802	0	0	0	0	0	0	0	0
341821	0	0	0	0	0	0	0	0
341822	0	0	0	2	0	0	0	0
341823	0	0	0	0	0	0	0	0
341824	0	0	0	0	0	0	0	0
341825	0	0	0	0	0	0	0	0
341881	0	0	0	0	0	0	0	0
350102	0	0	0	0	0	0	0	0
350103	0	0	0	0	0	0	0	0
350104	0	0	0	0	0	0	0	0
350105	0	0	0	0	0	0	0	0
350111	0	0	0	0	0	0	0	0
350121	0	0	0	1	0	0	0	0
350122	0	0	0	0	0	0	0	0
350123	0	0	0	0	0	0	0	0
350124	0	0	0	0	0	0	0	0
350125	0	0	0	0	0	0	0	0
350128	0	0	0	4	0	0	0	0
350181	0	0	0	0	0	0	0	0
350182	0	0	0	0	0	0	0	0
350203	0	0	0	1	0	0	0	0
350205	0	0	0	1	0	0	0	0
350206	0	0	0	1	0	0	0	0
350211	0	0	0	1	0	0	0	0
350212	0	0	0	1	0	0	0	0
350213	0	0	0	1	0	0	0	0
350302	0	0	0	0	0	0	0	0
350303	0	0	0	0	0	0	0	0
350304	0	0	0	0	0	0	0	0
350305	0	0	0	1	0	0	0	0
350322	0	0	0	0	0	0	0	0
350402	0	0	0	0	0	0	0	0
350403	0	0	0	0	0	0	0	0
350421	0	0	0	0	0	0	0	0
350423	0	0	0	0	0	0	0	0
350424	0	0	0	0	0	0	0	0
350425	0	0	0	0	0	0	0	0
350426	0	0	0	0	1	0	0	0
350427	0	0	0	0	0	0	0	0
350428	0	0	0	0	0	0	0	0
350429	0	0	0	0	0	0	0	0
350430	0	0	0	0	0	0	0	0
350481	0	0	0	1	0	0	0	0
350502	0	0	0	0	0	0	0	0
350503	0	0	0	0	0	0	0	0
350504	0	0	0	0	0	0	0	0
350505	0	0	0	0	0	0	0	0
350521	0	0	0	0	0	0	0	0
350524	0	0	0	0	0	0	0	0
350525	0	0	0	0	0	0	0	0
350526	0	0	0	0	0	0	0	0
350527	0	0	0	1	0	0	0	0
350581	0	0	0	0	0	0	0	0
350582	0	0	0	0	0	0	0	0
350583	0	0	0	0	0	0	0	0
350602	0	0	0	0	0	0	0	0
350603	0	0	0	0	0	0	0	0
350622	0	0	0	0	0	0	0	0
350623	0	0	0	0	0	0	0	0
350624	0	0	0	0	0	0	0	0
350625	0	0	0	0	0	0	0	0
350626	0	0	0	0	0	0	0	0
350627	0	0	0	0	0	0	0	0
350628	0	0	0	0	0	0	0	0
350629	0	0	0	0	0	0	0	0
350681	0	0	0	0	0	0	0	0
350702	0	0	0	0	0	0	0	0
350721	0	0	0	0	0	0	0	0
350722	0	0	0	0	0	0	0	0
350723	0	0	0	0	0	0	0	0
350724	0	0	0	0	0	0	0	0
350725	0	0	0	0	0	0	0	0
350781	0	0	0	0	0	0	0	0
350782	0	0	0	0	0	0	0	0
350783	0	0	0	0	0	0	0	0
350784	0	0	0	0	0	0	0	0
350802	0	0	0	0	0	0	0	0
350821	0	0	0	0	0	0	0	0
350822	0	0	0	0	0	0	0	0
350823	0	0	0	0	0	0	0	0
350824	0	0	0	0	0	0	0	0
350825	0	0	0	0	0	0	0	0
350881	0	0	0	0	0	0	0	0
350902	0	0	0	2	0	0	0	0
350921	0	0	0	0	0	0	0	0
350922	0	0	0	0	0	0	0	0
350923	0	0	0	0	0	0	0	0
350924	0	0	0	0	0	0	0	0
350925	0	0	0	1	0	0	0	0
350926	0	0	0	3	0	0	0	0
350981	0	0	0	3	0	0	0	0
350982	0	0	0	3	0	0	0	0
360102	0	0	0	0	0	0	0	0
360103	0	0	0	0	0	0	0	0
360104	0	0	0	0	0	0	0	0
360105	0	0	0	0	0	0	0	0
360111	0	0	0	0	0	0	0	0
360121	0	0	0	0	0	0	0	0
360122	0	0	0	0	0	0	0	0
360123	0	0	0	0	0	0	0	0
360124	0	0	0	0	0	0	0	0
360202	0	0	0	0	0	0	0	0
360203	0	0	0	0	0	0	0	0
360222	0	0	0	0	0	0	0	0
360281	0	0	0	0	0	0	0	0
360302	0	0	0	0	0	0	0	0
360313	0	0	0	0	0	0	0	0
360321	0	0	0	0	0	0	0	0
360322	0	0	0	0	0	0	0	0
360323	0	0	0	0	0	0	0	0
360402	0	0	0	0	0	0	0	0
360403	0	0	0	0	0	0	0	0
360421	0	0	0	0	0	0	0	0
360423	0	0	0	0	0	0	0	0
360424	0	0	0	0	0	0	0	0
360425	0	0	0	0	0	0	0	0
360426	0	0	0	0	0	0	0	0
360427	0	0	0	0	0	0	0	0
360428	0	0	0	0	0	0	0	0
360429	0	0	0	0	0	0	0	0
360430	0	0	0	0	0	0	0	0
360481	0	0	0	0	0	0	0	0
360482	0	0	0	0	0	0	0	0
360502	0	0	0	0	0	0	0	0
360521	0	0	0	0	0	0	0	0
360602	0	0	0	0	0	0	0	0
360622	0	0	0	0	0	0	0	0
360681	0	0	0	0	0	0	0	0
360702	0	0	0	0	0	0	0	0
360703	0	0	0	0	0	0	0	0
360721	0	0	0	0	0	0	0	0
360722	0	0	0	0	0	0	0	0
360723	0	0	0	0	0	0	0	0
360724	0	0	0	0	0	0	0	0
360725	0	0	0	0	0	0	0	0
360726	0	0	0	0	0	0	0	0
360727	0	0	0	0	0	0	0	0
360728	0	0	0	0	0	0	0	0
360729	0	0	0	0	0	0	0	0
360730	0	0	0	0	0	0	0	0
360731	0	0	0	0	0	0	0	0
360732	0	0	0	0	0	0	0	0
360733	0	0	0	0	0	0	0	0
360734	0	0	0	0	0	0	0	0
360735	0	0	0	0	0	0	0	0
360781	0	0	0	0	0	0	0	0
360802	0	0	0	0	0	0	0	0
360803	0	0	0	0	0	0	0	0
360821	0	0	0	0	0	0	0	0
360822	0	0	0	0	0	0	0	0
360823	0	0	0	0	0	0	0	0
360824	0	0	0	0	0	0	0	0
360825	0	0	0	0	0	0	0	0
360826	0	0	0	0	0	0	0	0
360827	0	0	0	0	0	0	0	0
360828	0	0	0	0	0	0	0	0
360829	0	0	0	0	0	0	0	0
360830	0	0	0	0	0	0	0	0
360881	0	0	0	0	0	0	0	0
360902	0	0	0	0	0	0	0	0
360921	1	0	0	0	0	0	0	0
360922	0	0	0	0	0	0	0	0
360923	0	0	0	0	0	0	0	0
360924	0	0	0	0	0	0	0	0
360925	0	0	0	0	0	0	0	0
360926	0	0	0	0	0	0	0	0
360981	0	0	0	0	0	0	0	0
360982	0	0	0	0	0	0	0	0
360983	0	0	0	0	0	0	0	0
361002	0	0	0	0	0	0	0	0
361021	0	0	0	0	0	0	0	0
361022	0	0	0	0	0	0	0	0
361023	0	0	0	0	0	0	0	0
361024	0	0	0	0	0	0	0	0
361025	0	0	0	0	0	0	0	0
361026	0	0	0	0	0	0	0	0
361027	0	0	0	0	0	0	0	0
361028	0	0	0	0	0	0	0	0
361029	0	0	0	0	0	0	0	0
361030	0	0	0	0	0	0	0	0
361102	0	0	0	0	0	0	0	0
361121	0	0	0	0	0	0	0	0
361122	0	0	0	0	0	0	0	0
361123	0	0	0	0	0	0	0	0
361124	0	0	0	0	0	0	0	0
361125	0	0	0	0	0	0	0	0
361126	0	0	0	0	0	0	0	0
361127	0	0	0	0	0	0	0	0
361128	0	0	0	0	0	0	0	0
361129	0	0	0	0	0	0	0	0
361130	0	0	0	0	0	0	0	0
361181	0	0	0	0	0	0	0	0
370102	0	0	0	0	0	0	0	0
370103	0	0	0	0	0	0	0	0
370104	0	0	0	0	0	0	0	0
370105	0	0	0	0	0	0	0	0
370112	0	0	0	0	0	0	0	0
370113	0	0	0	0	0	0	0	0
370124	0	0	0	0	0	0	0	0
370125	0	0	0	0	0	0	0	0
370126	0	0	0	0	0	0	0	0
370181	0	0	0	0	0	0	0	0
370202	0	0	0	0	0	0	0	0
370203	0	0	0	0	0	0	0	0
370211	0	0	0	0	0	1	1	1
370212	0	0	0	0	0	0	0	0
370213	0	0	0	0	0	0	0	0
370214	0	0	0	0	0	0	0	0
370281	0	0	0	0	0	0	0	0
370282	0	0	0	0	0	0	0	0
370283	0	0	0	0	0	0	0	0
370285	0	0	0	0	0	0	0	0
370302	0	0	0	0	0	0	0	0
370303	0	0	0	0	0	0	0	0
370304	0	0	0	0	0	0	0	0
370305	0	0	0	0	0	0	0	0
370306	0	0	0	0	0	0	0	0
370321	0	0	0	0	0	0	0	0
370322	0	0	0	0	0	0	0	0
370323	0	0	0	1	0	0	0	0
370402	0	0	0	0	0	0	0	0
370403	0	0	0	0	0	0	0	0
370404	0	0	0	0	0	0	0	0
370405	0	0	0	0	0	0	0	0
370406	0	0	0	0	0	0	0	0
370481	0	0	0	0	0	0	0	0
370502	0	0	0	0	0	0	0	0
370503	0	0	0	0	0	0	0	0
370521	0	0	0	0	0	0	0	0
370522	0	0	0	0	0	0	0	0
370523	0	0	0	0	0	0	0	0
370602	0	0	0	0	0	0	0	0
370611	0	0	0	0	0	0	0	0
370612	0	0	0	0	0	0	0	0
370613	0	0	0	0	0	0	0	0
370634	0	0	0	0	0	0	0	0
370681	0	0	0	0	0	0	0	0
370682	0	0	0	0	0	0	0	0
370683	0	0	0	0	0	0	0	0
370684	0	0	0	0	0	0	0	0
370685	0	0	0	0	0	0	0	0
370686	0	0	0	0	0	0	0	0
370687	0	0	0	0	0	0	0	0
370702	0	0	0	0	0	0	0	0
370703	0	0	0	0	0	0	0	0
370704	0	0	0	0	0	0	0	0
370705	0	0	0	0	0	0	0	0
370724	0	0	0	0	0	0	0	0
370725	0	0	0	0	0	0	0	0
370781	0	0	0	0	0	0	0	0
370782	0	0	0	0	0	0	0	0
370783	0	0	0	0	0	0	0	0
370784	0	0	0	0	0	0	0	0
370785	0	0	0	0	0	0	0	0
370786	0	0	0	0	0	0	0	0
370811	0	0	0	1	0	0	0	0
370812	0	0	0	0	0	0	0	0
370826	0	0	0	0	0	0	0	0
370827	0	0	0	0	0	0	0	0
370828	0	0	0	0	0	0	0	0
370829	0	0	0	0	0	0	0	0
370830	0	0	0	0	0	0	0	0
370831	0	0	0	0	0	0	0	0
370832	0	0	0	0	0	0	0	0
370881	0	0	0	0	0	0	0	0
370883	0	0	0	0	0	0	0	0
370902	0	0	0	0	0	0	0	0
370911	0	0	0	1	0	0	0	0
370921	0	0	0	0	0	0	0	0
370923	0	0	0	0	0	0	0	0
370982	0	0	0	1	0	0	0	0
370983	0	0	0	1	0	0	0	0
371002	0	0	0	0	0	0	0	0
371081	0	0	0	0	0	0	0	0
371082	0	0	0	0	0	0	0	0
371083	0	0	0	0	0	0	0	0
371102	0	0	0	0	0	0	0	0
371103	0	0	0	0	0	0	0	0
371121	0	0	0	1	0	0	0	0
371122	0	0	0	0	0	0	0	0
371202	0	0	0	0	0	0	0	0
371203	0	0	0	0	0	0	0	0
371302	0	0	0	0	0	0	0	0
371311	0	0	0	0	0	0	0	0
371312	0	0	0	0	0	0	0	0
371321	0	0	0	1	0	0	0	0
371322	0	0	0	0	0	0	0	0
371323	0	0	0	0	0	0	0	0
371324	0	0	0	0	0	0	0	0
371325	0	0	0	11	0	0	0	0
371326	0	0	0	0	0	0	0	0
371327	0	0	0	3	0	0	0	0
371328	0	0	0	5	0	0	0	0
371329	0	0	0	0	0	0	0	0
371402	0	0	0	0	0	0	0	0
371421	0	0	0	0	0	0	0	0
371422	0	0	0	0	0	0	0	0
371423	0	0	0	0	0	0	0	0
371424	0	0	0	0	0	0	0	0
371425	0	0	0	0	0	0	0	0
371426	0	0	0	0	0	0	0	0
371427	0	0	0	0	0	0	0	0
371428	0	0	0	0	0	0	0	0
371481	0	0	0	0	0	0	0	0
371482	0	0	0	0	0	0	0	0
371502	0	0	0	0	0	0	0	0
371521	0	0	0	0	0	0	0	0
371522	0	0	0	0	0	0	0	0
371523	0	0	0	0	0	0	0	0
371524	0	0	0	0	0	0	0	0
371525	0	0	0	0	0	0	0	0
371526	0	0	0	0	0	0	0	0
371581	0	0	0	0	0	0	0	0
371602	0	0	0	0	0	0	0	0
371621	0	0	0	0	0	0	0	0
371622	0	0	0	0	0	0	0	0
371623	0	0	0	0	0	0	0	0
371624	0	0	0	0	0	0	0	0
371625	0	0	0	0	0	0	0	0
371626	0	0	0	1	0	0	0	0
371702	0	0	0	0	0	0	0	0
371721	0	0	0	0	0	0	0	0
371722	0	0	0	0	0	0	0	0
371723	0	0	0	0	0	0	0	0
371724	0	0	0	0	0	0	0	0
371725	0	0	0	0	0	0	0	0
371726	0	0	0	0	0	0	0	0
371727	0	0	0	0	0	0	0	0
371728	0	0	0	0	0	0	0	0
410102	0	0	0	0	0	0	0	0
410103	0	0	0	0	0	0	0	0
410104	0	0	0	0	0	0	0	0
410105	0	0	0	0	0	0	0	0
410106	0	0	0	0	0	0	0	0
410108	0	0	0	1	0	0	0	0
410122	0	0	0	0	0	0	0	0
410181	0	0	0	0	0	0	0	0
410182	0	0	0	0	0	0	0	0
410183	0	0	0	0	0	0	0	0
410184	0	0	0	0	0	0	0	0
410185	0	0	0	0	0	0	0	0
410202	0	0	0	0	0	0	0	0
410203	0	0	0	0	0	0	0	0
410204	0	0	0	0	0	0	0	0
410205	0	0	0	0	0	0	0	0
410211	0	0	0	0	0	0	0	0
410221	0	0	0	1	0	0	0	0
410222	0	0	0	0	0	0	0	0
410223	0	0	0	0	0	0	0	0
410224	0	0	0	0	0	0	0	0
410225	0	0	0	0	0	0	0	0
410302	0	0	0	0	0	0	0	0
410303	0	0	0	0	0	0	0	0
410304	0	0	0	0	0	0	0	0
410305	0	0	0	0	0	0	0	0
410306	0	0	0	0	0	0	0	0
410311	0	0	0	0	0	0	0	0
410322	0	0	0	0	0	0	0	0
410323	0	0	0	0	0	0	0	0
410324	0	0	0	0	0	0	0	0
410325	0	0	0	0	0	0	0	0
410326	0	0	0	0	0	0	0	0
410327	0	0	0	0	0	0	0	0
410328	0	0	0	0	0	0	0	0
410329	0	0	0	0	0	0	0	0
410381	0	0	0	0	0	0	0	0
410402	0	0	0	0	0	0	0	0
410403	0	0	0	0	0	0	0	0
410404	0	0	0	0	0	0	0	0
410411	0	0	0	0	0	0	0	0
410421	0	0	0	0	0	0	0	0
410422	0	0	0	0	0	0	0	0
410423	0	0	0	0	0	0	0	0
410425	0	0	0	0	0	0	0	0
410481	0	0	0	0	0	0	0	0
410482	0	0	0	0	0	0	0	0
410502	0	0	0	0	0	0	0	0
410503	0	0	0	0	0	0	0	0
410505	0	0	0	0	0	0	0	0
410506	0	0	0	0	0	0	0	0
410522	0	0	0	0	0	0	0	0
410523	0	0	0	0	0	0	0	0
410526	0	0	0	0	0	0	0	0
410527	0	0	0	0	0	0	0	0
410581	0	0	0	0	0	0	0	0
410602	0	0	0	0	0	0	0	0
410603	0	0	0	0	0	0	0	0
410611	0	0	0	0	0	0	0	0
410621	0	0	0	0	0	0	0	0
410622	0	0	0	0	0	0	0	0
410702	0	0	0	0	0	0	0	0
410703	0	0	0	0	0	0	0	0
410704	0	0	0	0	0	0	0	0
410711	0	0	0	0	0	0	0	0
410721	0	0	0	0	0	0	0	0
410724	0	0	0	0	0	0	0	0
410725	0	0	0	0	0	0	0	0
410726	0	0	0	0	0	0	0	0
410727	0	0	0	0	0	0	0	0
410728	0	0	0	0	0	0	0	0
410781	0	0	0	0	0	0	0	0
410782	0	0	0	0	0	0	0	0
410802	0	0	0	0	0	0	0	0
410803	0	0	0	0	0	0	0	0
410804	0	0	0	0	0	0	0	0
410811	0	0	0	0	0	0	0	0
410821	0	0	0	0	0	0	0	0
410822	0	0	0	0	0	0	0	0
410823	0	0	0	1	0	0	0	0
410825	0	0	0	0	0	0	0	0
410882	0	0	0	0	0	0	0	0
410883	0	0	0	0	0	0	0	0
410902	0	0	0	0	0	0	0	0
410922	0	0	0	0	0	0	0	0
410923	0	0	0	0	0	0	0	0
410926	0	0	0	0	0	0	0	0
410927	0	0	0	0	0	0	0	0
410928	0	0	0	0	0	0	0	0
411002	0	0	0	0	0	0	0	0
411023	0	0	0	0	0	0	0	0
411024	0	0	0	0	0	0	0	0
411025	0	0	0	0	0	0	0	0
411081	0	0	0	0	0	0	0	0
411082	0	0	0	0	0	0	0	0
411102	0	0	0	0	0	0	0	0
411103	0	0	0	0	0	0	0	0
411104	0	0	0	0	0	0	0	0
411121	0	0	0	0	0	0	0	0
411122	0	0	0	0	0	0	0	0
411202	0	0	0	0	0	0	0	0
411221	0	0	0	0	0	0	0	0
411222	0	0	0	0	0	0	0	0
411224	0	0	0	1	0	0	0	0
411281	0	0	0	0	0	0	0	0
411282	0	0	0	1	0	0	0	0
411302	0	0	0	0	0	0	0	0
411303	0	0	0	0	0	0	0	0
411321	0	0	0	0	0	0	0	0
411322	0	0	0	0	0	0	0	0
411323	0	0	0	0	0	0	0	0
411324	0	0	0	0	0	0	0	0
411325	0	0	0	1	0	0	0	0
411326	0	0	0	0	0	0	0	0
411327	0	0	0	0	0	0	0	0
411328	0	0	0	0	0	0	0	0
411329	0	0	0	0	0	0	0	0
411330	0	0	0	0	0	0	0	0
411381	0	0	0	0	0	0	0	0
411402	0	0	0	0	0	0	0	0
411403	0	0	0	0	0	0	0	0
411421	0	0	0	0	0	0	0	0
411422	0	0	0	0	0	0	0	0
411423	0	0	0	0	0	0	0	0
411424	0	0	0	0	0	0	0	0
411425	0	0	0	0	0	0	0	0
411426	0	0	0	0	0	0	0	0
411481	0	0	0	2	0	0	0	0
411502	0	0	0	0	0	0	0	0
411503	0	0	0	0	0	0	0	0
411521	0	0	0	0	0	0	0	0
411522	0	0	0	0	0	0	0	0
411523	0	0	0	0	0	0	0	0
411524	0	0	0	0	0	0	0	0
411525	0	0	0	1	0	0	0	0
411526	0	0	0	0	0	0	0	0
411527	0	0	0	2	0	0	0	0
411528	0	0	0	0	0	0	0	0
411602	0	0	0	0	0	0	0	0
411621	1	0	0	0	0	0	0	0
411622	0	0	0	0	0	0	0	0
411623	0	0	0	0	0	0	0	0
411624	0	0	0	0	0	0	0	0
411625	0	0	0	0	0	0	0	0
411626	0	0	0	0	0	0	0	0
411627	0	0	0	0	0	0	0	0
411628	0	0	0	1	0	0	0	0
411681	0	0	0	0	0	0	0	0
411702	0	0	0	0	0	0	0	0
411721	0	0	0	0	0	0	0	0
411722	0	0	0	0	0	0	0	0
411723	0	0	0	0	0	0	0	0
411724	0	0	0	0	0	0	0	0
411725	0	0	0	0	0	0	0	0
411726	0	0	0	0	0	0	0	0
411727	0	0	0	1	0	0	0	0
411728	0	0	0	0	0	0	0	0
411729	0	0	0	1	0	0	0	0
419001	0	0	0	1	0	0	0	0
420102	0	0	0	0	0	0	0	0
420103	0	0	0	0	0	0	0	0
420104	0	0	0	0	0	0	0	0
420105	0	0	0	0	0	0	0	0
420106	0	0	0	0	0	0	0	0
420107	0	0	0	0	0	0	0	0
420111	0	0	0	0	0	0	0	0
420112	0	0	0	0	0	0	0	0
420113	0	0	0	0	0	0	0	0
420114	0	0	0	0	0	0	0	0
420115	0	0	0	0	0	0	0	0
420116	0	0	0	0	0	0	0	0
420117	0	0	0	0	0	0	0	0
420202	0	0	0	0	0	0	0	0
420203	0	0	0	0	0	0	0	0
420204	0	0	0	0	0	0	0	0
420205	0	0	0	0	0	0	0	0
420222	0	0	0	0	0	0	0	0
420281	0	0	0	0	0	0	0	0
420302	0	0	0	0	0	0	0	0
420303	0	0	0	0	0	0	0	0
420321	0	0	0	0	0	0	0	0
420322	0	0	0	0	0	0	0	0
420323	0	0	0	0	0	0	0	0
420324	0	0	0	0	0	0	0	0
420325	0	0	0	0	0	0	0	0
420381	0	0	0	0	0	0	0	0
420502	0	0	0	0	0	0	0	0
420503	0	0	0	0	0	0	0	0
420504	0	0	0	0	0	0	0	0
420505	0	0	0	0	0	0	0	0
420506	0	0	0	0	0	0	0	0
420525	0	0	0	0	0	0	0	0
420526	0	0	0	0	0	0	0	0
420527	0	0	0	0	0	0	0	0
420528	0	0	0	0	0	0	0	0
420529	0	0	0	0	0	0	0	0
420581	0	0	0	0	0	0	0	0
420582	0	0	0	0	0	0	0	0
420583	0	0	0	0	0	0	0	0
420602	0	0	0	0	0	0	0	0
420606	0	0	0	0	0	0	0	0
420607	0	0	0	0	0	0	0	0
420624	0	0	0	0	0	0	0	0
420625	0	0	0	0	0	0	0	0
420626	0	0	0	0	0	0	0	0
420682	0	0	0	0	0	0	0	0
420683	0	0	0	0	0	0	0	0
420684	0	0	0	0	0	0	0	0
420702	0	0	0	0	0	0	0	0
420703	0	0	0	0	0	0	0	0
420704	0	0	0	0	0	0	0	0
420802	0	0	0	0	0	0	0	0
420804	0	0	0	0	0	0	0	0
420821	0	0	0	0	0	0	0	0
420822	0	0	0	0	0	0	0	0
420881	0	0	0	0	0	0	0	0
420902	0	0	0	0	0	0	0	0
420921	0	0	0	0	0	0	0	0
420922	0	0	0	0	0	0	0	0
420923	0	0	0	0	0	0	0	0
420981	0	0	0	0	0	0	0	0
420982	0	0	0	0	0	0	0	0
420984	0	0	0	0	0	0	0	0
421002	0	0	0	0	0	0	0	0
421003	0	0	0	0	0	0	0	0
421022	0	0	0	0	0	0	0	0
421023	0	0	0	0	0	0	0	0
421024	0	0	0	0	0	0	0	0
421081	0	0	0	0	0	0	0	0
421083	0	0	0	0	0	0	0	0
421087	0	0	0	0	0	0	0	0
421102	0	0	0	0	0	0	0	0
421121	0	0	0	0	0	0	0	0
421122	0	0	0	0	0	0	0	0
421123	0	0	0	0	0	0	0	0
421124	0	0	0	0	0	0	0	0
421125	0	0	0	0	0	0	0	0
421126	0	0	0	0	0	0	0	0
421127	0	0	0	0	0	0	0	0
421181	0	0	0	0	0	0	0	0
421182	0	0	0	0	0	0	0	0
421202	0	0	0	0	0	0	0	0
421221	0	0	0	0	0	0	0	0
421222	0	0	0	0	0	0	0	0
421223	0	0	0	0	0	0	0	0
421224	0	0	0	0	0	0	0	0
421281	0	0	0	0	0	0	0	0
421303	0	0	0	0	0	0	0	0
421321	0	0	0	0	0	0	0	0
421381	0	0	0	0	0	0	0	0
422801	0	0	0	0	0	0	0	0
422802	0	0	0	0	0	0	0	0
422822	0	0	0	0	0	0	0	0
422823	0	0	0	0	0	0	0	0
422825	0	0	0	0	0	0	0	0
422826	0	0	0	0	0	0	0	0
422827	0	0	0	0	0	0	0	0
422828	0	0	0	0	0	0	0	0
429004	0	0	0	0	0	0	0	0
429005	0	0	0	0	0	0	0	0
429006	0	0	0	0	0	0	0	0
429021	0	0	0	0	0	0	0	0
430102	0	0	0	0	0	0	0	0
430103	0	0	0	0	0	0	0	0
430104	0	0	0	0	0	0	0	0
430105	0	0	0	0	0	0	0	0
430111	0	0	0	0	0	0	0	0
430112	0	0	0	0	0	0	0	0
430121	0	0	0	0	0	0	0	0
430124	0	0	0	0	0	0	0	0
430181	0	0	0	0	0	0	0	0
430202	0	0	0	0	0	0	0	0
430203	0	0	0	0	0	0	0	0
430204	0	0	0	0	0	0	0	0
430211	0	0	0	0	0	0	0	0
430221	0	0	0	0	0	0	0	0
430223	0	0	0	0	0	0	0	0
430224	0	0	0	0	0	0	0	0
430225	0	0	0	0	0	0	0	0
430281	0	0	0	0	0	0	0	0
430302	0	0	0	0	0	0	0	0
430304	0	0	0	0	0	0	0	0
430321	0	0	0	0	0	0	0	0
430381	0	0	0	0	0	0	0	0
430382	0	0	0	0	0	0	0	0
430405	0	0	0	0	0	0	0	0
430406	0	0	0	0	0	0	0	0
430407	0	0	0	0	0	0	0	0
430408	0	0	0	0	0	0	0	0
430412	0	0	0	0	0	0	0	0
430421	0	0	0	0	0	0	0	0
430422	0	0	0	0	0	0	0	0
430423	0	0	0	0	0	0	0	0
430424	0	0	0	0	0	0	0	0
430426	0	0	0	0	0	0	0	0
430481	0	0	0	0	0	0	0	0
430482	0	0	0	0	0	0	0	0
430502	0	0	0	0	0	0	0	0
430503	0	0	0	0	0	0	0	0
430511	0	0	0	0	0	0	0	0
430521	0	0	0	0	0	0	0	0
430522	0	0	0	0	0	0	0	0
430523	0	0	0	0	0	0	0	0
430524	0	0	0	0	0	0	0	0
430525	0	0	0	0	0	0	0	0
430527	0	0	0	0	0	0	0	0
430528	0	0	0	0	0	0	0	0
430529	0	0	0	0	0	0	0	0
430581	0	0	0	0	0	0	0	0
430602	0	0	0	0	0	0	0	0
430603	0	0	0	0	0	0	0	0
430611	0	0	0	0	0	0	0	0
430621	0	0	0	0	0	0	0	0
430623	0	0	0	0	0	0	0	0
430624	0	0	0	0	0	0	0	0
430626	0	0	0	0	0	0	0	0
430681	0	0	0	0	0	0	0	0
430682	0	0	0	0	0	0	0	0
430702	0	0	0	0	0	0	0	0
430703	0	0	0	0	0	0	0	0
430721	0	0	0	0	0	0	0	0
430722	0	0	0	0	0	0	0	0
430723	0	0	0	0	0	0	0	0
430724	0	0	0	0	0	0	0	0
430725	0	0	0	0	0	0	0	0
430726	0	0	0	0	0	0	0	0
430781	0	0	0	0	0	0	0	0
430802	0	0	0	0	0	0	0	0
430811	0	0	0	0	0	0	0	0
430821	0	0	0	0	0	0	0	0
430822	0	0	0	0	0	0	0	0
430902	0	0	0	0	0	0	0	0
430903	0	0	0	0	0	0	0	0
430921	0	0	0	0	0	0	0	0
430922	0	0	0	0	0	0	0	0
430923	0	0	0	0	0	0	0	0
430981	0	0	0	0	0	0	0	0
431002	0	0	0	0	0	0	0	0
431003	0	0	0	0	0	0	0	0
431021	0	0	0	0	0	0	0	0
431022	0	0	0	1	0	0	0	0
431023	0	0	0	0	0	0	0	0
431024	0	0	0	0	0	0	0	0
431025	0	0	0	0	0	0	0	0
431026	0	0	0	0	0	0	0	0
431027	0	0	0	0	0	0	0	0
431028	0	0	0	0	0	0	0	0
431081	0	0	0	0	0	0	0	0
431102	0	0	0	0	0	0	0	0
431103	0	0	0	0	0	0	0	0
431121	0	0	0	0	0	0	0	0
431122	0	0	0	0	0	0	0	0
431123	0	0	0	0	0	0	0	0
431124	0	0	0	0	0	0	0	0
431125	0	0	0	0	0	0	0	0
431126	0	0	0	0	0	0	0	0
431127	0	0	0	0	0	0	0	0
431128	0	0	0	0	0	0	0	0
431129	0	0	0	0	0	0	0	0
431202	0	0	0	0	0	0	0	0
431221	0	0	0	0	0	0	0	0
431222	0	0	0	0	0	0	0	0
431223	0	0	0	0	0	0	0	0
431224	0	0	0	0	0	0	0	0
431225	0	0	0	0	0	0	0	0
431226	0	0	0	0	0	0	0	0
431227	0	0	0	0	0	0	0	0
431228	0	0	0	0	0	0	0	0
431229	0	0	0	0	0	0	0	0
431230	0	0	0	0	0	0	0	0
431281	0	0	0	0	0	0	0	0
431302	0	0	0	0	0	0	0	0
431321	0	0	0	0	0	0	0	0
431322	0	0	0	0	0	0	0	0
431381	0	0	0	0	0	0	0	0
431382	0	0	0	0	0	0	0	0
433101	0	0	0	0	0	0	0	0
433122	0	0	0	0	0	0	0	0
433123	0	0	0	0	0	0	0	0
433124	0	0	0	0	0	0	0	0
433125	0	0	0	0	0	0	0	0
433126	0	0	0	0	0	0	0	0
433127	0	0	0	0	0	0	0	0
433130	0	0	0	0	0	0	0	0
440103	0	0	0	0	0	0	0	0
440104	0	0	0	0	0	0	0	0
440105	0	0	0	0	0	0	0	0
440106	0	0	0	0	0	0	0	0
440111	0	0	0	0	0	0	0	0
440112	0	0	0	0	0	0	0	0
440113	0	0	0	0	0	0	0	0
440114	0	0	0	0	0	0	0	0
440115	0	0	0	0	0	0	0	0
440116	0	0	0	0	0	0	0	0
440183	0	0	0	0	0	0	0	0
440184	0	0	0	0	0	0	0	0
440203	0	0	0	0	0	0	0	0
440204	0	0	0	0	0	0	0	0
440205	0	0	0	0	0	0	0	0
440222	0	0	0	0	0	0	0	0
440224	0	0	0	0	0	0	0	0
440229	0	0	0	0	0	0	0	0
440232	0	0	0	0	0	0	0	0
440233	0	0	0	0	0	0	0	0
440281	0	0	0	0	0	0	0	0
440282	0	0	0	0	0	0	0	0
440303	0	0	0	0	0	0	0	0
440304	0	0	0	0	0	0	0	0
440305	0	0	0	1	0	0	0	0
440306	0	0	0	0	0	0	0	0
440307	0	0	0	0	0	0	0	0
440308	0	0	0	0	0	0	0	0
440402	0	0	0	2	0	0	0	0
440403	0	0	0	0	0	0	0	0
440404	0	0	0	0	0	0	0	0
440507	0	0	0	0	0	0	0	0
440511	0	0	0	0	0	0	0	0
440512	0	0	0	0	0	0	0	0
440513	0	0	0	0	0	0	0	0
440514	0	0	0	0	0	0	0	0
440515	0	0	0	0	0	0	0	0
440523	0	0	0	6	0	0	0	0
440604	0	0	0	0	0	0	0	0
440605	0	0	0	0	0	0	0	0
440606	0	0	0	0	0	0	0	0
440607	0	0	0	0	0	0	0	0
440608	0	0	0	0	0	0	0	0
440703	0	0	0	0	0	0	0	0
440704	0	0	0	0	0	0	0	0
440705	0	0	0	0	0	0	0	0
440781	0	0	0	0	0	0	0	0
440783	0	0	0	0	0	0	0	0
440784	0	0	0	0	0	0	0	0
440785	0	0	0	0	0	0	0	0
440802	0	0	0	0	0	0	0	0
440803	0	0	0	0	0	0	0	0
440804	0	0	0	0	0	0	0	0
440811	0	0	0	2	0	0	0	0
440823	0	0	0	0	0	0	0	0
440825	0	0	0	0	0	0	0	0
440881	0	0	0	0	0	0	0	0
440882	0	0	0	2	0	0	0	0
440883	0	0	0	0	0	0	0	0
440902	0	0	0	0	0	0	0	0
440903	0	0	0	0	0	0	0	0
440923	0	0	0	0	0	0	0	0
440981	0	0	0	0	0	0	0	0
440982	0	0	0	0	0	0	0	0
440983	0	0	0	0	0	0	0	0
441202	0	0	0	0	0	0	0	0
441203	0	0	0	0	0	0	0	0
441223	0	0	0	0	0	0	0	0
441224	0	0	0	0	0	0	0	0
441225	0	0	0	0	0	0	0	0
441226	0	0	0	0	0	0	0	0
441283	0	0	0	0	0	0	0	0
441284	0	0	0	0	0	0	0	0
441302	0	0	0	0	0	0	0	0
441303	0	0	0	0	0	0	0	0
441322	0	0	0	0	0	0	0	0
441323	0	0	0	0	0	0	0	0
441324	0	0	0	0	0	0	0	0
441402	0	0	0	0	0	0	0	0
441403	0	0	0	0	0	0	0	0
441422	0	0	0	0	0	0	0	0
441423	0	0	0	0	0	0	0	0
441424	0	0	0	0	0	0	0	0
441426	0	0	0	0	0	0	0	0
441427	0	0	0	0	0	0	0	0
441481	0	0	0	0	0	0	0	0
441502	0	0	0	0	0	0	0	0
441521	0	0	0	0	0	0	0	0
441523	0	0	0	0	0	0	0	0
441581	0	0	0	0	0	0	0	0
441602	0	0	0	0	0	0	0	0
441621	0	0	0	0	0	0	0	0
441622	0	0	0	0	0	0	0	0
441623	0	0	0	0	0	0	0	0
441624	0	0	0	0	0	0	0	0
441625	0	0	0	0	0	0	0	0
441702	0	0	0	0	0	0	0	0
441721	0	0	0	0	0	0	0	0
441723	0	0	0	0	0	0	0	0
441781	0	0	0	0	0	0	0	0
441802	0	0	0	0	0	0	0	0
441803	0	0	0	0	0	0	0	0
441821	0	0	0	0	0	0	0	0
441823	0	0	0	0	0	0	0	0
441825	0	0	0	0	0	0	0	0
441826	0	0	0	0	0	0	0	0
441881	0	0	0	0	0	0	0	0
441882	0	0	0	0	0	0	0	0
441900	0	0	0	0	0	0	0	0
442000	0	0	0	0	0	0	0	0
445102	0	0	0	0	0	0	0	0
445103	0	0	0	0	0	0	0	0
445122	0	0	0	0	0	0	0	0
445202	0	0	0	0	0	0	0	0
445203	0	0	0	0	0	0	0	0
445222	0	0	0	0	0	0	0	0
445224	0	0	0	0	0	0	0	0
445281	0	0	0	0	0	0	0	0
445302	0	0	0	0	0	0	0	0
445321	0	0	0	0	0	0	0	0
445322	0	0	0	0	0	0	0	0
445323	0	0	0	0	0	0	0	0
445381	0	0	0	0	0	0	0	0
450102	0	0	0	0	0	0	0	0
450103	0	0	0	0	0	0	0	0
450105	0	0	0	0	0	0	0	0
450107	0	0	0	0	0	0	0	0
450108	0	0	0	0	0	0	0	0
450109	0	0	0	0	0	0	0	0
450122	0	0	0	0	0	0	0	0
450123	0	0	0	0	0	0	0	0
450124	0	0	0	0	0	0	0	0
450125	0	0	0	0	0	0	0	0
450126	0	0	0	0	0	0	0	0
450127	0	0	0	0	0	0	0	0
450202	0	0	0	0	0	0	0	0
450203	0	0	0	0	0	0	0	0
450204	0	0	0	0	0	0	0	0
450205	0	0	0	0	0	0	0	0
450221	0	0	0	0	0	0	0	0
450222	0	0	0	0	0	0	0	0
450223	0	0	0	0	0	0	0	0
450224	0	0	0	0	0	0	0	0
450225	0	0	0	0	0	0	0	0
450226	0	0	0	0	0	0	0	0
450302	0	0	0	0	0	0	0	0
450303	0	0	0	0	0	0	0	0
450304	0	0	0	0	0	0	0	0
450305	0	0	0	0	0	0	0	0
450311	0	0	0	0	0	0	0	0
450312	0	0	0	0	0	0	0	0
450321	0	0	0	0	0	0	0	0
450323	0	0	0	0	0	0	0	0
450324	0	0	0	0	0	0	0	0
450325	0	0	0	0	0	0	0	0
450326	0	0	0	0	0	0	0	0
450327	0	0	0	0	0	0	0	0
450328	0	0	0	0	0	0	0	0
450329	0	0	0	0	0	0	0	0
450330	0	0	0	0	0	0	0	0
450331	0	0	0	0	0	0	0	0
450332	0	0	0	0	0	0	0	0
450403	0	0	0	0	0	0	0	0
450405	0	0	0	0	0	0	0	0
450406	0	0	0	0	0	0	0	0
450421	0	0	0	0	0	0	0	0
450422	0	0	0	0	0	0	0	0
450423	0	0	0	0	0	0	0	0
450481	0	0	0	0	0	0	0	0
450502	0	0	0	0	0	0	0	0
450503	0	0	0	0	0	0	0	0
450512	0	0	0	0	0	0	0	0
450521	0	0	0	0	0	0	0	0
450602	0	0	0	0	0	0	0	0
450603	0	0	0	0	0	0	0	0
450621	0	0	0	0	0	0	0	0
450681	0	0	0	0	0	0	0	0
450702	0	0	0	0	0	0	0	0
450703	0	0	0	0	0	0	0	0
450721	0	0	0	0	0	0	0	0
450722	0	0	0	0	0	0	0	0
450802	0	0	0	0	0	0	0	0
450803	0	0	0	0	0	0	0	0
450804	0	0	0	0	0	0	0	0
450821	0	0	0	0	0	0	0	0
450881	0	0	0	0	0	0	0	0
450902	0	0	0	0	0	0	0	0
450903	0	0	0	0	0	0	0	0
450921	0	0	0	0	0	0	0	0
450922	0	0	0	0	0	0	0	0
450923	0	0	0	0	0	0	0	0
450924	0	0	0	0	0	0	0	0
450981	0	0	0	0	0	0	0	0
451002	0	0	0	0	0	0	0	0
451021	0	0	0	0	0	0	0	0
451022	0	0	0	1	0	0	0	0
451023	0	0	0	0	0	0	0	0
451024	0	0	0	0	0	0	0	0
451025	0	0	0	1	0	0	0	0
451026	0	0	0	0	0	0	0	0
451027	0	0	0	0	0	0	0	0
451028	0	0	0	0	0	0	0	0
451029	0	0	0	0	0	0	0	0
451030	0	0	0	0	0	0	0	0
451031	0	0	0	0	0	0	0	0
451102	0	0	0	0	0	0	0	0
451121	0	0	0	0	0	0	0	0
451122	0	0	0	0	0	0	0	0
451123	0	0	0	0	0	0	0	0
451202	0	0	0	0	0	0	0	0
451221	0	0	0	0	0	0	0	0
451222	0	0	0	0	0	0	0	0
451223	0	0	0	0	0	0	0	0
451224	0	0	0	0	0	0	0	0
451225	0	0	0	0	0	0	0	0
451226	0	0	0	0	0	0	0	0
451227	0	0	0	0	0	0	0	0
451228	0	0	0	0	0	0	0	0
451229	0	0	0	0	0	0	0	0
451281	0	0	0	0	0	0	0	0
451302	0	0	0	0	0	0	0	0
451321	0	0	0	0	0	0	0	0
451322	0	0	0	0	0	0	0	0
451323	0	0	0	0	0	0	0	0
451324	0	0	0	0	0	0	0	0
451381	0	0	0	0	0	0	0	0
451402	0	0	0	0	0	0	0	0
451421	0	0	0	0	0	0	0	0
451422	0	0	0	1	0	0	0	0
451423	0	0	0	1	0	0	0	0
451424	0	0	0	1	0	0	0	0
451425	0	0	0	0	0	0	0	0
451481	0	0	0	0	0	0	0	0
460105	0	0	0	0	0	0	0	0
460106	0	0	0	0	0	0	0	0
460107	0	0	0	0	0	0	0	0
460108	0	0	0	0	0	0	0	0
460200	0	0	0	1	0	0	0	0
469001	0	0	0	1	0	0	0	0
469002	0	0	0	0	0	0	0	0
469003	0	0	0	1	0	0	0	0
469005	0	0	0	0	0	0	0	0
469006	0	0	0	1	0	0	0	0
469007	0	0	0	0	0	0	0	0
469021	0	0	0	0	0	0	0	0
469022	0	0	0	0	0	0	0	0
469023	0	0	0	0	0	0	0	0
469024	0	0	0	0	0	0	0	0
469025	0	0	0	0	0	0	0	0
469026	0	0	0	0	0	0	0	0
469027	0	0	0	0	0	0	0	0
469028	0	0	0	0	0	0	0	0
469029	0	0	0	0	0	0	0	0
469030	0	0	0	0	0	0	0	0
500101	0	0	0	0	0	0	0	0
500102	0	0	0	0	0	0	0	0
500103	0	0	0	0	0	0	0	0
500104	0	0	0	0	0	0	0	0
500105	0	0	0	1	0	0	0	0
500106	0	0	0	0	0	0	0	0
500107	0	0	0	0	0	0	0	0
500108	0	0	0	0	0	0	0	0
500109	0	0	0	0	0	0	0	0
500110	0	0	0	0	0	0	0	0
500111	0	0	0	0	0	0	0	0
500112	0	0	0	0	0	0	0	0
[truncated: 861 more rows]
