# Supplementary material for: Mapping the distributions of blood-sucking mites and mite-borne agents in China: a modeling study
Source: Infect Dis Poverty. 2022 Apr 9;11:41. doi: 10.1186/s40249-022-00966-0 (PMC8994071; doi:10.1186/s40249-022-00966-0)
Supplement: Supplementary file 4 — Additional file 4. The number of mite species recorded in each county and seven biogeographic regions in China. [file 40249_2022_966_MOESM4_ESM.xlsx]

## Sheet: county_species
Supplementary data 1. The number of mite species recorded in each counties and seven biogeographic regions in China.
County_code	Species	Animal_sort		Animal_sort	Total
110105	2	II		I	72
110106	3	II		II	141
110108	1	II		III	112
110109	8	II		IV	36
110113	7	II		V	60
110115	2	II		VI	251
110117	1	II		VII	88
110229	1	II
130102	2	II
130131	1	II
130322	1	II
130623	4	II
130723	12	III
130724	12	II
130725	1	II
130732	6	II
130822	13	II
130825	1	II
130826	21	II
130828	8	II
140225	1	II
140226	1	II
140623	2	II
140702	1	II
140781	3	II
140826	8	II
140922	1	II
141022	9	II
141122	1	II
141123	1	II
150121	12	II
150223	2	III
150425	16	III
150426	1	III
150626	1	III
150702	1	III
150721	2	I
150724	8	III
150725	1	III
150726	3	III
150727	11	III
150781	1	III
150782	15	I
150783	6	I
150824	1	III
150825	2	III
150929	9	III
152201	3	III
152221	1	III
152501	7	III
152522	20	III
152523	5	III
152524	3	III
152525	15	III
152526	5	III
152527	2	III
152528	1	III
152529	1	III
152530	3	III
210123	2	I
210124	3	I
210181	8	I
210202	1	I
210224	5	I
210281	3	I
210282	5	I
210283	1	I
210323	4	I
210422	18	I
210423	22	I
210521	1	I
210522	23	I
210624	16	I
210681	6	I
210682	8	I
210726	14	I
210781	7	II
210782	5	I
210881	9	I
211121	9	I
211224	13	I
211282	3	I
211322	27	II
211381	9	III
211481	13	II
220106	4	I
220112	4	I
220122	3	I
220181	13	I
220221	3	I
220281	4	I
220523	18	I
220524	1	I
220582	6	I
220605	2	I
220621	7	I
220622	3	I
220623	1	I
220721	1	I
220821	1	I
220882	19	I
222401	6	I
222403	18	I
222404	13	I
222406	10	I
222426	16	I
230183	3	I
230184	15	I
230224	10	I
230225	5	I
230227	2	I
230381	10	I
230382	13	I
230421	21	I
230523	1	I
230524	8	I
230702	4	I
230828	2	I
230881	3	I
230882	9	I
231024	16	I
231083	15	I
231084	3	I
231102	7	I
231121	5	I
231124	2	I
231181	28	I
231182	4	I
231224	1	I
232721	1	I
232722	5	I
232723	5	I
310115	4	VI
320111	1	VI
320115	1	VI
320116	1	II
320117	3	VI
320202	4	VI
320211	1	VI
320282	27	VI
320381	7	II
320412	7	VI
320481	4	VI
320482	5	VI
320581	4	VI
320582	4	VI
320583	6	VI
320585	4	VI
320721	7	II
320722	7	II
320922	8	II
320981	1	II
321102	9	VI
321112	2	VI
321181	13	VI
321182	1	VI
321183	4	VI
321204	3	II
321281	1	II
321282	1	VI
321283	12	II
321324	9	II
330109	11	VI
330127	1	VI
330182	9	VI
330185	3	VI
330205	1	VI
330281	1	VI
330322	2	VI
330324	1	VI
330326	7	VI
330328	9	VI
330381	4	VI
330382	7	VI
330482	1	VI
330522	1	VI
330604	1	VI
330624	1	VI
330681	3	VI
330683	6	VI
330782	10	VI
330784	2	VI
330803	4	VI
330902	5	VI
331021	3	VI
331023	6	VI
331024	1	VI
331082	14	VI
331121	11	VI
331125	4	VI
331126	10	VI
331181	7	VI
340181	8	VI
340202	1	VI
340203	1	VI
340222	8	VI
340322	4	II
340421	2	II
340521	8	VI
340523	6	VI
340826	12	VI
341002	8	VI
341021	3	VI
341024	1	VI
341125	11	II
341126	6	II
341181	1	II
341182	1	II
341226	4	II
341521	4	II
341522	18	II
341702	10	VI
341721	7	VI
341722	7	VI
341723	19	VI
341881	9	VI
350103	11	VII
350111	2	VI
350121	1	VI
350122	2	VI
350123	4	VI
350125	1	VI
350128	35	VI
350181	10	VII
350182	5	VII
350205	6	VII
350211	6	VII
350212	7	VII
350305	1	VI
350322	5	VII
350402	4	VI
350427	1	VI
350430	2	VI
350481	7	VI
350505	4	VII
350583	4	VII
350622	1	VII
350623	3	VII
350624	1	VII
350625	4	VII
350626	3	VII
350627	4	VI
350629	10	VI
350681	8	VI
350721	1	VI
350722	20	VI
350723	18	VI
350724	1	VI
350725	2	VI
350781	23	VI
350782	10	VI
350783	10	VI
350784	6	VI
350821	2	VI
350822	2	VI
350823	2	VI
350824	2	VI
350825	3	VI
350902	25	VI
350921	5	VI
350922	14	VI
350923	26	VI
350924	11	VI
350925	18	VI
350926	6	VI
350981	7	VI
350982	14	VI
360122	9	VI
360124	8	VI
360281	8	VI
360402	8	VI
360424	9	VI
360430	8	VI
360703	8	VI
360724	8	VI
360727	8	VI
360730	8	VI
360731	1	VI
360734	8	VI
360824	9	VI
360828	8	VI
360829	9	VI
360881	1	VI
360921	9	VI
360924	9	VI
360926	9	VI
360983	9	VI
361002	9	VI
361021	9	VI
361022	9	VI
361023	9	VI
361026	9	VI
361126	9	VI
370211	1	II
370214	7	II
370282	12	II
370283	9	II
370521	10	II
370682	12	II
370683	8	II
370684	9	II
370686	3	II
370687	10	II
370781	24	II
370782	22	II
370812	1	II
370826	12	II
370829	9	II
370881	7	II
370911	6	II
371081	12	II
371082	3	II
371121	23	II
371202	1	II
371323	5	II
371325	14	II
371328	15	II
371402	8	II
371421	1	II
371623	5	II
371624	3	II
371626	4	II
410325	8	II
411224	4	II
411328	1	VI
411330	3	VI
411481	1	II
411502	3	VI
411525	1	II
411528	1	II
411628	1	II
411729	1	II
420115	3	VI
420116	1	VI
420117	5	VI
420506	47	VI
420526	38	VI
420527	3	VI
420528	3	VI
420529	1	VI
420582	10	VI
420684	1	VI
420821	3	VI
420881	10	VI
420922	1	VI
420981	1	VI
421022	3	VI
421023	4	VI
421024	1	VI
421081	2	VI
421083	4	VI
421087	2	VI
421122	1	VI
421125	1	VI
421127	5	VI
421221	3	VI
422802	4	VI
422822	1	VI
422823	1	VI
422825	2	VI
422827	6	VI
429004	3	VI
429006	1	VI
429021	1	VI
430121	6	VI
430281	1	VI
430602	4	VI
430624	1	VI
430703	1	VI
430725	1	VI
430981	8	VI
431224	8	VI
433101	21	VI
433122	17	VI
433123	5	VI
433126	4	VI
433127	5	VI
433130	9	VI
440113	12	VII
440183	5	VII
440205	11	VI
440222	4	VI
440224	4	VI
440229	1	VI
440233	7	VI
440281	5	VI
440513	2	VII
440515	6	VII
440523	11	VI
440605	13	VII
440606	14	VII
440607	1	VII
440705	28	VII
440781	5	VI
440783	6	VII
440784	1	VII
440811	2	VI
440823	10	VII
440825	8	VI
440881	12	VII
440882	17	VII
440923	2	VII
440981	1	VII
441202	4	VII
441203	6	VII
441283	6	VII
441284	5	VI
441303	25	VII
441322	2	VII
441324	4	VI
441403	4	VI
441422	1	VI
441424	4	VII
441481	6	VI
441521	23	VII
441581	8	VII
441623	1	VI
441823	1	VI
441881	5	VI
441882	4	VI
445103	15	VII
445122	10	VII
445224	2	VII
445281	10	VII
450224	1	VI
450312	1	VI
450521	13	VII
451022	6	VI
451025	6	VI
451422	6	VII
451423	10	VII
451424	7	VII
451481	1	VII
460200	7	VII
469001	1	VII
469002	2	VII
469003	3	VII
469005	13	VII
469006	1	VII
469007	16	VII
469021	5	VII
469022	3	VII
469024	5	VII
469025	16	VII
469026	7	VII
469027	20	VII
469028	1	VII
469029	17	VII
469030	9	VII
500102	12	VI
500103	1	VI
500104	1	VI
500106	1	VI
500107	1	VI
500108	1	VI
500109	1	VI
500110	4	VI
500112	2	VI
500117	5	VI
500118	1	VI
500227	1	VI
500228	12	VI
500231	1	VI
500237	4	VI
510122	3	VI
510124	2	VI
510131	1	VI
510322	1	VI
510421	13	V
510524	2	VI
510525	1	VI
511129	2	VI
511303	1	VI
511321	6	VI
511322	1	VI
511724	12	VI
511725	3	VI
511823	3	V
511824	4	V
511825	1	V
511922	3	VI
513221	4	VI
513225	1	IV
513228	8	IV
513229	14	IV
513230	1	IV
513232	15	IV
513321	25	V
513322	16	V
513323	2	V
513335	1	V
513401	3	V
513422	113	V
513423	106	V
513424	1	V
513425	109	V
513433	5	V
520111	1	VI
522601	11	VI
522622	11	VI
522626	11	VI
522632	11	VI
522634	11	VI
522635	11	VI
522636	11	VI
530102	1	V
530126	1	V
530322	7	V
530325	30	V
530381	6	V
530423	2	V
530428	26	V
530522	6	VII
530523	6	VII
530622	21	V
530625	2	V
530626	12	VI
530721	3	V
530722	5	V
530723	1	V
530802	31	VII
530821	11	VII
530822	3	V
530823	1	V
530826	10	VII
530827	2	VII
530828	2	VII
530829	3	VII
530922	1	V
530923	9	VII
530924	3	VII
530925	4	VII
530926	39	VII
530927	2	VII
532301	2	V
532503	22	V
532504	1	V
532524	2	V
532528	3	VII
532530	2	VII
532532	23	VII
532621	22	V
532622	2	V
532623	4	VII
532624	7	VI
532625	22	VII
532626	9	V
532627	1	VI
532628	2	VI
532801	29	VII
532822	35	VII
532823	24	VII
532901	34	V
532922	8	V
532923	13	V
532924	25	V
532925	2	V
532926	14	V
532927	17	V
532928	3	V
532929	20	V
532931	33	V
532932	11	V
533102	18	VII
533103	8	VII
533122	32	VII
533123	18	VII
533124	28	VII
533321	4	V
533323	2	V
533324	39	V
533325	11	V
533421	22	V
533422	9	V
533423	25	V
540102	2	IV
540126	1	IV
542128	3	V
542232	1	V
542323	1	IV
542333	3	IV
542334	5	IV
542336	11	IV
542338	1	IV
542521	1	IV
542621	5	V
542622	1	IV
542624	7	V
542625	5	V
542626	5	V
610122	26	II
610124	36	II
610125	28	II
610304	2	II
610324	24	II
610326	40	II
610327	4	II
610328	23	II
610329	23	II
610331	30	II
610403	1	II
610426	23	II
610431	24	II
610481	18	II
610521	36	II
610522	24	II
610523	1	II
610528	1	II
610581	2	II
610582	27	II
610621	22	II
610622	22	II
610623	23	II
610624	24	II
610625	21	II
610626	23	II
610627	22	II
610629	23	II
610630	21	II
610631	26	II
610632	25	II
610722	2	VI
610724	17	VI
610726	16	VI
610727	26	VI
610728	16	VI
610729	1	II
610821	11	II
610823	11	II
610824	11	II
610825	3	II
610826	23	II
610827	23	II
610828	23	II
610830	23	II
610831	23	II
610921	13	VI
610922	13	VI
610923	28	II
610927	2	VI
611002	2	II
611023	25	VI
611024	24	VI
611025	23	II
620423	2	III
620802	2	II
621126	1	II
622926	9	II
623025	12	IV
623026	1	IV
630102	1	IV
630104	3	IV
630122	7	IV
630123	4	IV
630222	7	III
630223	21	IV
630224	3	IV
630225	10	IV
632223	1	IV
632224	1	IV
632321	4	IV
632324	20	IV
632521	7	IV
632522	5	IV
632524	25	IV
632525	20	IV
632622	1	IV
632624	1	IV
632625	14	IV
632701	1	IV
632801	6	III
640121	9	III
640122	7	III
640181	23	III
640221	18	III
640323	32	III
640324	38	II
640422	25	II
640423	16	II
640424	50	II
640425	16	II
640521	30	III
640522	96	II
650109	2	III
652101	2	III
652122	1	III
652123	1	III
652222	4	III
652301	15	III
652302	3	III
652323	4	III
652324	3	III
652325	23	III
652327	1	III
652328	16	III
652701	4	III
652702	22	III
652722	7	III
652723	3	III
652801	2	III
652822	1	III
652824	1	III
652825	2	III
652826	1	III
652827	3	III
652828	2	III
652829	1	III
652901	3	III
652922	1	III
652924	1	III
652926	2	III
652927	1	III
652928	2	III
653001	6	III
653022	7	III
653023	1	III
653024	15	III
653101	9	III
653121	1	III
653122	1	III
653123	1	III
653124	1	III
653125	4	III
653126	1	III
653127	2	III
653129	1	III
653130	4	III
653131	1	IV
653201	1	III
653222	1	III
653223	1	III
653224	2	III
653225	4	III
653226	3	III
653227	2	III
654002	6	III
654003	1	III
654021	4	III
654022	7	III
654023	1	III
654024	5	III
654025	12	III
654026	3	III
654027	3	III
654028	11	III
654201	19	III
654202	7	III
654221	7	III
654223	4	III
654224	13	III
654225	4	III
654226	9	III
654301	6	III
654321	15	III
654322	18	III
654323	6	III
654324	7	III
654325	5	III
654326	4	III
659001	4	III
