# Supplementary material for: Mapping the distributions of blood-sucking mites and mite-borne agents in China: a modeling study
Source: Infect Dis Poverty. 2022 Apr 9;11:41. doi: 10.1186/s40249-022-00966-0 (PMC8994071; doi:10.1186/s40249-022-00966-0)
Supplement: Supplementary file 5 — Additional file 5. The code of BRT model. [file 40249_2022_966_MOESM5_ESM.r]

path.root <- '/Users/dr.meng/Desktop/Mite/' 
setwd('/Users/dr.meng/Desktop/Mite/')
sfts<-read.csv(paste(path.root, "all.csv", sep=''), header=TRUE)
n.iteration <- 100
i.var <- c(11:13,15,17,19,26,43,46,48,49)
n.var <- length(i.var)
rel.con<-preds.gbm.train<-preds.gbm.test<-preds.gbm.all<-NULL
resp.curve <- NULL
model.lst <- list()
for(i in 1:n.iteration)
{
  file.name <- paste(path.root, "train75/train", i, ".csv", sep='')
  train.data <- read.csv(file.name,header=TRUE)
  file.name <- paste(path.root, "test25/test", i, ".csv", sep='')
  test.data <- read.csv(file.name,header=TRUE)
  
  set.seed(10000+i) # set random seed so that results can be replicated; otherwise, you will get slightly different results each time you run the program
  #start.time<-Sys.time()
  gbm.train<-gbm.step(data=train.data,gbm.x=i.var, gbm.y=2, family="bernoulli", tree.complexity=5, 
                      learning.rate=0.001, bag.fraction=0.75, n.folds=10, max.trees = 3000, silent=TRUE, plot.main=FALSE)
  model.lst[[i]] <- gbm.train
  tmp <- summary(gbm.train)
  colnames(tmp) <- c('var', paste('rel.inf.', i, sep=''))   
  if(is.null(rel.con))  rel.con <- tmp  else  rel.con <- merge(rel.con, tmp, by='var', sort=FALSE)
  
  tmp <- cbind(rep(i,nrow(train.data)), train.data[,c('IDDD','case')], 
               predict.gbm(gbm.train, train.data, n.trees= gbm.train$n.trees, type="response"))
  colnames(tmp) <- c('round', 'IDDD', 'case', 'pred')             
  if(is.null(preds.gbm.train))  preds.gbm.train <- tmp  else  preds.gbm.train <- rbind(preds.gbm.train, tmp)
  
  tmp <- cbind(rep(i,nrow(test.data)), test.data[,c('IDDD','case')], 
               predict.gbm(gbm.train, test.data, n.trees= gbm.train$n.trees, type="response"))
  colnames(tmp) <- c('round', 'IDDD', 'case', 'pred')             
  if(is.null(preds.gbm.test))  preds.gbm.test <- tmp  else  preds.gbm.test <- rbind(preds.gbm.test, tmp)
  
  tmp <- cbind(rep(i,nrow(sfts)), sfts[,c('IDDD','case')], 
               predict.gbm(gbm.train, sfts, n.trees= gbm.train$n.trees, type="response"))
  colnames(tmp) <- c('round', 'IDDD', 'case', 'pred')             
  if(is.null(preds.gbm.all))  preds.gbm.all <- tmp  else  preds.gbm.all <- rbind(preds.gbm.all, tmp)
  resp.curve.tmp <- NULL
  for(j in 1:n.var)
  {
    tmp <- plot(gbm.train, i.var = j, continuous.resolution = 150, return.grid = TRUE, type = "link")
    tmp[,2] <- tmp[,2] - mean(tmp[,2])
    colnames(tmp)[2] <- paste('y', j, sep='')
    if (j==1) resp.curve.tmp <- cbind(rep(i, nrow(tmp)), 1:nrow(tmp), tmp)  else resp.curve.tmp <- cbind(resp.curve.tmp, tmp)
  }
  colnames(resp.curve.tmp)[1:2] <- c('round', 'point')
  resp.curve <- rbind(resp.curve, resp.curve.tmp)
  
}

write.csv(rel.con, file =paste(path.root, "preds/rel_con.csv", sep='')) # relative contributions
write.csv(preds.gbm.train, file =paste(path.root, "preds/train.csv", sep='')) # predictions for training data
write.csv(preds.gbm.test, file =paste(path.root, "preds/test.csv", sep='')) # predictions for test data
write.csv(preds.gbm.all, file =paste(path.root, "preds/all.csv", sep='')) # predictions for all data
write.csv(resp.curve, file =paste(path.root, "preds/resp_curve.csv", sep='')) # response curves

average.rel.con <- data.frame(var_name=rel.con$var, avg_rel_con=apply(rel.con[,-1], 1, mean))  
average.preds.train <- aggregate(cbind(case,pred)~IDDD, data=preds.gbm.train, mean)
average.preds.test <- aggregate(cbind(case,pred)~IDDD, data=preds.gbm.test, mean)
average.preds.all <- aggregate(cbind(case,pred)~IDDD, data=preds.gbm.all, mean)
average.preds.all1 <- aggregate(cbind(pred)~IDDD, data=preds.gbm.all, mean)
library(dplyr)
average_all <- average.preds.all1 %>% left_join(sfts,by=c("IDDD"))

write.csv(average.rel.con, file =paste(path.root, "preds/average_rel_con.csv", sep=''))
write.csv(average.preds.train, file =paste(path.root, "preds/average_preds_train.csv", sep=''))
write.csv(average.preds.test, file =paste(path.root, "preds/average_preds_test.csv", sep=''))
write.csv(average.preds.all, file =paste(path.root, "preds/average_preds_all.csv", sep=''))
write.csv(average_all, file =paste(path.root, "preds/average_preds_all1.csv", sep=''))

save(model.lst, rel.con, preds.gbm.train, preds.gbm.test,preds.gbm.all, resp.curve, average.rel.con, 
     average.preds.train, average.preds.test, average.preds.all,
     file=paste(path.root, "preds/BRT_Results.Rdata", sep=''))


path.root <- '/Users/dr.meng/Desktop/Mite/' 
roc_mod<-list();cutoff<-c();roc_value<-c()
pre<-preds.gbm.test
for (i in 1:100){
  prei<-pre %>% filter(round==i) 
  roci<-roc_mod[[i]]<-roc(prei$case,prei$pred)
  cuti<-coords(roci,'best',transpose=T);cutoffi<-cuti['threshold']
  cutoff<-c(cutoff,cutoffi)
  roc_valuei<-roc_mod[[i]]$auc
  roc_value<-c(roc_value,roc_valuei)
}
a<-data.frame(mean(roc_value))
b<-data.frame(quantile(roc_value,0.05))
c<-data.frame(quantile(roc_value,0.95))

d=merge.data.frame(a,b,all=TRUE,sort=TRUE)
e=merge.data.frame(d,c,all=TRUE,sotr=TRUE)

write.csv(cutoff,file =paste(path.root, "cutoff100_test.csv", sep=''))
write.csv(e,file=paste(path.root,"roc_value100_test95.csv",sep=''))

library(tidyverse)

partial_auc=function(prediction, label, threshold_E=1, x_axis_type="1-specificity", plot=F){
  if(x_axis_type=="1-specificity"){
    cat("Calculate Partial AUC based on 1-specificity:\n")
    
    threshold=seq(-0.01, 1.01, length=10000)
    
    specificity=numeric(length(threshold))
    sensitivity=numeric(length(threshold))
    
    for(i_threshold in 1:length(threshold)){
      predicted_label=ifelse(prediction<=threshold[i_threshold], 0, 1)
      
      tp=length(which(label==1 & predicted_label==1)) # true positive
      fp=length(which(label==0 & predicted_label==1)) # false positive
      tn=length(which(label==0 & predicted_label==0)) # true negative
      fn=length(which(label==1 & predicted_label==0)) # false negative
      
      specificity[i_threshold]=tn/(tn+fp)
      sensitivity[i_threshold]=tp/(tp+fn)
    }
    
    x_val=1-specificity
    y_val=sensitivity
    
  }
  
  
  if(x_axis_type=="proportion of area predicted present"){
    cat("Calculate Partial AUC based on proportion of area predicted present:\n")
    
    threshold=seq(-0.01, 1.01, length=10000)
    
    prop_present=numeric(length(threshold))
    sensitivity=numeric(length(threshold))
    
    for(i_threshold in 1:length(threshold)){
      predicted_label=ifelse(prediction<=threshold[i_threshold], 0, 1)
      
      tp=length(which(label==1 & predicted_label==1)) # true positive
      fp=length(which(label==0 & predicted_label==1)) # false positive
      tn=length(which(label==0 & predicted_label==0)) # true negative
      fn=length(which(label==1 & predicted_label==0)) # false negative
      
      prop_present[i_threshold]=(tp+fp)/(tp+fp+tn+fn)
      sensitivity[i_threshold]=tp/(tp+fn)
    }
    
    x_val=prop_present
    y_val=sensitivity
    
  }
  
  x_val_random=seq(0,1, length.out = 10000)
  y_val_random=x_val_random
  
  cat(paste0("Error tolerance E: ", 100*threshold_E, "%\n"))
  
  x_val_threshold=x_val[y_val>=(1-threshold_E)]
  y_val_threshold=y_val[y_val>=(1-threshold_E)]
  
  x_val_random_threshold=x_val_random[x_val_random>=min(x_val_threshold)]
  y_val_random_threshold=x_val_random_threshold
  
  
  XCor1 = x_val_threshold[length(x_val_threshold)]
  YCor1 = y_val_threshold[length(y_val_threshold)]
  AUCValue = 0
  AUCValueAtRandom = 0 
  for(i in ((length(x_val_threshold)-1):1)){
    XCor2 = x_val_threshold[i]
    YCor2 = y_val_threshold[i]
    
    TrapArea = (YCor1 * (abs(XCor2 - XCor1))) + (abs(YCor2 - YCor1) * abs(XCor2 - XCor1)) / 2
    AUCValue = AUCValue + TrapArea
    
    TrapAreaAtRandom = (XCor1 * (abs(XCor2 - XCor1))) + (abs(XCor2 - XCor1) * abs(XCor2 - XCor1)) / 2
    AUCValueAtRandom = AUCValueAtRandom + TrapAreaAtRandom
    XCor1 = XCor2
    YCor1 = YCor2
    
  }
  
  
  AUCRatio=AUCValue/AUCValueAtRandom
  
  cat(paste0("Partial AUC = ",round(AUCValue, 3),"\n",
             "Partial AUC At Random = ",round(AUCValueAtRandom, 3),"\n",
             "AUC Ratio = ",round(AUCRatio, 3),"\n"))
  cat("\n")
  if(plot){
    
    plot(x_val, y_val, type="l", xlim=c(0,1), ylim=c(0,1), lty=3, lwd=2,
         xlab=x_axis_type, ylab="sensitivity",
         main=paste0("Partial AUC=",round(AUCValue, 3),"; ",
                     "Partial AUC At Random=",round(AUCValueAtRandom, 3),"\n",
                     "AUC Ratio=",round(AUCRatio, 3),"\n"))
    lines(x_val_threshold, y_val_threshold, col=2, lwd=2)
    lines(x_val_random, y_val_random, lty=3, lwd=2)
    lines(x_val_random_threshold, y_val_random_threshold, col=2, lwd=2)
    lines(seq(0, min(x_val_threshold), length.out = 100), rep(1-threshold_E, 100), lty=2, lwd=1)
    lines(rep(min(x_val_threshold), 100), seq(0, min(y_val_threshold), length.out = 100), lty=2, lwd=1)
    
  }
  
  return(list(AUCValue=AUCValue,
              AUCValueAtRandom=AUCValueAtRandom,
              AUCRatio=AUCRatio))
  
  
}

df_pred_train<-read.csv(file =paste(path.root,"/preds/average_preds_train.csv", sep=''))
df_pred_test<-read.csv(file =paste(path.root,"/preds/average_preds_test.csv", sep=''))

pauc_r_train <- partial_auc(prediction = df_pred_train$pred,
                            label = df_pred_train$case,
                            threshold_E = 0.2,
                            x_axis_type = 'proportion of area predicted present',
                            plot=T)$AUCRatio
pauc_r_test <- partial_auc(prediction = df_pred_test$pred,
                           label = df_pred_test$case,
                           threshold_E = 0.2,
                           x_axis_type = 'proportion of area predicted present',
                           plot=T)$AUCRatio

write.csv(mean(pauc_r_train),file =paste(path.root, "partial_auc_train.csv", sep=''))
write.csv(mean(pauc_r_test),file=paste(path.root,"partial_auc_test.csv",sep=''))
